# Supplementary material for: Assessment of Zearalenone-Induced Cell Survival and of Global Gene Regulation in Mouse TM4 Sertoli Cells
Source: Toxins (Basel). 2022 Jan 26;14(2):98. doi: 10.3390/toxins14020098 (PMC8874968; doi:10.3390/toxins14020098)
Supplement: Supplementary file 1 [file toxins-14-00098-s001.zip]

Archive with 4 entries (4 files):
- Table S1.xlsx
- Table S2.xlsx
- Table S3-Raw Data.xlsx
- Table S4 and S5.pdf
