# Supplementary material for: Assessment of Zearalenone-Induced Cell Survival and of Global Gene Regulation in Mouse TM4 Sertoli Cells
Source: Toxins (Basel). 2022 Jan 26;14(2):98. doi: 10.3390/toxins14020098 (PMC8874968; doi:10.3390/toxins14020098)
Supplement: Supplementary file 1 [file toxins-14-00098-s001.zip › Table S1.xlsx]

## Sheet: Feuil1
Table S1: List of the upregulated genes in TM4 cells treated with 20M of zearalenone (2-fold or more, minimum 10 reads)
	baseMean	log2FoldChange	lfcSE	stat	pvalue	padj	treated mean (log2)	ko.sd	non_treated mean (log2)	wt.sd	log2FoldChange (unshrunken)	EnsemblID	Gene	Category	Location	X1	X2	X3	X4	X5	X6	X7	X8	X9	X10	X11	X12	genesid	maxexpr
ENSMUSG00000034117.3	16.2124641817895	3.72419997333775	0.477868600056881	7.79335569002537	6.52525978509585e-15	1.10290093769176e-13	4.84760668815658	0.587127993276531	1.14076802255364	1.22903010126806	3.70683866560295	ENSMUSG00000034117.3	Ptgdr2	protein_coding	chr19:10937160-10942511	27.1007904476896	25.8314054780956	44.258616967086	4.46698464069231	2.21047795660491	1.7555246528255	32.1913251843892	13.4533195826549	37.894395645038	1.07227753172725	0	4.31445209467137	ENSMUSG00000034117	44.258616967086
ENSMUSG00000063142.15	13.6930981160334	3.72077226972167	0.489306027951824	7.60418236680299	2.86710718844477e-14	4.56866046062319e-13	4.67019578318696	0.304912662777478	0.997653971423856	1.11436200941703	3.6725418117631	ENSMUSG00000063142.15	Kcnma1	protein_coding,lncRNA,nonsense_mediated_decay,retained_intron	chr14:23289431-24014491	30.9723319402167	33.4851552493831	21.1671646364324	2.23349232034615	4.42095591320981	1.7555246528255	19.3147951106335	23.0628335702655	24.6754204200247	1.07227753172725	0	2.15722604733568	ENSMUSG00000063142	33.4851552493831
ENSMUSG00000025432.11	15.2871243048791	3.63815782317925	0.454583042008328	8.0032853999701	1.21142718145907e-15	2.17495031639557e-14	4.81241488040115	0.37692015069784	1.37636282462622	0.572998632062239	3.43605205577493	ENSMUSG00000025432.11	Avil	protein_coding	chr10:127000709-127020994	30.0044465670849	16.2642182639861	27.9021715662064	3.35023848051923	1.10523897830245	2.63328697923825	34.03082948064	31.7113961591151	29.96301051003	2.1445550634545	1.10026053896892	3.23583907100352	ENSMUSG00000025432	34.03082948064
ENSMUSG00000028972.11	40.071799052616	3.42521087133445	0.271182067494947	12.6306687716299	1.43057198610947e-36	6.92213658278762e-35	6.18803394580004	0.2622141437278	2.80799654628284	0.451472834180044	3.38003739951719	ENSMUSG00000028972.11	Car6	protein_coding,lncRNA	chr4:150187015-150201332	84.2060274624641	80.3643725985195	50.9936238968599	4.46698464069231	4.42095591320981	7.022098611302	80.0184368869103	73.993257704602	70.5012012000706	10.7227753172725	6.60156323381353	7.55029116567489	ENSMUSG00000028972	84.2060274624641
ENSMUSG00000031129.9	10.7244451508232	3.34711542837829	0.521328778473691	6.42035423054474	1.35957603800863e-10	1.55013155885309e-09	4.25724405329295	0.473073417481978	0.803452098534265	1.41768359261003	3.45379195475868	ENSMUSG00000031129.9	Slc9a9	protein_coding,lncRNA,retained_intron	chr9:94669909-95230445	18.3898220895037	18.177655706808	20.2050207893219	3.35023848051923	2.21047795660491	3.511049305651	13.7962822218811	33.6332989566373	13.2189752250132	0	2.20052107793784	0	ENSMUSG00000031129	33.6332989566373
ENSMUSG00000005951.13	186.7230050505	3.34527370527852	0.127913830265802	26.1525567511121	9.21692663588798e-151	5.41784602363623e-148	8.40660542564413	0.137661212039968	5.06787746194232	0.213689415069354	3.33872796370182	ENSMUSG00000005951.13	Shpk	nonsense_mediated_decay,protein_coding	chr11:73199460-73224511	362.957014924414	355.899364364872	372.349668831789	30.1521463246731	38.6833642405859	36.8660177093355	315.474986807014	344.020600756461	289.93618993529	25.7346607614541	33.0078161690677	35.5942297810388	ENSMUSG00000005951	372.349668831789
ENSMUSG00000030739.18	27.3323288204267	3.19990516090846	0.319306841336595	10.0214112153498	1.22737735610766e-23	3.54821603256551e-22	5.6185967639788	0.296920563312011	2.22674824077412	1.03772351278756	3.39184852320469	ENSMUSG00000030739.18	Myh14	protein_coding,lncRNA	chr7:44605803-44670843	58.0731223879063	35.398592692205	58.6907746737445	5.58373080086539	1.10523897830245	11.4109102433657	49.6666159987719	40.3599587479647	54.6384309300547	2.1445550634545	6.60156323381353	4.31445209467137	ENSMUSG00000030739	58.6907746737445
ENSMUSG00000009596.9	17.2603585694875	3.06975564703241	0.368437607556329	8.33181951048003	7.96092523895873e-17	1.5598499316977e-15	4.96239770639561	0.173150873874805	1.67685634357314	1.3993929772677	3.28554136282248	ENSMUSG00000009596.9	Taf7l	protein_coding,lncRNA	chrX:134460118-134476490	33.875988059612	26.7881241995065	34.6371784959803	5.58373080086539	3.31571693490736	4.38881163206375	32.1913251843892	25.9456877665487	31.7255405400318	0	2.20052107793784	6.47167814200705	ENSMUSG00000009596	34.6371784959803
ENSMUSG00000023885.9	25209.3289484021	3.02817164416775	0.165918338994724	18.2509761278652	2.03245056652805e-74	2.73364601198023e-72	15.4476960482798	0.158347264484603	12.3872311777022	0.36730950835098	3.06046487057753	ENSMUSG00000023885.9	Thbs2	protein_coding,retained_intron	chr17:14665500-14694235	47531.8827891282	38985.3311787747	49534.0516807932	6606.67028358393	4339.16822881543	7704.99770125112	50086.0229783171	39779.544103113	43563.5734865386	5579.05999757689	3955.43663759328	4846.20831533961	ENSMUSG00000023885	50086.0229783171
ENSMUSG00000111602.1	82.8768114439096	2.99703862045402	0.175629216969783	17.0645788449291	2.72346274530748e-65	3.0439491007588e-63	7.20532169543326	0.134349416467371	4.12721878817474	0.562535513708525	3.07810290725852	ENSMUSG00000111602.1	Gm32014	lncRNA	chr9:8644073-8740988	166.476284178665	130.113746111889	149.132296302138	16.7511924025962	11.0523897830245	28.088394445208	134.283813626309	157.596029396815	148.052522520148	26.8069382931813	14.303387006596	11.8647432603463	ENSMUSG00000111602	166.476284178665
ENSMUSG00000036006.20	38.1580889305283	2.95944901954406	0.26504238883958	11.1659460681035	5.98505838449512e-29	2.20391790302371e-27	6.07991774820256	0.212914938331632	2.8934869976043	0.989242091653945	3.18643075059825	ENSMUSG00000036006.20	Ripor2	retained_intron,protein_coding,nonsense_mediated_decay	chr13:24501525-24733816	68.7198614923558	68.8837479415882	75.0472200746241	17.8679385627692	5.52619489151227	14.9219595490167	80.9381890350357	54.7742297293807	58.1634909900583	3.21683259518176	6.60156323381353	3.23583907100352	ENSMUSG00000036006	80.9381890350357
ENSMUSG00000104528.1	13.3226776708798	2.90104046065983	0.418318191671004	6.93500908739208	4.06195049126607e-12	5.40379012966336e-11	4.5542325839638	0.333315329101207	1.56869259313944	0.944485255425803	2.98553999082436	ENSMUSG00000104528.1	Gm43314	TEC	chr3:157894961-157897191	16.4540513432401	32.5284365279722	25.9778838719853	1.11674616017308	2.21047795660491	3.511049305651	19.3147951106335	23.0628335702655	23.7941554050238	1.07227753172725	2.20052107793784	8.62890418934273	ENSMUSG00000104528	32.5284365279722
ENSMUSG00000033715.15	684.810396701526	2.87581873001015	0.191191590954149	15.0415544724444	3.92230359271999e-51	2.97851102009851e-49	10.2228902015051	0.218241541686837	7.30808169723905	0.423601222520649	2.91480850426602	ENSMUSG00000033715.15	Akr1c14	protein_coding,nonsense_mediated_decay	chr13:4049011-4090688	1366.65414686206	977.766533281987	1315.25063900014	204.364547311673	134.839155352899	244.017926742744	1275.69622944994	991.701843521418	1306.91601724631	160.841629759088	121.028659286581	118.647432603463	ENSMUSG00000033715	1366.65414686206
ENSMUSG00000091898.8	81.7256638119875	2.83617792972724	0.163788172076922	17.3161339659816	3.55450491574497e-67	4.14805496454326e-65	7.16749445722625	0.109740287210057	4.31258057609076	0.350061343354028	2.85491388113549	ENSMUSG00000091898.8	Tnnc1	protein_coding,nonsense_mediated_decay,retained_intron	chr14:31208312-31211729	150.022232835425	139.680933325998	144.321577066585	21.2181770432885	13.2628677396294	27.2106321187952	156.357865181319	146.064612611682	125.139632130125	21.4455506345451	19.8046897014406	16.1791953550176	ENSMUSG00000091898	156.357865181319
ENSMUSG00000015533.9	24.9649529860223	2.82718780078452	0.298902864219429	9.4585503828061	3.12241740734729e-21	7.99288494709821e-20	5.44546558883548	0.269816814748669	2.66526259824313	0.534527935261253	2.78020299059234	ENSMUSG00000015533.9	Itga2	protein_coding	chr13:114833081-114932100	48.3942686565886	52.6195296776021	33.6750346488698	4.46698464069231	5.52619489151227	3.511049305651	45.0678552581449	48.0475699380532	34.3693355850344	7.50594272209077	11.0026053896892	5.39306511833921	ENSMUSG00000015533	52.6195296776021
ENSMUSG00000027071.14	65.4971186605023	2.75933358595854	0.183146421402681	15.0662708275999	2.69924905050462e-51	2.0695546705584e-49	6.8304123502401	0.181233906068393	4.10526627786524	0.252210736503651	2.72514607237486	ENSMUSG00000027071.14	P2rx3	protein_coding,lncRNA	chr2:84998583-85037462	99.6921934325725	132.983902276122	130.851563207037	20.1014308831154	16.5785846745368	14.044197222604	114.04926636755	102.821799667434	103.989271770104	17.156440507636	13.2031264676271	20.493647449689	ENSMUSG00000027071	132.983902276122
ENSMUSG00000019990.15	40.3994460799929	2.71724072513022	0.225177936903912	12.0670824259737	1.57624106474683e-33	6.72487148887013e-32	6.1360772027541	0.167191545773711	3.43918602752772	0.318630416840929	2.69689117522638	ENSMUSG00000019990.15	Pde7b	protein_coding,retained_intron,nonsense_mediated_decay	chr10:20398004-20725078	80.334485969937	66.0135917773553	65.4257816035184	7.81722312121154	9.94715080472208	13.1664348961912	69.9011632575309	79.7589660971683	59.92602102006	8.57822025381802	9.9023448507203	14.0219693076819	ENSMUSG00000019990	80.334485969937
ENSMUSG00000039518.7	168.166683549978	2.70587185732674	0.118697801194854	22.79630987338	4.98836711020114e-115	1.38895393694741e-112	8.18531918888429	0.131640364940789	5.47633702067387	0.294241039419105	2.70898216821042	ENSMUSG00000039518.7	Cdsn	protein_coding	chr17:35552128-35557180	303.916007163376	276.491710487764	315.583181852265	51.3703233679616	48.6305150453079	43.0103539942247	323.752756140143	257.534974867965	272.310889635273	51.4693215229081	29.7070345521609	44.2231339703815	ENSMUSG00000039518	323.752756140143
ENSMUSG00000091993.2	28.453445769345	2.63629589611288	0.268208670332893	9.82927171161465	8.42256510031017e-23	2.32073838033026e-21	5.61788181362547	0.20910014561506	2.93759551515453	0.686632642734997	2.68028629847095	ENSMUSG00000091993.2	B930036N10Rik	lncRNA	chr1:171500568-171504111	57.1052370147745	45.9224986277254	59.652918520855	8.93396928138462	3.31571693490736	7.89986093771475	42.3085988137687	46.1256671405311	43.1819857350433	9.65049778554527	4.40104215587569	12.9433562840141	ENSMUSG00000091993	59.652918520855
ENSMUSG00000021388.14	126.372920337261	2.57165747277778	0.385365399385706	6.67329624527047	2.5012076751968e-11	3.09164073310346e-10	7.59748462716845	0.808891225079956	5.11178808629109	0.562859663792411	2.48569654087737	ENSMUSG00000021388.14	Aspn	protein_coding	chr13:49544443-49567565	284.558299700741	88.0181223698071	248.233112554526	45.7865925670962	20.9995405877466	57.0545512168287	264.888618660117	100.899896869912	311.967815310312	41.8188237373628	24.2057318573163	28.0439386153639	ENSMUSG00000021388	311.967815310312
ENSMUSG00000020774.9	198.396319584908	2.5688127640745	0.103776305873179	24.7533648693734	2.85215016167036e-135	1.16067885168898e-132	8.40664403219702	0.110100033244802	5.84197746638239	0.147111312432401	2.56466656581463	ENSMUSG00000020774.9	Aspa	protein_coding,retained_intron,nonsense_mediated_decay	chr11:73304992-73329596	335.856224476725	348.245614593585	301.151024145607	53.6038156883077	54.1567099368202	60.5656005224797	332.030525473272	381.497705308143	339.28703077534	67.5534844988169	56.113287487415	50.6948121123885	ENSMUSG00000020774	381.497705308143
ENSMUSG00000085057.7	36.6558637856475	2.52406409228988	0.232960858613078	10.8347132102654	2.35702799049869e-27	8.27619275159396e-26	5.95790750773774	0.27043770589505	3.49274266766261	0.130801034390913	2.46516484007513	ENSMUSG00000085057.7	Gm13415	lncRNA,retained_intron	chr2:24440418-24486855	74.5271737311464	69.8404666629991	62.5393500621867	10.0507154415577	9.94715080472208	12.2886725697785	62.5431460725276	62.4618409194692	43.1819857350433	10.7227753172725	9.9023448507203	11.8647432603463	ENSMUSG00000085057	74.5271737311464
ENSMUSG00000048485.12	47.361252440838	2.48442883156772	0.211048297180246	11.7718496892012	5.45159131353522e-32	2.22995375611128e-30	6.31868563099777	0.255361368457803	3.84197400755798	0.422737047346152	2.47671162343979	ENSMUSG00000048485.12	Zbtb8b	protein_coding,lncRNA,retained_intron	chr4:129425765-129440853	83.2381420893324	68.8837479415882	102.94939164083	10.0507154415577	19.8943016094442	14.9219595490167	82.7776933312866	61.5008895207081	82.838911410083	12.867330380727	18.7044291624717	9.70751721301057	ENSMUSG00000048485	102.94939164083
ENSMUSG00000020053.18	88.1510660627806	2.48074973079343	0.20068548302485	12.3613810695328	4.22829217686371e-35	1.90105453651569e-33	7.19519823800038	0.360809292179907	4.68222425773391	0.504907651061815	2.51297398026648	ENSMUSG00000020053.18	Igf1	protein_coding	chr10:87858265-87937042	174.219367163719	107.152496798026	185.693762492339	29.0354001645	26.5257354792589	43.0103539942247	179.351668884454	108.58750806	143.646197445144	26.8069382931813	17.6041686235028	16.1791953550176	ENSMUSG00000020053	185.693762492339
ENSMUSG00000070867.4	279.141415375316	2.47649693235773	0.0953251663687023	25.979466144114	8.45091140099166e-149	4.32659402726254e-146	8.88122856883865	0.154632223837827	6.41624580636556	0.0881701127049817	2.46498276247309	ENSMUSG00000070867.4	Trabd2b	protein_coding	chr4:114406724-114615098	504.268279401653	480.272798148295	506.087663580157	84.8727081731539	81.7876843943815	82.5096586827985	519.659963690855	434.350032240001	394.806726720395	82.5653699429984	82.5195404226692	95.9965591064379	ENSMUSG00000070867	519.659963690855
ENSMUSG00000025592.17	22.3393872358122	2.46290516021248	0.28543300580357	8.62866280400456	6.20733965052906e-18	1.30658736861468e-16	5.25411904131817	0.10852680417768	2.77134579388768	0.649253432614002	2.48277324743049	ENSMUSG00000025592.17	Dach2	retained_intron,protein_coding,lncRNA	chrX:113297510-113836386	32.9081026864802	39.2254675778488	39.4478977315332	10.0507154415577	5.52619489151227	4.38881163206375	35.8703337768908	39.3990073492036	39.6569256750397	6.43366519036351	3.30078161690677	11.8647432603463	ENSMUSG00000025592	39.6569256750397
ENSMUSG00000045730.4	98.9827891381958	2.44891744817708	0.150214732009614	16.3027781324428	9.430635892827e-60	9.23911248488008e-58	7.3872122130807	0.146843094922264	4.88832810225264	0.454379106178251	2.49888411082807	ENSMUSG00000045730.4	Adrb2	protein_coding	chr18:62177816-62179959	183.898220895037	168.382494968327	183.769474798118	37.9693694458846	32.0519303707711	43.8881163206375	174.752908143827	145.103661212921	149.81505255015	26.8069382931813	18.7044291624717	22.6508734970247	ENSMUSG00000045730	183.898220895037
ENSMUSG00000020577.17	11.4465871842828	2.41134424789114	0.404981972087979	5.95420145607689	2.61344720806562e-09	2.6251911796968e-08	4.29935959805101	0.212451047118069	1.63984260004349	1.13500124754309	2.65951699800752	ENSMUSG00000020577.17	Tspan13	protein_coding,nonsense_mediated_decay	chr12:36014557-36042500	20.3255928357672	15.3074995425751	19.2428769422113	6.70047696103847	1.10523897830245	7.89986093771475	20.2345472587589	17.2971251776992	23.7941554050238	1.07227753172725	3.30078161690677	1.07861302366784	ENSMUSG00000020577	23.7941554050238
ENSMUSG00000062310.7	8.53968003143629	2.24985473699538	0.45010858954617	4.99847101177038	5.77866917926104e-07	4.2031740854286e-06	3.84625377585978	0.300868712970998	1.38022153454948	1.3653763998664	2.4660322413103	ENSMUSG00000062310.7	Glrp1	protein_coding	chr1:88499871-88510066	15.4861659701083	11.4806246569314	15.394301553769	4.46698464069231	5.52619489151227	4.38881163206375	10.1172736293795	18.2580765764602	14.1002402400141	0	1.10026053896892	2.15722604733568	ENSMUSG00000062310	18.2580765764602
ENSMUSG00000038742.7	33.9792035413926	2.19491400753722	0.224537633287009	9.7752611684992	1.43786006639733e-22	3.92775853937901e-21	5.80829353336163	0.185147932994689	3.5966221574075	0.428300378886084	2.21167137595413	ENSMUSG00000038742.7	Angptl6	protein_coding	chr9:20873808-20879727	44.5227271640615	65.0568730559444	55.8043431324128	14.51770008225	7.73667284811717	17.555246528255	52.4258724431482	58.6180353244249	59.0447560050591	10.7227753172725	8.80208431175138	12.9433562840141	ENSMUSG00000038742	65.0568730559444
ENSMUSG00000027901.12	17.4821701048519	2.17395257611786	0.336388737148273	6.46261998706465	1.02905489676729e-10	1.19125676634527e-09	4.79463319714798	0.487763629394223	2.71146266166583	0.512148882859969	2.08317053548216	ENSMUSG00000027901.12	Dennd2d	protein_coding,nonsense_mediated_decay,lncRNA,retained_intron	chr3:106482405-106503030	20.3255928357672	26.7881241995065	32.7128908017592	4.46698464069231	6.63143386981472	3.511049305651	16.5555386662573	32.6723475578762	42.3007207200424	6.43366519036351	6.60156323381353	10.7861302366784	ENSMUSG00000027901	42.3007207200424
ENSMUSG00000078117.2	10.010986805587	2.1489581286025	0.406802496278203	5.28255885414449	1.27391890833817e-07	1.02944842129506e-06	4.0447612909955	0.331736007530108	1.90326740335895	0.777440342865744	2.14149388763656	ENSMUSG00000078117.2	Gm16485	TEC	chr9:8971791-8975773	16.4540513432401	18.177655706808	20.2050207893219	1.11674616017308	6.63143386981472	3.511049305651	10.1172736293795	16.3361737789381	16.7440352850168	2.1445550634545	3.30078161690677	5.39306511833921	ENSMUSG00000078117	20.2050207893219
ENSMUSG00000028328.13	19.3324657362869	2.13258890884315	0.30280796001792	7.04271086109145	1.88535204707835e-12	2.60421430280073e-11	4.96229590139566	0.36295677577042	2.86649240951891	0.530223154061477	2.09580349187675	ENSMUSG00000028328.13	Tmod1	protein_coding,lncRNA	chr4:46038935-46116032	31.9402173133485	27.7448429209175	44.258616967086	8.93396928138462	3.31571693490736	7.022098611302	32.1913251843892	20.1799793739824	32.6068055550327	10.7227753172725	6.60156323381353	6.47167814200705	ENSMUSG00000028328	44.258616967086
ENSMUSG00000022340.15	118.371892035299	2.13009491680412	0.122668379044494	17.3646618093119	1.52797517668506e-67	1.79633289104952e-65	7.59063915554875	0.135014564068176	5.4604409843289	0.17600543279136	2.13019817121985	ENSMUSG00000022340.15	Sybu	protein_coding,lncRNA,nonsense_mediated_decay	chr15:44671856-44788063	209.063240596463	193.257181725011	195.315200963445	41.3196079264039	48.6305150453079	52.665739584765	160.036873773821	199.877890942301	200.0471584052	39.6742686739083	38.5091188639123	42.0659079230458	ENSMUSG00000022340	209.063240596463
ENSMUSG00000031870.16	133.228113222364	2.11864542315151	0.113894735156877	18.6017854138149	3.10782643432218e-77	4.36498348133871e-75	7.7631357864573	0.0655355076426455	5.62328489643127	0.276581329662926	2.13985089002603	ENSMUSG00000031870.16	Pgr	protein_coding,retained_intron	chr9:8899833-8968611	199.384386865145	217.175149760285	218.406653294098	51.3703233679616	50.8409930019128	64.0766498281307	215.222002661345	224.862627310089	226.485108855227	49.3247664594536	35.2083372470055	46.3803600177172	ENSMUSG00000031870	226.485108855227
ENSMUSG00000031337.16	169.226509007414	2.00692102765522	0.100826904252722	19.9046181426426	3.7110879108167e-88	6.40203002527956e-86	8.08413942191196	0.0912366163019828	6.06860268764014	0.197036130861379	2.01553673427182	ENSMUSG00000031337.16	Mtm1	protein_coding,retained_intron	chrX:71210767-71315691	295.20503880519	251.617023731079	275.173140273622	62.5377849696923	71.8405335896595	78.9986093771475	252.012088586361	282.519711235753	271.429624620272	69.6980395622714	52.8125058705083	66.8740074674062	ENSMUSG00000031337	295.20503880519
ENSMUSG00000028179.12	1406.9077781938	1.99640928222553	0.0576870460853209	34.6075838113252	1.94287402116654e-262	7.70883839748354e-259	11.1336463072786	0.0797002972530481	9.1367064126082	0.14274410551395	1.99693989467042	ENSMUSG00000028179.12	Cth	protein_coding,lncRNA,retained_intron	chr3:157894248-157925077	2250.33349253137	2221.50087111622	2070.53355898194	543.855380004289	618.933827849374	482.769279527012	2270.86805372163	2460.03558082832	2221.66910281723	619.776413338352	591.94016996528	530.677607644578	ENSMUSG00000028179	2460.03558082832
ENSMUSG00000005949.9	258.088640171085	1.98604833455909	0.100515158539782	19.7586947422766	6.75284506315385e-87	1.10489076285891e-84	8.68458776372137	0.128383047492833	6.68168604853607	0.284854346842134	2.0029017151853	ENSMUSG00000005949.9	Ctns	protein_coding,lncRNA,retained_intron	chr11:73183596-73199042	453.938239998801	417.129362535173	455.094039683297	138.476523861462	78.4719674594742	115.864627086483	398.252680138301	366.122482927966	383.350281525384	92.2158677285437	93.5221458123584	104.625463295781	ENSMUSG00000005949	455.094039683297
ENSMUSG00000109761.1	16.2219037746044	1.94832041813005	0.309719523893632	6.29059606458382	3.16249268895487e-10	3.47830363592535e-09	4.69169849213616	0.270384196665201	2.80333249721158	0.389930277924132	1.88836599492458	ENSMUSG00000109761.1	5430403N17Rik	lncRNA	chr8:35864085-35882957	21.293478208899	27.7448429209175	22.129308483543	10.0507154415577	7.73667284811717	6.14433628488925	24.833307999386	35.5552017541594	22.912890390023	4.28911012690901	5.50130269484461	6.47167814200705	ENSMUSG00000109761	35.5552017541594
ENSMUSG00000019982.15	85.9794897873591	1.90590615336417	0.137702158076012	13.8407863754184	1.44615812254771e-43	8.50073168998321e-42	7.08558728729783	0.121718495476674	5.1760740761444	0.279086252419987	1.90951321115343	ENSMUSG00000019982.15	Myb	protein_coding,retained_intron,lncRNA	chr10:21124935-21160984	121.953557014603	140.637652047409	127.965131665705	41.3196079264039	34.2624083273761	36.8660177093355	134.283813626309	133.572244427788	155.983907655156	47.1802113959991	28.606774013192	29.1225516390317	ENSMUSG00000019982	155.983907655156
ENSMUSG00000020027.18	762.769838081441	1.85040686956169	0.0554289550529828	33.3833980415641	2.38782981635774e-244	4.73715587692671e-241	10.2219285519001	0.0645523786056715	8.36762311356512	0.121949454987071	1.85430543833497	ENSMUSG00000020027.18	Socs2	nonsense_mediated_decay,retained_intron,protein_coding,lncRNA	chr10:95385362-95417180	1232.11807999675	1193.98496432086	1248.86271354951	359.592263575731	305.045958011477	355.493742197164	1159.80745878614	1225.21303342036	1108.63138887111	340.984255089266	332.278682768614	291.225516390317	ENSMUSG00000020027	1248.86271354951
ENSMUSG00000031364.2	13.1067461708811	1.83769190810558	0.343781580762436	5.34552172350236	9.01569837133233e-08	7.43701397356629e-07	4.35966918498191	0.349800248364598	2.5579133185285	0.469787135308329	1.80175586645341	ENSMUSG00000031364.2	Grpr	protein_coding	chrX:163513904-163549677	30.0044465670849	17.220936985397	22.129308483543	4.46698464069231	3.31571693490736	8.7776232641275	15.6357865181319	16.3361737789381	22.0316253750221	4.28911012690901	6.60156323381353	6.47167814200705	ENSMUSG00000031364	30.0044465670849
ENSMUSG00000105102.1	24.1173809154063	1.83598370715332	0.263140911268252	6.97718837524917	3.01145811637309e-12	4.05728792571794e-11	5.23452580475114	0.303779897605783	3.36981777436986	0.512886599415118	1.86470803038128	ENSMUSG00000105102.1	Gm35507	lncRNA	chr3:106827307-106879361	40.6511856715344	32.5284365279722	25.9778838719853	7.81722312121154	11.0523897830245	17.555246528255	37.7098380731417	44.203764343009	45.8257807800459	6.43366519036351	12.1028659286581	7.55029116567489	ENSMUSG00000105102	45.8257807800459
ENSMUSG00000031997.9	355.794146413781	1.83244005290579	0.103306842719751	17.7378381205279	2.14011806262486e-70	2.63300881952861e-68	9.11893406739139	0.0781651767434382	7.25253979557104	0.326400635098357	1.86639427182035	ENSMUSG00000031997.9	Trpc6	protein_coding	chr9:8544142-8680741	564.277172535823	514.714672119089	564.778438253902	186.496608748904	129.312960461387	215.929532297536	600.59815272589	530.445172116108	562.247079570563	146.902021846634	127.630222520395	126.197723769137	ENSMUSG00000031997	600.59815272589
ENSMUSG00000048368.9	112.545178173007	1.83178405351256	0.151790244562329	12.0678641687041	1.56134145641847e-33	6.6792588287918e-32	7.44349556856286	0.265208513405642	5.60181262925947	0.313706831143779	1.84168293930339	ENSMUSG00000048368.9	Omd	protein_coding	chr13:49582462-49592822	170.347825671192	129.157027390478	164.526597855907	49.1368310476154	46.420037088703	71.0987484394327	181.191173180705	182.580765764602	228.247638885229	48.2524889277264	42.910161019788	36.6728428047066	ENSMUSG00000048368	228.247638885229
ENSMUSG00000043639.15	10.8186603007213	1.82704086790345	0.375406024815514	4.8668394941219	1.1339704948876e-06	7.85639545818122e-06	4.09324304157215	0.299148743470458	2.20969332664512	0.879649535085125	1.88354971492704	ENSMUSG00000043639.15	Rbm20	protein_coding,nonsense_mediated_decay	chr19:53677306-53867080	20.3255928357672	19.1343744282189	15.394301553769	8.93396928138462	5.52619489151227	4.38881163206375	15.6357865181319	19.2190279752213	11.4564451950115	1.07227753172725	5.50130269484461	3.23583907100352	ENSMUSG00000043639	20.3255928357672
ENSMUSG00000032313.11	263.653529473087	1.81978069401376	0.16406057470951	11.0921267783921	1.36991486682976e-28	4.97526747172887e-27	8.68430214422825	0.0662198320017488	6.81278987639029	0.42026795540135	1.87151226783796	ENSMUSG00000032313.11	Tmem266	protein_coding,lncRNA	chr9:55326913-55438345	399.736659103422	440.090611849035	408.91113502199	140.710016181808	79.5772064377766	172.919178303312	428.604501026439	398.794830485842	391.281666660392	96.5049778554527	90.2213641954516	116.490206556127	ENSMUSG00000032313	440.090611849035
ENSMUSG00000086283.7	9.0162814762668	1.81019456238074	0.398100930652349	4.54707443013122	5.4396765076207e-06	3.42863804020843e-05	3.84245001302413	0.276400396340418	2.1093802455666	0.426700325829937	1.73306976745753	ENSMUSG00000086283.7	2810433D01Rik	lncRNA	chr11:102619796-102624416	10.6467391044495	15.3074995425751	16.3564454008796	3.35023848051923	2.21047795660491	5.2665739584765	11.9567779256303	12.4923681838938	17.6253003000177	4.28911012690901	3.30078161690677	5.39306511833921	ENSMUSG00000086283	17.6253003000177
ENSMUSG00000046718.8	296.310474436273	1.77930486705023	0.0767961679885045	23.1691881724694	9.31398349824221e-119	2.84273523270389e-116	8.84197078122947	0.0957586003078583	7.06222910321213	0.0989356231042087	1.77974167801734	ENSMUSG00000046718.8	Bst2	lncRNA,protein_coding	chr8:71534255-71537456	462.649208356987	414.25920637094	497.428368956162	126.192316099558	121.57628761327	147.464070837342	462.635330507079	436.271935037523	482.051963205483	139.396079124543	133.13152521524	132.669401911144	ENSMUSG00000046718	497.428368956162
ENSMUSG00000034009.14	33.9799437259387	1.74709352734431	0.427844199164442	4.08348069403837	4.43661167323613e-05	0.000241804477561575	5.64374720492592	0.55296076418055	3.7551161810594	0.874167614564139	1.88863102386652	ENSMUSG00000034009.14	Rxfp1	protein_coding,nonsense_mediated_decay,lncRNA,retained_intron	chr3:79641611-79737880	70.6556322386193	34.4418739707941	75.0472200746241	16.7511924025962	8.84191182641963	36.8660177093355	47.8271117025211	28.8285419628319	58.1634909900583	6.43366519036351	8.80208431175138	15.1005823313498	ENSMUSG00000034009	75.0472200746241
ENSMUSG00000036390.8	1260.81112973819	1.71660918320643	0.045123646198906	38.0423420492126	0	0	10.9156563262296	0.0662240851712781	9.2014751877656	0.0653257587224114	1.71418113846403	ENSMUSG00000036390.8	Gadd45a	protein_coding,retained_intron	chr6:67035096-67037457	1814.78507462207	1957.4465040068	1829.03545335718	569.54054168827	615.618110914466	557.379077272096	1998.62141787651	1997.81795802425	1999.590319037	622.993245933534	595.240951582187	571.664902543956	ENSMUSG00000036390	1999.590319037
ENSMUSG00000108004.1	3.80541496439209	1.69667706059156	0.702213312070814	2.41618469975754	0.015684103256219	0.0450049543987436	2.37901797898042	0.930962999718841	0.837955631837911	1.17485218161805	1.54106234714251	ENSMUSG00000108004.1	Gm44080	TEC	chr6:53667770-53669983	1.93577074626354	5.74031232846568	5.77286308266339	5.58373080086539	1.10523897830245	0	14.7160343700065	3.84380559504426	2.64379504500265	2.1445550634545	1.10026053896892	1.07861302366784	ENSMUSG00000108004	14.7160343700065
ENSMUSG00000036523.16	1287.60526661802	1.69003646624214	0.0784987911537176	21.5294584974269	8.2491780758457e-103	1.81837090613538e-100	10.9360714824609	0.141034038847948	9.23994586547339	0.189586913769206	1.69612561698749	ENSMUSG00000036523.16	Greb1	protein_coding,retained_intron,nonsense_mediated_decay	chr12:16670615-16800886	1842.85375044289	1774.71322821731	2201.38512218897	575.124272489135	606.776199088047	741.709165818774	2201.88664261222	1976.67702725151	1802.18695567681	664.812069670897	529.225319244052	533.913446715581	ENSMUSG00000036523	2201.88664261222
ENSMUSG00000117357.1	11.193708955214	1.68865207012474	0.390047483454892	4.32934999392203	1.49550096426079e-05	8.77777211678366e-05	4.08592845544053	0.444469983210164	2.32462356906427	0.76386449986254	1.76130488637625	ENSMUSG00000117357.1	AC158774.1	lncRNA,transcribed_processed_pseudogene	chr18:21317805-21328975	11.6146244775813	13.3940620997533	15.394301553769	3.35023848051923	3.31571693490736	11.4109102433657	14.7160343700065	27.8675905640709	20.2690953450203	6.43366519036351	4.40104215587569	2.15722604733568	ENSMUSG00000117357	27.8675905640709
ENSMUSG00000031825.16	19.2031366686631	1.68785759014771	0.269757604682811	6.25694164259926	3.92600234814371e-10	4.28834021110728e-09	4.89044959798879	0.173998117827004	3.19917955194583	0.48419576468118	1.69127004604296	ENSMUSG00000031825.16	Crispld2	lncRNA,retained_intron,protein_coding	chr8:119992438-120052793	30.0044465670849	23.9179680352737	30.7886031075381	10.0507154415577	7.73667284811717	9.65538559054025	32.1913251843892	32.6723475578762	26.4379504500265	11.7950528489998	4.40104215587569	10.7861302366784	ENSMUSG00000031825	32.6723475578762
ENSMUSG00000032715.9	834.52495995495	1.68729928645992	0.0566940277333086	29.761499648553	1.23114496332246e-194	1.39567869377791e-191	10.3136140694766	0.0753762333385208	8.62445570489663	0.128354616025403	1.68915836457996	ENSMUSG00000032715.9	Trib3	lncRNA,protein_coding,retained_intron	chr2:152337422-152344032	1273.73715104141	1333.66589764686	1275.80274126861	408.729094623346	447.621786212494	399.381858517801	1358.47392278122	1213.68161663522	1186.18271019119	352.779307938266	358.684935703869	405.558496899108	ENSMUSG00000032715	1358.47392278122
ENSMUSG00000082196.3	16.2825830477649	1.67140171086	0.299057079438017	5.58890534877445	2.28505453761722e-08	2.02830540081225e-07	4.65475774217762	0.209252967353755	2.91849082973091	0.628295880922022	1.73626691244671	ENSMUSG00000082196.3	Gm14231	processed_pseudogene	chr2:156789812-156790403	25.1650197014261	22.9612493138627	27.9021715662064	5.58373080086539	3.31571693490736	13.1664348961912	30.3518208881384	20.1799793739824	22.912890390023	8.57822025381802	8.80208431175138	6.47167814200705	ENSMUSG00000082196	30.3518208881384
ENSMUSG00000037035.5	783.929553678127	1.66596755364351	0.166080168140703	10.0311046905499	1.11264705779762e-23	3.23421638357255e-22	10.2161334006538	0.122128833217972	8.51064200040231	0.38819757940313	1.70549140025146	ENSMUSG00000037035.5	Inhbb	protein_coding	chr1:119415465-119422248	1295.99851462344	1018.90543830266	1255.59772047929	436.647748627673	300.625002098267	536.31278143819	1231.54812633992	1165.63404669717	1187.06397520619	386.019911421811	251.959663423883	340.841715479038	ENSMUSG00000037035	1295.99851462344
ENSMUSG00000028497.12	611.938373832917	1.64277995852224	0.0661450870326801	24.8360087229245	3.66272500311178e-136	1.52976601379966e-133	9.85305138740689	0.117551719521417	8.21296257283768	0.114120919681616	1.64008881456921	ENSMUSG00000028497.12	Hacd4	protein_coding	chr4:88396144-88438928	1024.02272477341	871.570755205372	955.408840180791	314.922417168808	317.203586772804	291.417092369033	997.931080716066	841.793425314692	870.689834820872	305.599096542267	297.070345521609	255.631286609278	ENSMUSG00000028497	1024.02272477341
ENSMUSG00000046027.17	339.645423480101	1.64227361932834	0.0677346071761319	24.2457096570724	7.33838463677087e-130	2.84067079439489e-127	9.00784562440097	0.0456842916104529	7.36463912843899	0.119614411945802	1.64320649596198	ENSMUSG00000046027.17	Stard5	protein_coding,retained_intron,lncRNA	chr7:83631959-83653127	542.015808953792	506.104203626391	513.784814357042	186.496608748904	162.470129810461	168.530366671248	506.783433617099	494.889970361948	523.471418910524	170.492127544633	152.93621491668	147.769984242494	ENSMUSG00000046027	542.015808953792
ENSMUSG00000035934.16	752.909304908838	1.64048781118163	0.0593913613558055	27.6216569839795	6.1143009005632e-168	4.41091225421993e-165	10.1554492756283	0.0535617848948842	8.5067902302	0.16348724222962	1.64865904542832	ENSMUSG00000035934.16	Pknox2	nonsense_mediated_decay,lncRNA,retained_intron,protein_coding	chr9:36890982-37147407	1176.94861372823	1100.22652962259	1192.09622656999	396.444886861443	323.835020642619	407.281719455516	1157.96795448989	1130.07884494301	1086.59976349609	309.888206669176	363.085977859744	390.457914567759	ENSMUSG00000035934	1192.09622656999
ENSMUSG00000005950.14	143.16620580382	1.606569249529	0.106062467144808	15.1473871273948	7.88391937470223e-52	6.19434081167817e-50	7.75157920178202	0.133319595294306	6.14375290919315	0.159591551072791	1.60782629258887	ENSMUSG00000005950.14	P2rx5	protein_coding	chr11:73160421-73172685	197.448616118881	233.439368024271	232.838811000757	72.58850041125	67.4195776764496	81.6318963563857	230.857789179477	211.409307727434	188.590713210189	62.1920968401806	77.0182377278246	62.5595553727348	ENSMUSG00000005950	233.439368024271
ENSMUSG00000021390.6	7912.79480685238	1.60496131862304	0.0623089649607035	25.7581123299873	2.61484712934744e-146	1.29688246218354e-143	13.5355571206547	0.124844271965684	11.929702317335	0.136732800483568	1.60585480331976	ENSMUSG00000021390.6	Ogn	protein_coding	chr13:49608046-49624501	12914.4945336972	10354.5667218307	11751.6249486084	4226.8842162551	3844.02116653593	4238.71427424717	12105.7777736266	11300.7884494301	13035.6721018931	4185.09920633147	3618.75691266878	3377.13737710401	ENSMUSG00000021390	13035.6721018931
ENSMUSG00000037580.10	70.166201283725	1.59268776452405	0.147812689734253	10.775040812717	4.51581806837081e-27	1.56144985976281e-25	6.71406064419232	0.195195064054201	5.14193449929012	0.193221374077994	1.5721261449022	ENSMUSG00000037580.10	Gch1	protein_coding,retained_intron	chr14:47153895-47189413	100.660078805704	102.368903190971	81.782227004398	31.2688924848462	39.7886032188883	29.8439190980335	115.888770663801	116.275119250089	114.564451950115	35.3851585469993	41.809900480819	32.3583907100352	ENSMUSG00000037580	116.275119250089
ENSMUSG00000021453.2	544.365631624239	1.59268660877775	0.0804121971079393	19.8065301789957	2.61495829019258e-87	4.32312531496317e-85	9.66944573394721	0.145679592050934	8.07789552153504	0.174248821621185	1.59155021241217	ENSMUSG00000021453.2	Gadd45g	retained_intron,protein_coding	chr13:51846678-51848468	746.239622684596	758.677946078881	843.800153915965	224.465978194789	261.941637857681	248.406738374808	796.505360276602	778.370632996462	980.847961695982	285.225823439449	306.972690372329	300.933033603328	ENSMUSG00000021453	980.847961695982
ENSMUSG00000024014.8	1272.0561545509	1.59148130903749	0.0441468333021258	36.0497274662021	1.39275326902839e-284	1.10521935663748e-280	10.8989570161474	0.0624833894419067	9.30729935999478	0.0691435642382002	1.59165765615267	ENSMUSG00000024014.8	Pim1	protein_coding,retained_intron,lncRNA	chr17:29490753-29496112	1790.58794029378	2021.54665834133	1903.1205295847	596.342449532423	604.565721131442	639.888735954895	1912.16471595272	1977.63797865027	1857.70665162186	639.077408909443	640.351633679913	681.683430958076	ENSMUSG00000024014	2021.54665834133
ENSMUSG00000027068.6	878.000623714704	1.58948145157367	0.0562451320888626	28.2598936573287	1.07585240641659e-175	8.98676502223035e-173	10.3613909170743	0.102158499136103	8.77546923509786	0.0794037496296997	1.58592168197644	ENSMUSG00000027068.6	Dhrs9	protein_coding	chr2:69380445-69404533	1424.72726924997	1282.95980541208	1419.16217448808	467.91664111252	469.726565778543	419.570392025294	1273.85672515369	1182.93117187487	1322.77878751632	417.115959841901	434.602912892724	420.659079230458	ENSMUSG00000027068	1424.72726924997
ENSMUSG00000030621.17	37.6096929351553	1.55377883161479	0.19360683143116	8.02543391743521	1.01167704224134e-15	1.82665828639502e-14	5.81495876446195	0.158242294172146	4.26556104212579	0.31184859381854	1.54939772233616	ENSMUSG00000030621.17	Me3	lncRNA,protein_coding,retained_intron,nonsense_mediated_decay	chr7:89632392-89854359	49.3621540297204	61.2299981703006	54.8421992853022	18.9846847229423	14.3681067179319	17.555246528255	66.2221546650293	52.8523269318585	51.9946358850521	17.156440507636	18.7044291624717	28.0439386153639	ENSMUSG00000030621	66.2221546650293
ENSMUSG00000026923.15	10.0403421090804	1.54539654776323	0.376835894169613	4.10098021890572	4.11403730919105e-05	0.00022546231399921	3.89994206683283	0.391412958336725	2.44115343776502	0.476217180968353	1.45878862906781	ENSMUSG00000026923.15	Notch1	protein_coding,retained_intron,lncRNA	chr2:26457903-26516663	11.6146244775813	14.3507808211642	22.129308483543	4.46698464069231	4.42095591320981	2.63328697923825	18.3950429625081	11.5314167851328	11.4564451950115	6.43366519036351	5.50130269484461	7.55029116567489	ENSMUSG00000026923	22.129308483543
ENSMUSG00000024049.15	19.778738703703	1.5370114015712	0.273884091938986	5.61190462246198	2.0011173164099e-08	1.79028934209366e-07	4.86970184601548	0.340981752926188	3.36555159054651	0.39082433142844	1.50415025546896	ENSMUSG00000024049.15	Myom1	retained_intron,protein_coding,lncRNA	chr17:71002633-71126856	25.1650197014261	25.8314054780956	40.4100415786437	11.1674616017308	6.63143386981472	11.4109102433657	35.8703337768908	21.1409307727434	28.2004804800282	7.50594272209077	14.303387006596	9.70751721301057	ENSMUSG00000024049	40.4100415786437
ENSMUSG00000036136.9	584.730425596479	1.53662865471579	0.0703918367487794	21.8296428348623	1.21365183671953e-105	2.87490571650383e-103	9.7619917100748	0.110679319193179	8.22176838760579	0.157620006205106	1.54022332246901	ENSMUSG00000036136.9	Fam110c	protein_coding	chr12:31073861-31080251	778.179839997944	900.272316847701	849.573016998629	292.587493965346	282.941178445428	314.238912855764	856.289249904753	982.092329533808	853.064534520855	357.068418065175	292.669303365733	257.788512656614	ENSMUSG00000036136	982.092329533808
ENSMUSG00000027737.10	1371.22722575417	1.53611352465126	0.066462286249686	23.112559187031	3.46188786300988e-118	1.0174744865524e-115	10.992197285492	0.074809667707703	9.4499065128911	0.186074114649275	1.54229077260086	ENSMUSG00000027737.10	Slc7a11	protein_coding,retained_intron,lncRNA	chr3:49892526-50443614	1946.41748536799	2075.12290674034	1873.29407032427	733.702227233712	815.66636598721	613.555866162512	2105.31266705906	2107.36641748301	2124.72995116713	797.774483605076	648.053457452695	613.730810467002	ENSMUSG00000027737	2124.72995116713
ENSMUSG00000049985.15	15.5385394445756	1.51720602011392	0.298795511357533	5.0777403355918	3.81950204756198e-07	2.85805360664103e-06	4.52036164660026	0.369155486470037	3.08553459115468	0.155250279926938	1.43482705544559	ENSMUSG00000049985.15	Ankrd55	protein_coding,lncRNA	chr13:112288451-112384002	29.0365611939532	14.3507808211642	20.2050207893219	8.93396928138462	6.63143386981472	8.7776232641275	22.0740515550097	28.8285419628319	23.7941554050238	8.57822025381802	7.70182377278246	7.55029116567489	ENSMUSG00000049985	29.0365611939532
ENSMUSG00000021025.8	1040.02935853301	1.50568147477242	0.0439561873578746	34.2541418006466	3.78408591777428e-257	1.20114455201991e-253	10.5882617364086	0.0287735725253686	9.07786622224576	0.0905823171479217	1.51039551416286	ENSMUSG00000021025.8	Nfkbia	protein_coding,retained_intron	chr12:55489410-55492647	1591.20355342863	1543.18729763586	1555.78660077778	517.053472160135	542.672338346505	595.122857307844	1518.51079655505	1517.34225864372	1509.60697069651	558.656594029899	496.217503074984	534.992059739249	ENSMUSG00000021025	1591.20355342863
ENSMUSG00000078612.9	157.385892623637	1.50507827619046	0.0936197973307407	16.076495774428	3.72883219048115e-58	3.56507805392328e-56	7.86475245924647	0.0575752889582347	6.36207651740793	0.127547452905582	1.50267594183853	ENSMUSG00000078612.9	Fyb2	protein_coding	chr4:104913456-105016863	224.549406566571	231.525930581449	224.179516376762	72.58850041125	88.4191182641963	80.754134029973	238.21580636448	248.886412279116	229.12890390023	75.0594272209077	84.720061500607	90.6034939880987	ENSMUSG00000078612	248.886412279116
ENSMUSG00000022805.17	21.1024455578696	1.50307431216175	0.277299741360069	5.42039565125319	5.94672756556645e-08	5.02558643200772e-07	4.97488480659402	0.214236861188649	3.29147542300954	0.963676089147566	1.68340938358448	ENSMUSG00000022805.17	Maats1	protein_coding	chr16:38297754-38342143	34.8438734327438	31.5717178065612	33.6750346488698	16.7511924025962	11.0523897830245	13.1664348961912	35.8703337768908	24.9847363677877	26.4379504500265	3.21683259518176	4.40104215587569	17.2578083786855	ENSMUSG00000022805	35.8703337768908
ENSMUSG00000059479.7	20.5935104162884	1.45805044303208	0.257263686725767	5.66753303425331	1.44868131621094e-08	1.32518854003365e-07	4.92132421874499	0.282667366574759	3.48532561995143	0.327872755932249	1.43599859879356	ENSMUSG00000059479.7	B3gnt8	protein_coding,nonsense_mediated_decay,retained_intron	chr7:25626654-25635100	32.9081026864802	31.5717178065612	34.6371784959803	8.93396928138462	12.157628761327	13.1664348961912	33.1110773325146	20.1799793739824	29.0817454950291	9.65049778554527	7.70182377278246	14.0219693076819	ENSMUSG00000059479	34.6371784959803
ENSMUSG00000044167.6	707.237804535162	1.45588166861198	0.0559385635882932	26.0264399945491	2.48684362968405e-149	1.36098949126605e-146	10.0159776235677	0.094157069117168	8.56168975428312	0.0726394111322826	1.45428786928457	ENSMUSG00000044167.6	Foxo1	protein_coding	chr3:52268336-52353221	1072.41699343	933.757472097084	1110.31399956559	391.97790222075	352.571234078483	386.21542362161	1091.74579982486	1011.8818228954	1000.235792026	391.381299080447	389.492230794998	354.86368478672	ENSMUSG00000044167	1110.31399956559
ENSMUSG00000052942.13	396.405724257203	1.44605190827811	0.0667823536166928	21.6532037277083	5.66987735794959e-104	1.28552319354311e-101	9.17951953959736	0.0799116299447263	7.73143510021176	0.130423031234252	1.4480844393856	ENSMUSG00000052942.13	Glis3	lncRNA,protein_coding,nonsense_mediated_decay,retained_intron	chr19:28258851-28680077	595.24950447604	596.03576343902	620.582781386314	235.633439796519	194.522060181232	215.051769971124	575.764844726504	564.078471072745	528.75900900053	219.816894004087	185.944031085748	225.430121946579	ENSMUSG00000052942	620.582781386314
ENSMUSG00000053117.11	312.952181595247	1.44019506938486	0.0869133517241355	16.5704697933646	1.13932184100922e-61	1.13724383261995e-59	8.83878479359872	0.0794949839150316	7.37937572694844	0.237361308688675	1.45940906665028	ENSMUSG00000053117.11	E330013P04Rik	lncRNA	chr19:60144675-60162591	484.910571939018	491.753422805227	430.078299658423	187.613354909077	153.628217984041	217.685056950362	456.197065470201	435.310983638762	449.44515765045	149.046576910088	159.537778150494	140.219693076819	ENSMUSG00000053117	491.753422805227
ENSMUSG00000000126.11	161.694336379485	1.41722552923617	0.0977517061785073	14.4982178280155	1.24336333674676e-47	8.4330852638922e-46	7.88257456628375	0.0423329860186428	6.44612184075965	0.25428186919354	1.4364527255241	ENSMUSG00000000126.11	Wnt9a	protein_coding	chr11:59306928-59333552	227.453062685966	235.352805467093	237.64953023631	99.3904082554039	93.9453131557085	107.964766148768	244.654071401358	227.745481506372	240.585349095241	68.6257620305442	83.6198009616381	73.3456856094132	ENSMUSG00000000126	244.654071401358
ENSMUSG00000010307.7	1686.2283866745	1.41255759421011	0.0622959018847929	22.6749681997128	7.91389956233218e-114	2.12883898226736e-111	11.2584432095672	0.0827793672408525	9.8387492622982	0.156097365946861	1.41969394726899	ENSMUSG00000010307.7	Tmem86a	protein_coding,lncRNA	chr7:47050601-47054777	2517.46985551574	2450.15664553343	2530.43831790079	916.848597502097	849.928774314587	1122.65801548191	2584.50353623239	2435.05084446054	2197.8749474122	838.521029810711	862.604262551635	928.685813378011	ENSMUSG00000010307	2584.50353623239
ENSMUSG00000001741.12	45.060955813037	1.41000857681941	0.17789442861942	7.92609744870608	2.26140157419238e-15	3.95707876339662e-14	6.03652496764567	0.188078142204366	4.61634515880214	0.318519792780413	1.42017980884353	ENSMUSG00000001741.12	Il16	protein_coding,nonsense_mediated_decay,retained_intron	chr7:83642825-83745726	74.5271737311464	66.9703104987663	74.0850762275135	31.2688924848462	18.7890626311417	29.8439190980335	59.7838896281514	65.3446951157524	52.875900900053	18.2287180393633	24.2057318573163	24.8080995443604	ENSMUSG00000001741	74.5271737311464
ENSMUSG00000024924.14	5993.73755547253	1.38879436023949	0.045404836958457	30.5869253866093	1.82670122006688e-205	2.63559773306195e-202	13.0823356737638	0.0295215449662662	11.6901082260618	0.119236296468561	1.39222744770201	ENSMUSG00000024924.14	Vldlr	protein_coding,nonsense_mediated_decay,retained_intron,lncRNA	chr19:27216484-27254231	8906.48120355856	8650.65067899778	8858.45840034697	3390.44134228546	3813.07447514346	3134.48926761993	8649.34920097132	8465.98182308498	8513.90130992353	3242.56725594321	3307.38318014058	2992.07252765459	ENSMUSG00000024924	8906.48120355856
ENSMUSG00000052331.14	1975.96987401704	1.38327010057269	0.0483868997933332	28.587698457244	9.55512307487698e-180	8.9205504894925e-177	11.4796194414054	0.0533434676235383	10.0932738852038	0.122755926840672	1.38634555620162	ENSMUSG00000052331.14	Ankrd44	protein_coding,retained_intron,lncRNA	chr1:54645340-54926387	2848.4866531268	2672.11538890077	2970.13805603031	1159.18251425965	1151.65901539116	1103.34724430083	2940.44761755692	2846.33804313027	2863.23003373787	1190.22806021725	994.635527227906	971.830334324725	ENSMUSG00000052331	2970.13805603031
ENSMUSG00000027204.13	1055.68420152103	1.38251116425658	0.134470150594659	10.2811751020043	8.56765548211922e-25	2.65580586243582e-23	10.555611166159	0.259789390566458	9.18557458400935	0.173754723704724	1.37003658214961	ENSMUSG00000027204.13	Fbn1	protein_coding,retained_intron	chr2:125300594-125507993	1413.11264477239	1222.68652596319	1562.52160770756	543.855380004289	688.563883482428	560.890126577747	2075.88059831904	1521.18606423876	1360.67318316136	658.378404480533	502.819066308797	557.642933236274	ENSMUSG00000027204	2075.88059831904
ENSMUSG00000026950.18	33.297791736259	1.3701905065395	0.260945088974968	5.25087677228115	1.51376928264309e-07	1.207288054514e-06	5.55826415245974	0.36036245066605	4.08959288613528	0.813048012635121	1.46867126632446	ENSMUSG00000026950.18	Neb	protein_coding,lncRNA	chr2:52136647-52378474	40.6511856715344	38.2687488564379	44.258616967086	25.6851616839808	24.315257522654	18.4330088546677	76.3394282944087	47.0866185392922	41.4194557050415	26.8069382931813	6.60156323381353	9.70751721301057	ENSMUSG00000026950	76.3394282944087
ENSMUSG00000045180.13	14.3795755417677	1.36816468119251	0.310092059480215	4.41212420429552	1.02361361214417e-05	6.17240563766719e-05	4.3830686955343	0.312611185734207	3.00580267645069	0.520997392386297	1.37726601908361	ENSMUSG00000045180.13	Shroom2	protein_coding,lncRNA	chrX:152609509-152769465	18.3898220895037	28.7015616423284	22.129308483543	7.81722312121154	4.42095591320981	9.65538559054025	18.3950429625081	22.1018821715045	14.981505255015	12.867330380727	7.70182377278246	5.39306511833921	ENSMUSG00000045180	28.7015616423284
ENSMUSG00000021094.10	214.655701806093	1.36488844920207	0.0854907953552474	15.9653263667794	2.22872840245036e-57	2.08071461619351e-55	8.27256142768021	0.114656759488013	6.90622949044691	0.117182432067962	1.3663319372333	ENSMUSG00000021094.10	Dhrs7	protein_coding,nonsense_mediated_decay,retained_intron	chr12:72650353-72664909	328.113141491671	270.751398159298	324.24247647626	119.491839138519	111.629136808548	135.175398267563	310.876226066387	331.528232572567	291.698719965292	107.227753172725	124.329440903488	120.804658650798	ENSMUSG00000021094	331.528232572567
ENSMUSG00000021226.7	249.714551708869	1.36229875749362	0.076489046713527	17.8103769889539	5.87130378112011e-71	7.45467698481259e-69	8.49214603103191	0.0525722279201428	7.12431226005137	0.152064220031646	1.36783377098055	ENSMUSG00000021226.7	Acot2	protein_coding	chr12:83987861-83993873	376.507410148259	362.596395414749	363.690374207794	142.943508502154	117.15533170006	145.708546184516	352.265072732031	365.161531529204	338.405765760339	139.396079124543	132.031264676271	160.713340526508	ENSMUSG00000021226	376.507410148259
ENSMUSG00000030854.17	2418.75831400825	1.34676671275602	0.0633657986404388	21.2538426351741	3.03759245205607e-100	6.26099088397167e-98	11.7610082983235	0.0662623959069247	10.4055908112624	0.173340064299227	1.35541748706118	ENSMUSG00000030854.17	Ptpn5	lncRNA,retained_intron,protein_coding	chr7:47077795-47133684	3513.42390446833	3479.58598977161	3585.91011818108	1462.93746982673	1229.02574387233	1650.19317365597	3657.85429309474	3391.1974862278	3211.32971466322	1243.84193680361	1223.48971933344	1376.31021820017	ENSMUSG00000030854	3657.85429309474
ENSMUSG00000021403.3	262.6976288029	1.3459927991402	0.0756651760289579	17.7888015303774	8.63061372580839e-71	1.0871148447802e-68	8.55719714464423	0.0931283972901762	7.21804135705349	0.0757203166943014	1.33915578759073	ENSMUSG00000021403.3	Serpinb9b	lncRNA,protein_coding	chr13:33027416-33041884	377.475295521391	347.288895872174	386.781826538447	160.811447064923	145.891545135924	140.44197222604	377.098380731417	355.552017541594	416.838352095418	155.480242100452	146.334651682867	142.376919124155	ENSMUSG00000021403	416.838352095418
ENSMUSG00000059832.4	74.0376396115192	1.34345120225846	0.137984180211406	9.73626976802817	2.11163762764384e-22	5.70933573906905e-21	6.73004468117034	0.153811715743618	5.39364409741291	0.212299463551963	1.33640058375743	ENSMUSG00000059832.4	Kprp	protein_coding	chr3:92823074-92827247	107.435276417627	91.8449972554509	107.760110876383	45.7865925670962	40.8938421971908	40.3770670149865	100.252984145669	102.821799667434	126.902162160127	49.3247664594536	31.9075556300987	43.1445209467137	ENSMUSG00000059832	126.902162160127
ENSMUSG00000021831.9	8934.34705575389	1.33750690313484	0.0861568146493217	15.5240988026171	2.38328799412334e-54	2.07830570080943e-52	13.6428189250557	0.0684275476467676	12.296377395749	0.186211927166501	1.34644152930669	ENSMUSG00000021831.9	Ero1l	protein_coding,lncRNA,nonsense_mediated_decay,retained_intron	chr14:45283087-45318771	13009.3473002641	12638.2543098386	12557.9014924871	5196.21988328533	6404.85987926272	4696.02844630821	11986.2099943703	12778.7317007246	13843.7921206489	4711.58747440955	4929.16721458077	4460.06485286652	ENSMUSG00000021831	13843.7921206489
ENSMUSG00000020658.10	24.5289987179308	1.32912778366786	0.26052694391828	5.10169030380507	3.36633291164824e-07	2.53810307082039e-06	5.12302507384773	0.373591544867603	3.74283455284516	0.583950488335631	1.38019052100257	ENSMUSG00000020658.10	Efr3b	nonsense_mediated_decay,retained_intron,lncRNA,protein_coding	chr12:3962554-4038915	41.6190710446662	21.0478118710408	43.2964731199754	15.6344462424231	13.2628677396294	23.6995828131442	33.1110773325146	33.6332989566373	38.7756606600388	10.7227753172725	6.60156323381353	12.9433562840141	ENSMUSG00000020658	43.2964731199754
ENSMUSG00000040747.9	19.8196802675436	1.30144497847416	0.256102267453939	5.08173938252318	3.73994308820436e-07	2.80248521024039e-06	4.83986984567455	0.168212210144111	3.51803064656966	0.391319472877436	1.32183919910489	ENSMUSG00000040747.9	Cd53	protein_coding	chr3:106759921-106790149	25.1650197014261	31.5717178065612	25.9778838719853	13.4009539220769	9.94715080472208	17.555246528255	25.7530601475114	27.8675905640709	33.4880705700335	8.57822025381802	9.9023448507203	8.62890418934273	ENSMUSG00000040747	33.4880705700335
ENSMUSG00000042793.13	3172.33582340246	1.29441288097533	0.038156242263815	33.9240135867066	2.94854841160316e-252	6.68520169150767e-249	12.1363702874002	0.0792713706769815	10.843757443749	0.0275829672885264	1.29261284365126	ENSMUSG00000042793.13	Lgr6	protein_coding,lncRNA	chr1:134983301-135105276	4547.12548297306	4597.0334563796	4694.29983005245	1864.96608748904	1891.0638918755	1818.72354032722	4682.45818610644	4472.26780983399	4049.41274392906	1792.84803304797	1822.03145253254	1835.79936628267	ENSMUSG00000042793	4694.29983005245
ENSMUSG00000047963.7	763.983823591492	1.2803703833854	0.0509352858769573	25.137198335911	1.95080354205684e-139	8.8460580045669e-137	10.0788189946956	0.0633028662598402	8.80045976292033	0.089895910899396	1.27835923177523	ENSMUSG00000047963.7	Stbd1	nonsense_mediated_decay,protein_coding	chr5:92603041-92606579	1040.47677611665	1132.75496615056	1054.50965643318	425.480287025943	491.831345344592	415.181580393231	1148.77043300863	1037.82751066195	1076.90584833108	438.561510476446	466.510468522823	438.995500632811	ENSMUSG00000047963	1148.77043300863
ENSMUSG00000026456.18	1324.15565765356	1.27795346953854	0.0617260201081125	20.7036427636226	3.21154289179272e-95	6.29264163402991e-93	10.867426153005	0.139582617185308	9.59364421587364	0.09041478146214	1.27378193713132	ENSMUSG00000026456.18	Cyb5r1	nonsense_mediated_decay,protein_coding,lncRNA,retained_intron	chr1:134405559-134411740	1996.74752477085	2055.03181359071	2021.4642227793	796.240012203404	729.457725679619	738.198116513123	1644.51684084823	1684.54780202815	1847.13147144185	724.859611447623	838.398530694319	813.274219845552	ENSMUSG00000026456	2055.03181359071
ENSMUSG00000025610.7	96.8745589797615	1.24697124069006	0.120681782379424	10.3327214439838	5.01181193351887e-25	1.57509836033422e-23	7.08953958003698	0.112194302629625	5.84802823743316	0.234032199359932	1.24151134260382	ENSMUSG00000025610.7	Map3k7cl	protein_coding	chr16:87553330-87595336	119.049900895208	149.248120540108	132.775850901258	69.2382619307308	58.57766585003	43.0103539942247	138.882574366936	143.181758415399	133.071017265133	64.3366519036351	56.113287487415	55.0092642070599	ENSMUSG00000025610	149.248120540108
ENSMUSG00000032109.15	10.046009222138	1.24158323718197	0.34879394014516	3.5596468122848	0.000371353886807222	0.00165741213091041	3.85059024647815	0.243347298181316	2.685511357434	0.205098628367007	1.16507888904415	ENSMUSG00000032109.15	Nlrx1	protein_coding,retained_intron	chr9:44252717-44268599	14.5182805969766	12.4373433783423	15.394301553769	5.58373080086539	6.63143386981472	5.2665739584765	18.3950429625081	11.5314167851328	12.3377102100124	5.36138765863626	7.70182377278246	5.39306511833921	ENSMUSG00000032109	18.3950429625081
ENSMUSG00000026483.13	1147.76323204033	1.24069903764149	0.0417428023481495	29.722466337876	3.93606742937118e-194	4.16462174477e-191	10.6549715927757	0.0379103974372439	9.41544904241062	0.0772333541592741	1.23952255036509	ENSMUSG00000026483.13	Fam129a	lncRNA,protein_coding,nonsense_mediated_decay	chr1:151571186-151721939	1569.91007521973	1654.16666931953	1594.27235466221	747.103181155789	704.037229178663	644.277547586958	1665.67114025511	1624.0078639062	1566.00793165657	656.233849417079	672.259189310011	675.211752816069	ENSMUSG00000026483	1665.67114025511
ENSMUSG00000028031.6	1160.87184033751	1.23771292218466	0.147896955704977	8.368751853511	5.82317322666108e-17	1.15236386883214e-15	10.6609732756672	0.193211490607823	9.40611589823262	0.31052601720031	1.25485737743459	ENSMUSG00000028031.6	Dkk2	protein_coding	chr3:132085292-132180304	1794.4594817863	1344.18980358238	1892.53694726648	861.011289493443	595.723809305022	859.329317558082	1718.09701269826	1423.16902156514	1610.95244742161	735.582386764895	524.824277088176	570.586289520288	ENSMUSG00000028031	1892.53694726648
ENSMUSG00000030623.4	31.6709519523331	1.23519110942996	0.232238463069152	5.31863281002754	1.0454989031512e-07	8.54874450897101e-07	5.44588897849315	0.416743480280003	4.20702686132529	0.530074694783418	1.23886211716786	ENSMUSG00000030623.4	Prss23os	lncRNA	chr7:89510007-89511873	55.169466268511	39.2254675778488	50.9936238968599	21.2181770432885	23.2100185443515	21.066295833906	51.5061202950227	24.9847363677877	44.944515765045	8.57822025381802	16.5039080845338	22.6508734970247	ENSMUSG00000030623	55.169466268511
ENSMUSG00000020614.13	167.551497931214	1.22659664950211	0.0908056180655928	13.5079378967069	1.40399179110797e-41	7.92980559312261e-40	7.87492784121022	0.108588260375974	6.65338949071254	0.0863945538909517	1.22153835049768	ENSMUSG00000020614.13	Fam20a	nonsense_mediated_decay,protein_coding,retained_intron	chr11:109669749-109722279	247.778655521734	219.088587203107	238.61167408342	99.3904082554039	89.5243572424987	100.942667537466	257.530601475114	210.448356328673	235.297759005236	106.155475640998	101.223969585141	104.625463295781	ENSMUSG00000020614	257.530601475114
ENSMUSG00000034684.12	28.3244056486045	1.2262628529026	0.237215435925564	5.16940581087393	2.34839456015356e-07	1.82345254717208e-06	5.27802592648503	0.44615902778961	4.09215988771192	0.337238375321403	1.1858660387731	ENSMUSG00000034684.12	Sema3f	nonsense_mediated_decay,lncRNA,protein_coding,retained_intron	chr9:107681500-107710475	46.458497910325	34.4418739707941	46.1829046613071	15.6344462424231	12.157628761327	16.6774842018422	42.3085988137687	21.1409307727434	47.5883108100477	24.6623832297268	14.303387006596	18.3364214023533	ENSMUSG00000034684	47.5883108100477
ENSMUSG00000056498.13	92.5215331601187	1.21661474747062	0.119172280781957	10.2088735693209	1.80953294183013e-24	5.5017427815682e-23	7.01836621965549	0.0983894588716652	5.80089603367944	0.193810434487836	1.21747018597605	ENSMUSG00000056498.13	Tmem154	lncRNA,protein_coding,retained_intron	chr3:84666192-84704575	126.792983880262	135.854058440354	121.230124735931	63.6545311298654	59.6829048283325	58.8100758696542	117.728274960052	135.49414722531	139.239872370139	53.6138765863626	55.0130269484461	43.1445209467137	ENSMUSG00000056498	139.239872370139
ENSMUSG00000042842.11	602.667769531438	1.20351812198797	0.0558421284180808	21.5521534741196	5.05408279410118e-103	1.12976546514338e-100	9.71413579294555	0.0855842128745729	8.51084676778771	0.0740495416230403	1.20328902515784	ENSMUSG00000042842.11	Serpinb6b	protein_coding,nonsense_mediated_decay,retained_intron	chr13:32965209-32979067	854.642784475354	808.42731959225	913.074510907926	386.394171419885	350.360756121878	387.093185948023	848.011480571625	765.878264812568	853.945799535855	361.357528192084	361.985717320775	340.841715479038	ENSMUSG00000042842	913.074510907926
ENSMUSG00000090799.2	12.5982851834271	1.2008029477258	0.335908109227281	3.57479594788026	0.000350501147352938	0.00157363612719618	4.12264110344642	0.464786322141321	2.92055767658305	0.593058994019691	1.20208342686337	ENSMUSG00000090799.2	Klhl33	protein_coding,retained_intron	chr14:50888582-50897507	14.5182805969766	22.0045305924518	22.129308483543	5.58373080086539	8.84191182641963	11.4109102433657	22.0740515550097	15.375222380177	9.69391516500971	3.21683259518176	7.70182377278246	8.62890418934273	ENSMUSG00000090799	22.129308483543
ENSMUSG00000037411.10	9274.81310128969	1.1963936457788	0.0455155971690448	26.2853553548994	2.81999642310149e-152	1.72139089350168e-149	13.6555159613041	0.0632742747553957	12.4573979796062	0.104316948140081	1.19811798169782	ENSMUSG00000037411.10	Serpine1	protein_coding,retained_intron	chr5:137061504-137072268	12617.3537241458	13369.1874129966	12730.1252411199	5329.11267634593	6349.59793034759	5168.26457791827	13446.7764055934	13300.5283102519	12017.811009567	5624.09565390944	5813.77668791178	5531.12758536869	ENSMUSG00000037411	13446.7764055934
ENSMUSG00000042680.8	878.561816356626	1.16790996701642	0.0564799893747824	20.6782965072206	5.43255430427137e-95	1.03879601642278e-92	10.2475864608701	0.0748608274759868	9.07477732785552	0.130957114862816	1.1728091330146	ENSMUSG00000042680.8	Garem1	protein_coding	chr18:21127201-21300138	1289.22331701152	1184.41777710675	1209.41481581798	569.54054168827	547.093294259714	602.144955919146	1275.69622944994	1222.33017922407	1118.32530403612	538.283320927081	459.908905289009	526.363155549907	ENSMUSG00000042680	1289.22331701152
ENSMUSG00000025105.10	1165.78827359153	1.16438929027148	0.0517306040032252	22.5087124480294	3.41031424395107e-112	9.0208495609579e-110	10.652465282664	0.102329813285978	9.48972618530532	0.069402167905086	1.16273909735867	ENSMUSG00000025105.10	Bnc1	protein_coding	chr7:81966653-81992307	1644.43724895088	1593.89338987064	1440.32933912452	731.468734913366	664.248625959774	732.053780228233	1634.39956721885	1791.21340729062	1570.41425673157	766.678435184985	701.966223862172	718.356273762782	ENSMUSG00000025105	1791.21340729062
ENSMUSG00000068196.5	6919.93005028393	1.161466971097	0.0425765447919669	27.2795027584328	7.42649214838239e-164	4.9110773702907e-161	13.2223692482992	0.0613812629804288	12.0596937767285	0.0928901736950317	1.16267547157071	ENSMUSG00000068196.5	Col8a1	protein_coding,retained_intron	chr16:57624258-57754737	9349.77270445291	9496.39002872506	9096.10793058328	4224.65072393475	4630.95131908728	4183.41524768317	10049.2119704182	10083.2630271998	9308.80235345432	4579.69733800709	4119.37545789964	3917.5225019616	ENSMUSG00000068196	10083.2630271998
ENSMUSG00000020423.6	321.986000911026	1.15704993627576	0.0737192000794792	15.6953674894505	1.62697731002019e-55	1.44255625068885e-53	8.79455544879649	0.109816128107714	7.63822184142794	0.125284230972003	1.15633360736855	ENSMUSG00000020423.6	Btg2	protein_coding	chr1:134075170-134079120	488.782113431545	475.48920454124	433.926875046865	197.664070350635	230.994946465213	201.885335074932	424.925492433938	396.87292768832	447.682627620448	180.142625330178	184.843770546779	200.622022402219	ENSMUSG00000020423	488.782113431545
ENSMUSG00000029060.17	183.623094461224	1.15515022129066	0.101138837360974	11.4214306930169	3.26809170530566e-30	1.25892921007054e-28	7.98443480948833	0.130240784601923	6.81456258885066	0.277312177529839	1.16987222063768	ENSMUSG00000029060.17	Mib2	lncRNA,protein_coding	chr4:155654677-155669198	217.774208954649	242.049836516969	270.362421038069	120.608585298692	76.2614895028693	127.275537329849	271.326883696995	246.003558082832	274.073419665275	116.878250958271	126.529961981426	114.332980508791	ENSMUSG00000029060	274.073419665275
ENSMUSG00000112854.1	207.751746366075	1.1526682913739	0.082787093242309	13.9232849739049	4.57389144236959e-44	2.78752500808241e-42	8.16086304360768	0.0989753042067569	7.01642674070987	0.106427392632246	1.14443630289781	ENSMUSG00000112854.1	Gm38403	lncRNA	chr10:118920381-118927143	276.815216715687	292.75592875175	285.756722591838	129.542554580077	140.365350244412	113.231340107245	304.437961029509	253.691169272921	304.036430175305	127.601026275543	136.432306832146	128.354949816473	ENSMUSG00000112854	304.437961029509
ENSMUSG00000026548.4	27.3352877291523	1.14954304454647	0.225349633682672	5.10115337558174	3.37589839705599e-07	2.54410652705012e-06	5.21982290209799	0.357513005249554	4.11945272726157	0.146427499198957	1.10037017483642	ENSMUSG00000026548.4	Slamf9	protein_coding	chr1:172475358-172478575	40.6511856715344	42.0956237420816	25.0157400248747	14.51770008225	17.6838236528393	17.555246528255	34.03082948064	51.8913755330975	32.6068055550327	17.156440507636	15.4036475455649	19.4150344260211	ENSMUSG00000026548	51.8913755330975
ENSMUSG00000031297.14	440.028812140818	1.14884786647999	0.0607184176059578	18.9209124970223	7.6714787158955e-80	1.09688323153133e-77	9.24441326593626	0.059304602073669	8.09452130303416	0.118040971860114	1.1498919629021	ENSMUSG00000031297.14	Slc7a3	retained_intron,protein_coding,lncRNA	chrX:101079210-101086020	638.804346266969	613.256700424417	611.923486762319	255.734870679635	268.573071727496	265.961984903063	562.888314652749	606.360332618232	605.429065305606	251.985219955904	314.674514145112	284.75383824831	ENSMUSG00000031297	638.804346266969
ENSMUSG00000031616.7	103.773825460349	1.14815398031202	0.126423827489725	9.08178468497428	1.06808899648857e-19	2.53387749824666e-18	7.15227984685087	0.224213477199689	6.0114569090218	0.174124972470823	1.14082293782907	ENSMUSG00000031616.7	Ednra	retained_intron,protein_coding	chr8:77663031-77724464	166.476284178665	126.286871226245	147.208008607916	65.8880234502116	65.2090997198447	76.3653223979092	146.24059155194	110.509410857522	162.152762760162	57.9029867132716	67.1158928771043	53.9306511833921	ENSMUSG00000031616	166.476284178665
ENSMUSG00000054136.6	74.8023412279247	1.14439545579854	0.131112841225609	8.72832473997985	2.58472597899238e-18	5.57366657779729e-17	6.6890420090066	0.0951463434252965	5.54886771421427	0.212757913518712	1.14017429479233	ENSMUSG00000054136.6	Adm2	protein_coding	chr15:89322720-89324731	91.9491104475183	109.065934240848	107.760110876383	52.4870695281346	39.7886032188883	38.621542362161	102.09248844192	107.626556661239	98.7016816800989	45.0356563325446	48.4114637146326	56.0878772307277	ENSMUSG00000054136	109.065934240848
ENSMUSG00000037685.15	11.5162185729934	1.1400708109041	0.344836128180264	3.30612345324829	0.000945963994420367	0.0038066826964306	3.96382213719015	0.510852671987236	2.87898928771815	0.460213137618259	1.08483284947201	ENSMUSG00000037685.15	Atp8a1	protein_coding,nonsense_mediated_decay,retained_intron,lncRNA	chr5:67618140-67847434	19.3577074626354	15.3074995425751	19.2428769422113	6.70047696103847	4.42095591320981	7.022098611302	20.2345472587589	7.68761119008852	13.2189752250132	7.50594272209077	12.1028659286581	5.39306511833921	ENSMUSG00000037685	20.2345472587589
ENSMUSG00000025408.15	347.081749885695	1.13756885418661	0.0720068685588735	15.7980603372096	3.20837342867984e-56	2.87684150771625e-54	8.89816719095412	0.0814970219553161	7.75610667513874	0.172541318937222	1.14206051581538	ENSMUSG00000025408.15	Ddit3	retained_intron,protein_coding	chr10:127290774-127296288	437.484188655561	489.839985362405	479.147635861061	234.516693636346	211.100644855769	219.440581603187	472.752604136459	518.913755330975	465.307927920466	172.636682608088	221.152368332753	242.687930325264	ENSMUSG00000025408	518.913755330975
ENSMUSG00000051920.7	23.6043635276456	1.12736909779677	0.25333548459856	4.45010338596357	8.58289614837365e-06	5.24525008744082e-05	4.99906499202273	0.393262842686428	3.87044885384272	0.477829254790379	1.12861613818001	ENSMUSG00000051920.7	Rspo2	protein_coding,retained_intron	chr15:43020794-43170826	37.7475295521391	25.8314054780956	40.4100415786437	12.2842077619039	11.0523897830245	17.555246528255	39.5493423693925	20.1799793739824	30.8442755250309	8.57822025381802	19.8046897014406	19.4150344260211	ENSMUSG00000051920	40.4100415786437
ENSMUSG00000023883.13	5402.43405760302	1.12409169497609	0.0315213291234082	35.6613038293911	1.57415422428649e-278	8.32780056455027e-275	12.854420530686	0.0361547387842896	11.7294976223138	0.0614320596006531	1.12492290837221	ENSMUSG00000023883.13	Phf10	protein_coding,retained_intron,nonsense_mediated_decay	chr17:14945009-14961273	7537.89128595024	7641.31242790923	7449.8798081771	3387.09110380494	3524.60710180652	3484.71643585862	7422.39983537203	7134.10318440214	7257.21739853227	3466.67326007421	3392.10324164119	3131.21360770774	ENSMUSG00000023883	7641.31242790923
ENSMUSG00000025150.10	11.3472265544029	1.11363548400495	0.331985432349651	3.35447093603812	0.000795169059110335	0.00327370379692351	3.96540822105385	0.357173045639049	2.92173214452877	0.231406747021666	1.04367607652507	ENSMUSG00000025150.10	Cbr2	protein_coding,retained_intron	chr11:120729489-120732114	16.4540513432401	15.3074995425751	14.4321577066585	7.81722312121154	5.52619489151227	7.89986093771475	22.9938037031352	13.4533195826549	10.5751801800106	6.43366519036351	8.80208431175138	6.47167814200705	ENSMUSG00000025150	22.9938037031352
ENSMUSG00000101211.1	17.3375478793314	1.10606983904081	0.270710687018784	4.08580042118569	4.39251241526061e-05	0.000239483217253869	4.56899519469817	0.328436236211176	3.49705535296117	0.262136892505988	1.07193984173701	ENSMUSG00000101211.1	Gm28818	lncRNA	chr1:71894068-71917125	25.1650197014261	27.7448429209175	28.8643154133169	8.93396928138462	13.2628677396294	13.1664348961912	25.7530601475114	16.3361737789381	18.5065653150185	9.65049778554527	8.80208431175138	11.8647432603463	ENSMUSG00000101211	28.8643154133169
ENSMUSG00000050295.4	1249.12445249699	1.10360448074985	0.0522040273608678	21.1402172694651	3.39511381117229e-99	6.82074067052094e-97	10.7339309390814	0.0875215920009893	9.62922198565211	0.100637660975551	1.10470895342934	ENSMUSG00000050295.4	Foxc1	protein_coding	chr13:31806633-31812476	1596.04298029429	1662.77713781223	1594.27235466221	727.001750272673	781.403957659835	830.363160786461	1763.1648679564	1848.87049121629	1766.05509006177	885.701241206711	770.182377278246	763.658020756832	ENSMUSG00000050295	1848.87049121629
ENSMUSG00000026628.13	207.996784165237	1.10037618522001	0.0816483521600656	13.4770164505317	2.13569817690601e-41	1.20197396332182e-39	8.14915494268534	0.0881887805128138	7.04779267407558	0.115026760331937	1.10136226860976	ENSMUSG00000026628.13	Atf3	protein_coding,lncRNA	chr1:191170296-191218039	273.911560596291	309.020147015736	264.589557955405	118.375092978346	127.102482504782	136.930922920389	280.524405178249	301.738739210974	273.192154650274	149.046576910088	135.332046293177	126.197723769137	ENSMUSG00000026628	309.020147015736
ENSMUSG00000086711.1	19.8418267391992	1.08800679850642	0.254021350232477	4.28313130967413	1.84281342126168e-05	0.000106458523816213	4.76463040017254	0.197585202733837	3.67953440116065	0.407573000361275	1.08509599901188	ENSMUSG00000086711.1	Gm15482	lncRNA	chrX:53969437-53975000	24.1971343282943	25.8314054780956	31.7507469546486	11.1674616017308	20.9995405877466	8.7776232641275	24.833307999386	23.0628335702655	31.7255405400318	12.867330380727	12.1028659286581	10.7861302366784	ENSMUSG00000086711	31.7507469546486
ENSMUSG00000087400.8	77.5948070200912	1.08221846753438	0.137365616255074	7.87837959045595	3.31653880338437e-15	5.75894828758352e-14	6.71573852451248	0.186555935409934	5.63810685583296	0.232870533035779	1.07763166867952	ENSMUSG00000087400.8	Gm15270	lncRNA	chr10:24549441-24597108	121.953557014603	117.676402733546	110.646542417715	51.3703233679616	57.4724268717276	43.0103539942247	98.4134798494185	96.0951398761064	87.2452364850874	43.9633788008174	41.809900480819	61.480942349067	ENSMUSG00000087400	121.953557014603
ENSMUSG00000032271.13	138.893594562774	1.07617044319515	0.0999598929635646	10.7660223644638	4.98056489275107e-27	1.71840316114896e-25	7.55531856008543	0.131033516831462	6.48866757114549	0.117272661337144	1.06665098893995	ENSMUSG00000032271.13	Nnmt	retained_intron,protein_coding,lncRNA	chr9:48591877-48605153	164.540513432401	176.992963461025	185.693762492339	89.3396928138462	91.7348351991036	78.9986093771475	208.783737624467	206.604550733629	186.828183180187	95.4327003237255	83.6198009616381	98.1537851537736	ENSMUSG00000032271	208.783737624467
ENSMUSG00000045827.10	228.87545315616	1.06955660153191	0.0873090738216417	12.2502341934911	1.67511487721086e-34	7.30377698247624e-33	8.27412235790972	0.139767693448022	7.20336883586104	0.142009442667445	1.07075352204867	ENSMUSG00000045827.10	Serpinb9	protein_coding	chr13:33003250-33017957	293.269268058927	265.011085830832	311.734606463823	136.243031541115	149.207262070831	171.163653650486	316.39473895514	320.957767186195	354.268536030355	143.685189251452	155.136735994618	129.433562840141	ENSMUSG00000045827	354.268536030355
ENSMUSG00000027313.3	357.860359404552	1.06573448990101	0.0684079403201191	15.5791050704617	1.0095827287859e-54	8.85253452406684e-53	8.91906811522586	0.0848118422944201	7.85277223214882	0.128760202004943	1.06629588307704	ENSMUSG00000027313.3	Chac1	protein_coding	chr2:119351229-119354381	500.396737909126	530.978890383075	469.526197389956	219.998993554096	266.362593770891	222.073868582426	460.795826210829	490.085213368143	453.851482725455	218.744616472359	212.350284021002	249.159608467271	ENSMUSG00000027313	530.978890383075
ENSMUSG00000060969.9	167.893870540835	1.06190365404048	0.0908148067826774	11.6930673715097	1.38299779662888e-31	5.59937704854516e-30	7.82748087825092	0.105994215041659	6.76520500964606	0.126016689644189	1.06227586860486	ENSMUSG00000060969.9	Irx1	protein_coding	chr13:71957921-71963723	226.485177312835	256.400617338134	229.952379459425	107.207631376615	98.3662690689183	112.353577780832	215.222002661345	228.706432905133	206.216013510207	98.6495329189072	111.126314435861	124.040497721802	ENSMUSG00000060969	256.400617338134
ENSMUSG00000026198.15	11.3649789853572	1.05921665235774	0.340460453044786	3.11112977406044	0.00186373013730458	0.00699935187154781	3.95653497941482	0.318186794983773	2.85436433923003	0.667656970477497	1.10217064018479	ENSMUSG00000026198.15	Abcb6	protein_coding,retained_intron	chr1:75171717-75180392	20.3255928357672	14.3507808211642	15.394301553769	8.93396928138462	3.31571693490736	7.022098611302	11.9567779256303	11.5314167851328	18.5065653150185	4.28911012690901	13.2031264676271	7.55029116567489	ENSMUSG00000026198	20.3255928357672
ENSMUSG00000045005.9	437.985503947599	1.05492951313048	0.0699435797393896	15.0825782303559	2.1087100677043e-51	1.63255304802609e-49	9.20614655068856	0.0999247773461449	8.14841850392744	0.158221960214562	1.05772804676112	ENSMUSG00000045005.9	Fzd5	protein_coding	chr1:64730558-64737751	578.795453132799	667.789667544841	546.497705158801	308.221940207769	298.414524141662	286.150518410556	599.678400577765	563.117519673984	592.210090080593	314.177316796085	234.35549480038	266.417416845957	ENSMUSG00000045005	667.789667544841
ENSMUSG00000027966.20	2356.82198381102	1.05190605902444	0.0439920454232913	23.911278707389	2.33780851228384e-126	8.62868811592019e-124	11.6341577418585	0.0517572513012757	10.5804258635955	0.10289868786845	1.05373187826303	ENSMUSG00000027966.20	Col11a1	protein_coding,retained_intron,nonsense_mediated_decay	chr3:114030540-114220718	3217.25098029001	3117.94631307828	3154.86967467554	1644.96709393494	1609.22795240837	1519.40658702047	3341.4595541396	3238.40621382479	3008.63876121301	1605.1994649957	1460.04573521176	1364.44547493982	ENSMUSG00000027966	3341.4595541396
ENSMUSG00000050730.17	2678.1157349097	1.04811986881723	0.0414406416831509	25.2920762383702	3.9043768173568e-141	1.8225401314197e-138	11.8175183967982	0.0548885831749149	10.7674086386462	0.0876148448250337	1.05010975815201	ENSMUSG00000050730.17	Arhgap42	protein_coding,retained_intron	chr9:8994329-9239101	3652.79939819931	3423.13958520837	3765.83101759075	1772.27615619467	1776.11903813204	1885.43347713459	3699.24313976038	3464.22979253364	3660.77487231367	1794.99258811142	1601.97934473875	1640.57040899879	ENSMUSG00000050730	3765.83101759075
ENSMUSG00000027797.15	110.969942081488	1.0467682053561	0.257046416661254	4.0722925413723	4.65526585728062e-05	0.000252507602258717	7.15637650258729	0.526032142864878	6.14806511565369	0.350938031364871	1.0083113869336	ENSMUSG00000027797.15	Dclk1	protein_coding,lncRNA,retained_intron	chr3:55242364-55539068	197.448616118881	91.8449972554509	188.580194033671	67.0047696103847	82.892923372684	106.209241495943	156.357865181319	87.4465772872569	176.253003000177	63.2643743719079	55.0130269484461	59.3237163017313	ENSMUSG00000027797	197.448616118881
ENSMUSG00000040613.14	154.839230451162	1.04625967578466	0.10541669818657	9.92499000426813	3.24135206925981e-23	9.12118771120965e-22	7.70332938315167	0.133021677396761	6.64799885753212	0.247026918578528	1.05533052561955	ENSMUSG00000040613.14	Apobec1	protein_coding,retained_intron	chr6:122577792-122602444	229.38883343223	208.564681267586	214.558077905656	99.3904082554039	100.576747025523	100.064905211053	175.672660291953	220.057870316284	203.572218465204	95.4327003237255	133.13152521524	77.6601377040846	ENSMUSG00000040613	229.38883343223
ENSMUSG00000109501.1	11.9739877216686	1.04154346485019	0.316704442511504	3.28869231069391	0.00100653994459069	0.00401982774549542	4.04536814194512	0.218631993612095	2.99993644437556	0.417757627964859	1.04543169756955	ENSMUSG00000109501.1	Gm14377	lncRNA	chr7:47110851-47125990	21.293478208899	14.3507808211642	14.4321577066585	4.46698464069231	7.73667284811717	10.533147916953	14.7160343700065	17.2971251776992	14.981505255015	7.50594272209077	9.9023448507203	6.47167814200705	ENSMUSG00000109501	21.293478208899
ENSMUSG00000085803.1	11.1610757570874	1.04118005571086	0.337435919600383	3.08556379221247	0.00203166637227699	0.00756027596586355	3.92888276266357	0.336902319244761	2.87648577100579	0.520592547170877	1.05239699165778	ENSMUSG00000085803.1	Gm12056	lncRNA	chr11:22734038-22737937	14.5182805969766	11.4806246569314	18.2807330951007	10.0507154415577	4.42095591320981	10.533147916953	11.0370257775049	20.1799793739824	14.981505255015	6.43366519036351	7.70182377278246	4.31445209467137	ENSMUSG00000085803	20.1799793739824
ENSMUSG00000033066.15	4000.25677411059	1.03826168087414	0.0527918809805558	19.6670711781712	4.12954693969114e-86	6.62020600806446e-84	12.3894840941032	0.12269642500612	11.3536834241639	0.0783995038128436	1.03580066993927	ENSMUSG00000033066.15	Gas7	protein_coding,lncRNA	chr11:67455437-67688990	5495.6531486422	5901.04107366272	5546.75927859241	2743.84531554525	2670.25737157873	2690.34153045508	5640.83992445312	5016.16630153276	4684.80481974469	2695.70571476231	2371.06146147803	2546.60534887977	ENSMUSG00000033066	5901.04107366272
ENSMUSG00000028211.11	33.2165370094684	1.03732319664336	0.279961300832413	3.70523780807946	0.000211192493397871	0.000998164402238716	5.37879224622384	0.656548506164168	4.41501217921692	0.44199421160598	0.963780067006914	ENSMUSG00000028211.11	Trp53inp1	lncRNA,protein_coding	chr4:11156431-11174379	49.3621540297204	23.9179680352737	53.8800554381916	29.0354001645	15.4733456962343	31.599443750859	41.3888466656433	24.0237849690266	75.7887912900759	21.4455506345451	16.5039080845338	16.1791953550176	ENSMUSG00000028211	75.7887912900759
ENSMUSG00000093798.2	25.5183354155387	1.035527304438	0.221645495336206	4.67199797075617	2.98283907430702e-06	1.95622474993086e-05	5.11148246305166	0.214112767856451	4.07273366646476	0.303435866310781	1.0387487965869	ENSMUSG00000093798.2	Gm8355	processed_pseudogene	chr10:14745362-14747302	29.0365611939532	32.5284365279722	42.3343292728649	12.2842077619039	15.4733456962343	21.066295833906	33.1110773325146	39.3990073492036	29.96301051003	13.9396079124543	20.9049502404095	16.1791953550176	ENSMUSG00000093798	42.3343292728649
ENSMUSG00000032060.10	909.292209750144	1.03549934885697	0.0537733525344023	19.2567377716405	1.23945490190016e-82	1.89147968731322e-80	10.2541829758962	0.0884333594656156	9.2173472553786	0.0990342008910123	1.03683572051759	ENSMUSG00000032060.10	Cryab	protein_coding,retained_intron	chr9:50751325-50756636	1299.87005611597	1216.94621363472	1266.1813027975	558.373080086539	618.933827849374	632.866637343593	1281.21474233869	1157.94643550708	1113.91897896112	537.211043395353	632.64980990713	595.394389064648	ENSMUSG00000032060	1299.87005611597
ENSMUSG00000028542.17	550.993848457558	1.0278721417459	0.0620269326139192	16.5713843717501	1.12212364376467e-61	1.12716609811323e-59	9.52737008272698	0.111677421621686	8.50236352222772	0.0883450095030477	1.02500656049927	ENSMUSG00000028542.17	Slc6a9	nonsense_mediated_decay,protein_coding,retained_intron,lncRNA	chr4:117834506-117875198	794.633891341184	767.288414571579	806.276543878653	362.94250205625	356.992189991692	349.349405912274	685.215350353428	675.548833329028	706.774542030708	331.333757303721	386.191449178092	389.379301544091	ENSMUSG00000028542	806.276543878653
ENSMUSG00000024043.13	1039.76976416628	1.02336333074744	0.0480381538764577	21.3031361150821	1.06169638263927e-100	2.21712938011419e-98	10.4433320568411	0.0899675394837943	9.42129034539403	0.0463875744742555	1.02204171144704	ENSMUSG00000024043.13	Arhgap28	protein_coding,nonsense_mediated_decay	chr17:67842713-68004120	1433.43823760815	1373.84808394612	1444.17791451296	693.499365467481	686.353405525824	705.720910435851	1504.71451433316	1349.17576386053	1259.32770643626	666.956624734351	652.454499608571	707.570143526104	ENSMUSG00000024043	1504.71451433316
ENSMUSG00000019997.11	19779.410130153	1.02247049935664	0.0534423137164394	19.1322274103212	1.36131427732979e-81	2.0382470656133e-79	14.6927427433213	0.0704647140674643	13.6666401642515	0.134185874461694	1.02610257906982	ENSMUSG00000019997.11	Ccn2	protein_coding	chr10:24595442-24598683	25510.5547796341	26901.9737273544	25554.5405792566	12185.9340998086	14764.8875111425	11575.9295607313	26859.5219817062	28812.205789053	25412.1579725655	13942.8247450495	13521.1017633891	12311.2890521447	ENSMUSG00000019997	28812.205789053
ENSMUSG00000078965.5	14.9062414633886	1.02049243215157	0.337122039203659	3.02707124862602	0.00246935746934441	0.00895593519103407	4.26028689967512	0.595068247057202	3.25771666256567	0.607610578844408	1.00257023710945	ENSMUSG00000078965.5	Gm12033	processed_pseudogene	chr11:20335012-20336013	22.2613635820308	31.5717178065612	14.4321577066585	18.9846847229423	6.63143386981472	9.65538559054025	9.19752148125406	21.1409307727434	21.1503603600212	5.36138765863626	7.70182377278246	10.7861302366784	ENSMUSG00000078965	31.5717178065612
ENSMUSG00000032702.16	106.508297761382	1.01584019891573	0.111965550304088	9.07279244514761	1.16005120882566e-19	2.74384094415381e-18	7.15231555471003	0.138521718910386	6.14958613861091	0.125027147722536	1.00272941609913	ENSMUSG00000032702.16	Kank1	protein_coding,lncRNA,retained_intron	chr19:25236975-25434496	133.568181492184	137.767495883176	161.640166314575	73.7052465714231	75.1562505245668	59.687838196067	130.604805033808	131.650341630266	158.627702700159	71.8425946257259	74.8177166498867	69.0312335147418	ENSMUSG00000032702	161.640166314575
ENSMUSG00000039485.8	103.471919653446	1.01198450751093	0.112802755261915	8.97127472783102	2.93102393796637e-19	6.74177984340062e-18	7.11568463863794	0.119217129243555	6.098641593619	0.152859986150663	1.01704304501893	ENSMUSG00000039485.8	Tspyl4	protein_coding,lncRNA	chr10:34297442-34301320	154.861659701083	151.16155798293	134.700138595479	68.1215157705577	65.2090997198447	81.6318963563857	135.203565774435	127.806536035222	127.783427175128	63.2643743719079	71.5169350329799	60.4023293253991	ENSMUSG00000039485	154.861659701083
ENSMUSG00000036882.7	27.9669461988306	1.0043119750101	0.213694271332276	4.69976087215031	2.6046630255717e-06	1.72481053874553e-05	5.23312368813831	0.207027532575689	4.21022274987241	0.370730546322232	1.0229009382659	ENSMUSG00000036882.7	Arhgap33	protein_coding,retained_intron	chr7:30522226-30535060	40.6511856715344	41.1389050206707	38.4857538844226	15.6344462424231	17.6838236528393	24.577345139557	32.1913251843892	29.789493361593	42.3007207200424	11.7950528489998	18.7044291624717	22.6508734970247	ENSMUSG00000036882	42.3007207200424
ENSMUSG00000107951.1	38.6764938404243	1.00272639023251	0.219311194333413	4.57216237082768	4.82716640528377e-06	3.06570460257138e-05	5.67196134387972	0.349773138285777	4.64355488790171	0.455316237384416	1.02840645597801	ENSMUSG00000107951.1	Gm6210	processed_pseudogene	chr6:75296118-75298059	55.169466268511	75.5807789914648	53.8800554381916	24.5684155238077	24.315257522654	40.3770670149865	37.7098380731417	46.1256671405311	42.3007207200424	15.0118854441815	27.5065134742231	21.5722604733568	ENSMUSG00000107951	75.5807789914648
ENSMUSG00000107749.1	12.163586126618	1.00196659760064	0.329753635601044	3.03853085887697	0.00237734755204368	0.00867576063428035	4.02973296371352	0.339709533061318	3.01009657790616	0.55642191570713	1.01963638580736	ENSMUSG00000107749.1	Gm44321	TEC	chr6:71276494-71279348	16.4540513432401	18.177655706808	22.129308483543	7.81722312121154	15.4733456962343	7.022098611302	16.5555386662573	12.4923681838938	11.4564451950115	6.43366519036351	4.40104215587569	7.55029116567489	ENSMUSG00000107749	22.129308483543
