# Supplementary material for: Assessment of Zearalenone-Induced Cell Survival and of Global Gene Regulation in Mouse TM4 Sertoli Cells
Source: Toxins (Basel). 2022 Jan 26;14(2):98. doi: 10.3390/toxins14020098 (PMC8874968; doi:10.3390/toxins14020098)
Supplement: Supplementary file 1 [file toxins-14-00098-s001.zip › Table S2.xlsx]

## Sheet: log2 et p0.5 traité vs non-tra
Table S2: List of the downregulated genes in TM4 cells treated with 20M of zearalenone (2-fold or more, minimum 10 reads)
	baseMean	log2FoldChange	lfcSE	stat	pvalue	padj	treated mean (log2)	ko.sd	non_treated mean (log2)	wt.sd	log2FoldChange (unshrunken)	EnsemblID	Gene	Category	Location	X1	X2	X3	X4	X5	X6	X7	X8	X9	X10	X11	X12	genesid	maxexpr
ENSMUSG00000004655.5	14.8950497017343	-4.7158051063323	0.581588296893183	-8.10849381172885	5.12510742667288e-16	9.44722183144313e-15	0.329357313007745	1.11806710873482	4.8641255523131	0.125434430939994	-4.53476823930536	ENSMUSG00000004655.5	Aqp1	protein_coding	chr6:55336432-55348555	0	1.91343744282189	0	27.9186540043269	25.4204965009564	33.3549684036845	0.919752148125406	0.960951398761064	2.64379504500265	27.8792158249086	28.606774013192	29.1225516390317	ENSMUSG00000004655	33.3549684036845
ENSMUSG00000079092.4	71.931204942156	-4.31218857273444	0.241057879665651	-17.8886024332226	1.44691981945147e-71	1.86699711012312e-69	2.79794332590096	0.550881252141406	7.09653532434082	0.151845661723228	-4.29859199843986	ENSMUSG00000079092.4	Prl2c2	protein_coding,retained_intron	chr13:12996125-13005383	6.7751976119224	3.82687488564379	9.62143847110565	139.593270021635	124.892004548177	133.419873614738	8.27776933312866	3.84380559504426	8.81265015000883	140.46835665627	162.8385597674	120.804658650798	ENSMUSG00000079092	162.8385597674
ENSMUSG00000037106.8	28.0907452120061	-3.62654473997664	0.334194214796022	-10.8516083744601	1.95946567307471e-27	6.89549438966048e-26	1.81378594897213	1.4605219633033	5.68481026391615	0.316753225205618	-3.87102431494402	ENSMUSG00000037106.8	Fer1l6	protein_coding,lncRNA,retained_intron	chr15:58510048-58665092	0	3.82687488564379	2.88643154133169	40.2028617662308	71.8405335896595	61.4433628488925	7.35801718500325	3.84380559504426	7.05012012000706	49.3247664594536	44.0104215587569	45.3017469940493	ENSMUSG00000037106	71.8405335896595
ENSMUSG00000047562.3	12.5995992893248	-3.38846323396754	0.450198827010475	-7.52659276450914	5.20814826315103e-14	8.0879179143317e-13	1.27823824859773	0.714189268568682	4.53021277724304	0.293904121973738	-3.25197452864531	ENSMUSG00000047562.3	Mmp10	protein_coding	chr9:7502352-7510240	1.93577074626354	1.91343744282189	4.81071923555282	16.7511924025962	25.4204965009564	21.066295833906	0.919752148125406	0.960951398761064	2.64379504500265	28.9514933566358	26.4062529352541	19.4150344260211	ENSMUSG00000047562	28.9514933566358
ENSMUSG00000041261.9	37.3417849807789	-2.79291466867838	0.231289087779161	-12.0754277492983	1.42421709151549e-33	6.10912147552494e-32	3.26658107278276	0.371766692056581	6.03015800616932	0.181280661718449	-2.76357693338656	ENSMUSG00000041261.9	Car8	protein_coding	chr4:8143362-8239041	13.5503952238448	6.69703104987663	9.62143847110565	77.0554850519424	74.0510115462644	59.687838196067	9.19752148125406	6.72665979132745	10.5751801800106	64.3366519036351	60.5143296432907	56.0878772307277	ENSMUSG00000041261	77.0554850519424
ENSMUSG00000024810.16	467.712939124759	-2.74913391229496	0.0986696443913206	-27.8620028404277	7.70685737011444e-171	5.82454920576602e-168	6.92366777052252	0.0943153316855412	9.65547829546622	0.227702403616951	-2.7318105249437	ENSMUSG00000024810.16	Il33	protein_coding	chr19:29925114-29960718	124.857213133999	119.589840176368	117.381549347489	872.178751095174	1011.29366514674	755.753363041378	112.2097620713	135.49414722531	117.208246995117	828.870532025166	788.886806440717	628.831392798352	ENSMUSG00000024810	1011.29366514674
ENSMUSG00000029167.13	123.090197020772	-2.60488445694585	0.121434212698246	-21.450993085604	4.47006730945775e-102	9.71841620115121e-100	5.1246425809003	0.227216100899036	7.72718845673377	0.0357678830191477	-2.60254587583347	ENSMUSG00000029167.13	Ppargc1a	nonsense_mediated_decay,protein_coding	chr5:51454250-51567726	26.1329050745578	38.2687488564379	38.4857538844226	213.298516593058	209.995405877466	221.196106256013	38.6295902212671	30.7504447603541	36.1318656150362	206.94956362336	210.149762943064	207.093700544226	ENSMUSG00000029167	221.196106256013
ENSMUSG00000090362.2	30.7807085907525	-2.56956343137238	0.252317917325108	-10.1838325974351	2.34153363878419e-24	7.07856769164646e-23	3.11878039919944	0.612574832414992	5.71866792659942	0.226782661019804	-2.59988752739999	ENSMUSG00000090362.2	Vmn2r79	protein_coding,retained_intron,nonsense_mediated_decay	chr7:86996115-87044941	10.6467391044495	4.78359360705473	8.65929462399508	54.7205618484808	54.1567099368202	67.5876991337817	9.19752148125406	4.80475699380532	14.981505255015	48.2524889277264	49.5117242536015	42.0659079230458	ENSMUSG00000090362	67.5876991337817
ENSMUSG00000023236.7	23.4794339732684	-2.32718922129152	0.289262457265784	-8.04525151064878	8.6068474297242e-16	1.56113457779603e-14	2.837391906208	0.837050778002386	5.29266071428972	0.254964427226662	-2.45526880808172	ENSMUSG00000023236.7	Scg5	protein_coding,lncRNA	chr2:113776362-113829121	4.83942686565886	12.4373433783423	4.81071923555282	48.0200848874423	34.2624083273761	35.11049305651	6.43826503687784	2.88285419628319	14.981505255015	49.3247664594536	35.2083372470055	33.4370037337031	ENSMUSG00000023236	49.3247664594536
ENSMUSG00000044217.17	10.0791431236205	-2.28224778770646	0.395534045467054	-5.77004132479048	7.92520951590314e-09	7.4825104239678e-08	1.84603507846626	0.727405164905794	4.09826145749571	0.160769586966929	-2.25222637902945	ENSMUSG00000044217.17	Aqp5	protein_coding,retained_intron	chr15:99590782-99594829	5.80731223879063	3.82687488564379	2.88643154133169	14.51770008225	16.5785846745368	19.3107711810805	2.75925644437622	0.960951398761064	4.40632507500441	15.0118854441815	18.7044291624717	16.1791953550176	ENSMUSG00000044217	19.3107711810805
ENSMUSG00000020884.15	8.19574687788438	-2.16465653887364	0.489758219562383	-4.41984728874554	9.87706734359619e-06	5.96722252798687e-05	1.39483403858578	1.35154102368727	3.66371962622242	0.744744056125404	-2.26888558763665	ENSMUSG00000020884.15	Asgr1	protein_coding	chr11:70054085-70057894	1.93577074626354	3.82687488564379	7.69715077688452	12.2842077619039	11.0523897830245	16.6774842018422	0	2.88285419628319	1.76253003000177	4.28911012690901	17.6041686235028	18.3364214023533	ENSMUSG00000020884	18.3364214023533
ENSMUSG00000029304.14	4714.28936521032	-2.14645820358565	0.0708244990596435	-30.3067191732349	9.34955435238757e-202	1.23655647605619e-198	10.759807735781	0.110718684665008	12.899563077436	0.181052112560932	-2.13975534165503	ENSMUSG00000029304.14	Spp1	protein_coding	chr5:104435118-104441050	1798.33102327883	1766.10275972461	1705.88104092703	8192.4498310297	7429.41641214909	9125.21714538695	1738.33155995702	1904.60567234443	1512.25076574151	8090.33397688212	6610.36531812528	6698.18687697729	ENSMUSG00000029304	9125.21714538695
ENSMUSG00000026259.14	20.2745326491713	-2.14582707523938	0.295549611849345	-7.26046318184036	3.85767043883207e-13	5.69006389727731e-12	2.94683900829515	0.400148377753039	5.02005164151656	0.420044075518453	-2.07321263322141	ENSMUSG00000026259.14	Ngef	protein_coding,retained_intron	chr1:87476834-87573870	7.74308298505417	5.74031232846568	4.81071923555282	29.0354001645	41.9990811754932	43.0103539942247	7.35801718500325	7.68761119008852	11.4564451950115	22.5178281662723	23.1054713183474	38.8300688520423	ENSMUSG00000026259	43.0103539942247
ENSMUSG00000002020.15	207.268442132256	-2.14486834960029	0.0893556365441854	-24.003727493337	2.54240741866728e-127	9.6072733670639e-125	6.26305420544341	0.116466278759296	8.40132100303868	0.0798647101571757	-2.13826679759527	ENSMUSG00000002020.15	Ltbp2	protein_coding,retained_intron	chr12:84783212-84876532	74.5271737311464	86.1046849269852	68.3122131448501	352.891786614693	303.940719033175	352.860455217925	80.0184368869103	77.8370632996462	72.2637312300724	344.201087684448	335.579464385521	338.684489431702	ENSMUSG00000002020	352.891786614693
ENSMUSG00000000290.13	19.4881414499772	-2.13056363953328	0.305639883345792	-6.9708299067855	3.15076729943066e-12	4.24137640451773e-11	2.89160242536239	0.448918742053537	4.95897076828672	0.411441196492979	-2.06736834292433	ENSMUSG00000000290.13	Itgb2	nonsense_mediated_decay,protein_coding	chr10:77530252-77565708	11.6146244775813	4.78359360705473	7.69715077688452	30.1521463246731	27.6309744575613	21.066295833906	8.27776933312866	5.76570839256639	5.2875900900053	27.8792158249086	33.0078161690677	50.6948121123885	ENSMUSG00000000290	50.6948121123885
ENSMUSG00000050439.7	10.4094786361693	-2.10790479834196	0.377414702381021	-5.58511574944931	2.33544612920704e-08	2.06840767391992e-07	2.07494459210697	0.479763840829344	4.11281583068215	0.189844264619105	-2.03787123857518	ENSMUSG00000050439.7	Enthd1	protein_coding	chr15:80452240-80565156	4.83942686565886	1.91343744282189	3.84857538844226	17.8679385627692	17.6838236528393	14.044197222604	4.59876074062703	2.88285419628319	5.2875900900053	18.2287180393633	14.303387006596	19.4150344260211	ENSMUSG00000050439	19.4150344260211
ENSMUSG00000114935.1	12.7928501137012	-2.10558001238234	0.356542227714648	-5.90555577632028	3.51459847850433e-09	3.4797375204206e-08	2.33098873117639	0.570076249968277	4.36245254472046	0.401297837063832	-2.03146381354407	ENSMUSG00000114935.1	Gm47040	lncRNA	chr13:114458663-114462047	1.93577074626354	4.78359360705473	3.84857538844226	16.7511924025962	17.6838236528393	26.3328697923825	6.43826503687784	5.76570839256639	6.16885510500618	19.3009955710905	14.303387006596	30.2011646626996	ENSMUSG00000114935	30.2011646626996
ENSMUSG00000030218.2	24.5845524632055	-2.05397260622788	0.254779199584329	-8.06177509615749	7.5194450267373e-16	1.36859073416683e-14	3.2444650044229	0.58539835812488	5.30756765905641	0.263497784797692	-2.06310265463351	ENSMUSG00000030218.2	Mgp	retained_intron,protein_coding	chr6:136872435-136875823	13.5503952238448	10.5239059355204	3.84857538844226	40.2028617662308	46.420037088703	44.7658786470502	10.1172736293795	8.64856258884958	10.5751801800106	27.8792158249086	41.809900480819	36.6728428047066	ENSMUSG00000030218	46.420037088703
ENSMUSG00000039601.16	122.280032708549	-2.05349236919852	0.117442867694512	-17.4850325908252	1.86306468472254e-68	2.24005300085087e-66	5.57095031219299	0.218448998866155	7.62153938191052	0.126517628235147	-2.05058906971753	ENSMUSG00000039601.16	Rcan2	protein_coding	chr17:43801351-44039516	41.6190710446662	55.4896858418349	56.7664869795233	178.679385627692	211.100644855769	203.640859727758	43.2283509618941	39.3990073492036	48.4695758250486	181.214902861906	221.152368332753	186.600053094537	ENSMUSG00000039601	221.152368332753
ENSMUSG00000017737.2	53.9376417514085	-2.04293340847813	0.173808807910782	-11.7539118588672	6.74237189634843e-32	2.75085306855902e-30	4.40894006370782	0.26719483162177	6.43771453657195	0.184013726108532	-2.02877447286413	ENSMUSG00000017737.2	Mmp9	protein_coding,retained_intron,lncRNA	chr2:164940780-164955850	19.3577074626354	20.0910931496299	29.8264592604275	109.441123696962	81.7876843943815	77.243084724322	18.3950429625081	21.1409307727434	17.6253003000177	90.0713126650892	79.2187588057624	83.0532028224238	ENSMUSG00000017737	109.441123696962
ENSMUSG00000056313.5	249.386484158349	-1.97927490943224	0.0858282519697693	-23.0608787200907	1.14406945502767e-117	3.24241541441861e-115	6.65669693374753	0.157748541998003	8.63469282763226	0.107262470758756	-1.97799589388474	ENSMUSG00000056313.5	Tcim	protein_coding	chr8:24437180-24438984	107.435276417627	85.1479662055742	98.1386724052776	415.429571584385	383.517925470951	438.003400879962	112.2097620713	92.2513342810622	110.15812687511	376.369413636266	414.798223191284	359.178136881391	ENSMUSG00000056313	438.003400879962
ENSMUSG00000037940.17	97.972918815415	-1.94863592884387	0.140463907596905	-13.8728586024814	9.2514968844093e-44	5.51994387415263e-42	5.33921871528291	0.222584552877091	7.27048741983557	0.230006891414466	-1.93126870455265	ENSMUSG00000037940.17	Inpp4b	protein_coding,lncRNA,nonsense_mediated_decay,retained_intron	chr8:81342556-82127914	44.5227271640615	39.2254675778488	36.5614661902015	150.760731623365	194.522060181232	166.774842018422	34.9505816287654	51.8913755330975	35.2506006000353	162.986184822542	132.031264676271	126.197723769137	ENSMUSG00000037940	194.522060181232
ENSMUSG00000021765.9	1103.69619398531	-1.91436200086726	0.0561679068374145	-34.0828438988948	1.32451320110493e-254	3.50355816912273e-251	8.85286801951942	0.0906035673400058	10.766145763823	0.103420913010617	-1.91327774430354	ENSMUSG00000021765.9	Fst	protein_coding,retained_intron	chr13:114452290-114458951	452.002469252537	444.87420545609	449.321176600634	1707.50487890464	1851.27528865661	1589.62757313349	435.042766063317	516.030901134692	478.526903145479	1897.93123115724	1797.82572067522	1624.39121364377	ENSMUSG00000021765	1897.93123115724
ENSMUSG00000054013.6	12.7183810977798	-1.91378924162371	0.348001750907582	-5.4993667032783	3.81157718386711e-08	3.30746536277501e-07	2.1343927022216	1.55447037297835	4.34504477441908	0.273464854209969	-2.21065207219749	ENSMUSG00000054013.6	Tmem179	protein_coding	chr12:112500189-112516747	7.74308298505417	6.69703104987663	5.77286308266339	23.4516693636346	17.6838236528393	15.7997218754295	4.59876074062703	0	7.05012012000706	23.5901056979996	16.5039080845338	23.7294865206925	ENSMUSG00000054013	23.7294865206925
ENSMUSG00000037010.7	698.850874618482	-1.90077663176731	0.0669096306438394	-28.408117239283	1.60527861697025e-177	1.41540982944083e-174	8.20485289755782	0.114914694590933	10.1025425577545	0.123612234469447	-1.89768966019669	ENSMUSG00000037010.7	Apln	protein_coding	chrX:48025146-48034853	300.044465670849	312.84702190138	306.92388722827	1044.15765976183	1277.65625891764	1004.16010141619	275.925644437622	317.113961591151	259.09191441026	1143.04784882125	1090.3581941182	1054.88353714715	ENSMUSG00000037010	1277.65625891764
ENSMUSG00000019256.17	29.1688011934221	-1.89687963559951	0.228742660156909	-8.29263607539724	1.10765838405494e-16	2.15701180531729e-15	3.65036508986445	0.313612546888067	5.52102381642332	0.252894539112824	-1.87065872655886	ENSMUSG00000019256.17	Ahr	protein_coding,nonsense_mediated_decay,retained_intron	chr12:35497974-35535038	9.67885373131772	10.5239059355204	12.5078700124373	46.9033387272693	37.5781252622834	45.643640973463	10.1172736293795	13.4533195826549	17.6253003000177	60.0475417767261	37.4088583249434	48.5375860650529	ENSMUSG00000019256	60.0475417767261
ENSMUSG00000030351.5	303.613270595498	-1.84798535057358	0.0795610760203528	-23.2272543687172	2.41570356150372e-119	7.51757474992657e-117	7.03572455594253	0.209317870631948	8.89303928785959	0.0690848289371408	-1.85731473191706	ENSMUSG00000030351.5	Tspan11	retained_intron,protein_coding	chr6:127887589-127953977	130.664525372789	108.109215519437	143.359433219474	500.302279757539	449.832264169098	495.935714423204	136.12331792256	113.392265053806	159.50896771516	467.513003833082	450.006560438289	488.611699721532	ENSMUSG00000030351	500.302279757539
ENSMUSG00000036902.11	226.719232201474	-1.83398355837351	0.0988279899527435	-18.5573293481984	7.11550840101528e-77	9.90616086250118e-75	6.63265774670327	0.182296137755936	8.46127289931351	0.172129970528177	-1.82861515261025	ENSMUSG00000036902.11	Neto2	protein_coding,lncRNA	chr8:85636588-85700924	98.7243080594407	99.4987470267385	79.8579393101769	376.343455978327	328.255976555829	372.171226399006	105.771497034422	117.23607064885	95.1766216200953	419.260514905356	303.671908755423	324.66252012402	ENSMUSG00000036902	419.260514905356
ENSMUSG00000000567.5	66.0265818688439	-1.83067466135975	0.166330005845507	-11.0062802682767	3.56417036114053e-28	1.27979519913261e-26	4.8505569064896	0.348577620991162	6.67774706697024	0.22999371505483	-1.82719016048064	ENSMUSG00000000567.5	Sox9	protein_coding	chr11:112782224-112787760	21.293478208899	32.5284365279722	42.3343292728649	103.857392896096	83.9981623509864	127.275537329849	25.7530601475114	28.8285419628319	23.7941554050238	85.7822025381802	113.326835513799	103.546850272113	ENSMUSG00000000567	127.275537329849
ENSMUSG00000021182.16	31.2664104400998	-1.81619679753157	0.242990080561309	-7.47436600430825	7.75769479433677e-14	1.19420343434451e-12	3.76401492149875	0.557493353011689	5.58223220097421	0.344705304948671	-1.81821727947546	ENSMUSG00000021182.16	Ccdc88c	protein_coding,retained_intron,lncRNA	chr12:100911523-101029056	8.71096835818594	18.177655706808	17.3185892479902	44.6698464069231	38.6833642405859	48.2769279527012	15.6357865181319	16.3361737789381	7.05012012000706	38.6019911421811	47.3112031756637	74.4242986330811	ENSMUSG00000021182	74.4242986330811
ENSMUSG00000087366.7	23.2238186144966	-1.80750072355532	0.249054576854721	-7.25744833273902	3.94460580019746e-13	5.80932419433892e-12	3.38398876576936	0.390460062036375	5.18289218734318	0.218123789812951	-1.79890342157382	ENSMUSG00000087366.7	Junos	lncRNA	chr4:95051534-95167318	7.74308298505417	11.4806246569314	7.69715077688452	32.3856386450192	46.420037088703	34.2327307300972	12.8765300737557	7.68761119008852	14.1002402400141	30.0237708883631	35.2083372470055	38.8300688520423	ENSMUSG00000087366	46.420037088703
ENSMUSG00000022014.15	14.6682278959523	-1.78422588773941	0.313918082579135	-5.6837308417543	1.31787633396898e-08	1.21322594526808e-07	2.7853233831091	0.365415873526013	4.50622936189019	0.332590097617734	-1.72090597878109	ENSMUSG00000022014.15	Epsti1	protein_coding	chr14:77904239-78002657	4.83942686565886	5.74031232846568	9.62143847110565	32.3856386450192	19.8943016094442	19.3107711810805	8.27776933312866	5.76570839256639	5.2875900900053	24.6623832297268	16.5039080845338	23.7294865206925	ENSMUSG00000022014	32.3856386450192
ENSMUSG00000049420.9	22.2044998419174	-1.779686597407	0.258244963431558	-6.8914668218831	5.52200019340077e-12	7.2730012505779e-11	3.32090037814948	0.536042226674835	5.10543380024248	0.255379971248011	-1.784533422093	ENSMUSG00000049420.9	Tmem200a	protein_coding,lncRNA	chr10:25912331-26079052	13.5503952238448	4.78359360705473	8.65929462399508	36.8526232857116	26.5257354792589	36.8660177093355	8.27776933312866	13.4533195826549	11.4564451950115	43.9633788008174	29.7070345521609	32.3583907100352	ENSMUSG00000049420	43.9633788008174
ENSMUSG00000052957.8	513.204310312349	-1.77419619658174	0.0857689602384969	-20.6857608119331	4.65374943883866e-95	9.00727528583029e-93	7.84333580566239	0.256073397118191	9.63134097655218	0.104898180461535	-1.78800517088979	ENSMUSG00000052957.8	Gas1	protein_coding	chr13:60174405-60177365	246.810770148602	183.689994510902	251.119544095857	863.244781813789	720.6158138532	843.529595682653	263.968866511992	181.619814365841	265.260769515266	784.907153224349	737.174561109178	816.510058916556	ENSMUSG00000052957	863.244781813789
ENSMUSG00000038963.15	15.265065675069	-1.72401131704486	0.347761084933805	-4.95745899048199	7.14211112917965e-07	5.1244324471614e-06	2.88422364167678	0.373332072410836	4.46515939333744	0.606779268434241	-1.58093575166066	ENSMUSG00000038963.15	Slco4a1	protein_coding,lncRNA,retained_intron	chr2:180456245-180474867	8.71096835818594	5.74031232846568	9.62143847110565	15.6344462424231	23.2100185443515	14.044197222604	4.59876074062703	7.68761119008852	6.16885510500618	17.156440507636	25.3059923962852	45.3017469940493	ENSMUSG00000038963	45.3017469940493
ENSMUSG00000026069.15	1045.71579886673	-1.68232932297139	0.0520354874687047	-32.3304230402989	2.6145836223509e-229	4.61067296337012e-226	8.95641168489834	0.0767838626193648	10.6369577785892	0.0920092058720781	-1.68054609369081	ENSMUSG00000026069.15	Il1rl1	protein_coding	chr1:40429570-40465415	476.199603580832	537.675921432952	480.109779708172	1613.6982014501	1705.38374352069	1541.35064518079	494.826655691469	520.835658128497	471.476783025472	1721.00543842224	1501.85563569258	1484.17152056695	ENSMUSG00000026069	1721.00543842224
ENSMUSG00000000317.11	414.580489496943	-1.65054694487634	0.0715393543460743	-23.0718736556071	8.87367020313992e-118	2.5606185417097e-115	7.64261906863206	0.181613931038702	9.2953251492847	0.0757431466579446	-1.65270608065264	ENSMUSG00000000317.11	Bcl6b	retained_intron,protein_coding	chr11:70224128-70229798	219.709979700912	224.828899531572	222.25522868254	658.880234502116	617.828588871071	667.977130400103	174.752908143827	192.190279752213	170.08414789517	576.885312069262	630.449288829192	619.123875585341	ENSMUSG00000000317	667.977130400103
ENSMUSG00000071862.3	11.4754010492954	-1.60832172827442	0.337702650819119	-4.76253806232595	1.91173123952162e-06	1.28346389604263e-05	2.58059619365797	0.392251566437504	4.13800528199786	0.217776601954991	-1.55740908833989	ENSMUSG00000071862.3	Lrrtm2	protein_coding,retained_intron	chr18:35209003-35215024	7.74308298505417	5.74031232846568	3.84857538844226	16.7511924025962	17.6838236528393	14.044197222604	4.59876074062703	7.68761119008852	4.40632507500441	22.5178281662723	16.5039080845338	16.1791953550176	ENSMUSG00000071862	22.5178281662723
ENSMUSG00000037379.7	28.0017949517687	-1.59917398644489	0.224777372458697	-7.11447940223047	1.12336043526212e-12	1.58337952646938e-11	3.78585053796117	0.445780136866472	5.40401264391979	0.190352266695242	-1.61816210595862	ENSMUSG00000037379.7	Spon2	protein_coding,retained_intron	chr5:33198184-33218455	10.6467391044495	8.61046849269852	16.3564454008796	50.2535772077885	37.5781252622834	44.7658786470502	11.9567779256303	14.414270981416	21.1503603600212	43.9633788008174	41.809900480819	34.5156167573709	ENSMUSG00000037379	50.2535772077885
ENSMUSG00000072941.5	36.2847828933832	-1.57880514227042	0.194511024520024	-8.11679001828447	4.78675942658036e-16	8.86472098707782e-15	4.21098681114482	0.22729558028359	5.76476145523908	0.20600212820338	-1.55377464409426	ENSMUSG00000072941.5	Sod3	protein_coding	chr5:52363791-52371418	14.5182805969766	22.9612493138627	19.2428769422113	48.0200848874423	56.3671878934251	51.7879772583522	17.4752908143827	19.2190279752213	15.8627702700159	52.5415990546354	47.3112031756637	70.1098465384097	ENSMUSG00000072941	70.1098465384097
ENSMUSG00000020901.13	28.4052940948206	-1.5590887840303	0.21865569589664	-7.13033693285212	1.00123530334891e-12	1.41627499995102e-11	3.87622556764696	0.229698524296047	5.40802503261501	0.244773445970274	-1.53179946496805	ENSMUSG00000020901.13	Pik3r5	protein_coding,lncRNA	chr11:68432121-68497849	14.5182805969766	12.4373433783423	13.4700138595479	39.0861156060577	45.3147981104006	39.4993046885737	13.7962822218811	12.4923681838938	19.3878303300194	47.1802113959991	31.9075556300987	51.7734251360564	ENSMUSG00000020901	51.7734251360564
ENSMUSG00000107768.1	10.5433855497198	-1.50843806148738	0.344368453797455	-4.38030268119327	1.18514569272259e-05	7.06856343074043e-05	2.55578146710548	0.289962500942369	3.99685552564271	0.210022433198538	-1.44107405853723	ENSMUSG00000107768.1	Gm44275	lncRNA	chr6:135312155-135319561	5.80731223879063	5.74031232846568	4.81071923555282	20.1014308831154	15.4733456962343	15.7997218754295	3.67900859250162	5.76570839256639	7.05012012000706	12.867330380727	15.4036475455649	14.0219693076819	ENSMUSG00000107768	20.1014308831154
ENSMUSG00000031778.13	348.85548540193	-1.50393915830964	0.082020652463287	-18.3361033244988	4.26278871350401e-75	5.8323034200019e-73	7.50365645286959	0.181382879219131	9.00640606192541	0.133046483628704	-1.50274960905581	ENSMUSG00000031778.13	Cx3cl1	protein_coding,nonsense_mediated_decay,lncRNA	chr8:94772009-94782427	188.737647760695	174.122807296792	204.93663943455	557.256333926366	464.20037088703	553.868027966445	196.826959698837	184.502668562124	143.646197445144	509.331827570445	455.507863133134	553.328481141603	ENSMUSG00000031778	557.256333926366
ENSMUSG00000023913.17	240.863299805128	-1.4958670193075	0.0872117386575209	-17.1521293157764	6.0591028229797e-66	6.82014332649013e-64	6.97125155459926	0.219587726787169	8.47345527812607	0.0951493617531441	-1.5022037235268	ENSMUSG00000023913.17	Pla2g7	protein_coding,lncRNA,retained_intron	chr17:43568098-43612201	140.343379104107	122.459996340601	138.548713983921	366.292740536769	377.991730579439	380.071087336721	96.5739755531677	115.314167851328	143.646197445144	334.550589898903	350.983111931086	323.583907100352	ENSMUSG00000023913	380.071087336721
ENSMUSG00000032014.6	484.794104736558	-1.47413859186762	0.0566530599400347	-26.0204584435147	2.90636760526897e-149	1.53756534210746e-146	8.00581734653439	0.0330108068951173	9.47727321933817	0.0713993585546445	-1.47145587280377	ENSMUSG00000032014.6	Oaf	protein_coding,retained_intron	chr9:43221235-43239911	254.553853133656	248.746867566846	253.043831790079	691.265873147135	671.985298807892	710.987484394327	264.888618660117	256.574023469204	261.735709455262	710.920003535168	714.069089790831	778.758603088181	ENSMUSG00000032014	778.758603088181
ENSMUSG00000050587.14	24.2293895018749	-1.46848740403852	0.234178017775066	-6.27081661204017	3.59159432906733e-10	3.93661557987759e-09	3.69972924794371	0.37502598676571	5.16150097911935	0.201573795109292	-1.46177173117564	ENSMUSG00000050587.14	Lrrc4c	protein_coding	chr2:96318169-97631666	12.582509850713	11.4806246569314	18.2807330951007	31.2688924848462	36.472886283981	35.11049305651	15.6357865181319	8.64856258884958	10.5751801800106	35.3851585469993	45.1106820977258	30.2011646626996	ENSMUSG00000050587	45.1106820977258
ENSMUSG00000032348.6	24.4589863085991	-1.4504855886952	0.249324986827545	-5.8176503171681	5.96805863840024e-09	5.71285034077504e-08	3.73262730289187	0.338120815677273	5.13633646235934	0.406074490071651	-1.40370915946747	ENSMUSG00000032348.6	Gsta4	protein_coding	chr9:78182774-78209349	16.4540513432401	10.5239059355204	9.62143847110565	43.55310024675	30.9466913924687	43.0103539942247	12.8765300737557	11.5314167851328	17.6253003000177	27.8792158249086	23.1054713183474	46.3803600177172	ENSMUSG00000032348	46.3803600177172
ENSMUSG00000096001.2	13.728779670531	-1.44482080903078	0.34580870767681	-4.17809261871188	2.93963953367591e-05	0.000164162628567806	2.71798073144295	0.997441168479702	4.32576319677415	0.396903060377677	-1.6077824653312	ENSMUSG00000096001.2	2610528A11Rik	lncRNA,protein_coding	chr14:37102140-37114022	6.7751976119224	2.87015616423284	12.5078700124373	22.3349232034615	20.9995405877466	11.4109102433657	11.9567779256303	1.92190279752213	7.93138513500794	21.4455506345451	18.7044291624717	25.8867125680282	ENSMUSG00000096001	25.8867125680282
ENSMUSG00000022367.7	278.410531576893	-1.43418266091085	0.0946625369837105	-15.1504777561333	7.52178262461115e-52	5.9392145291146e-50	7.22651713483491	0.172924618666795	8.6599110066444	0.179882200437636	-1.43339387180949	ENSMUSG00000022367.7	Has2	protein_coding	chr15:56665627-56694539	145.182805969766	128.200308669067	133.737994748369	385.277425259712	406.727944015303	355.493742197164	159.117121625695	157.596029396815	177.134268015177	494.319942126263	436.803433970662	361.335362928727	ENSMUSG00000022367	494.319942126263
ENSMUSG00000027919.5	24.5152082344125	-1.43219736025461	0.246501759821569	-5.81008979932357	6.24393416261768e-09	5.95537734945344e-08	3.73274915593772	0.396557463813166	5.14614726307845	0.35196200490708	-1.41339810714073	ENSMUSG00000027919.5	Lce1g	protein_coding	chr3:92750148-92752338	10.6467391044495	8.61046849269852	14.4321577066585	27.9186540043269	27.6309744575613	37.7437800357482	14.7160343700065	11.5314167851328	19.3878303300194	28.9514933566358	47.3112031756637	45.3017469940493	ENSMUSG00000027919	47.3112031756637
ENSMUSG00000029669.14	77.2500631165161	-1.42940050998283	0.149976572028844	-9.53082531922335	1.56037719400215e-21	4.06646082857278e-20	5.38649813216588	0.257964607963355	6.80281962597307	0.255094111598224	-1.41632149380719	ENSMUSG00000029669.14	Tspan12	protein_coding	chr6:21771395-21852515	37.7475295521391	41.1389050206707	44.258616967086	91.5731851341924	92.8400741774061	135.175398267563	52.4258724431482	30.7504447603541	44.944515765045	138.323801592816	106.725272279985	111.097141437788	ENSMUSG00000029669	138.323801592816
ENSMUSG00000020623.11	285.772668938589	-1.42553360458604	0.0716887230741629	-19.8850466775829	5.48312352806062e-88	9.33136263278833e-86	7.27447859209485	0.145037498373182	8.70373284672335	0.0358796165128273	-1.42925425462849	ENSMUSG00000020623.11	Map2k6	protein_coding,lncRNA	chr11:110399122-110525522	167.444169551797	141.59437076882	154.905159384801	427.713779346289	428.832723581352	406.403957129103	180.27142103258	140.298904219115	145.408727475146	405.320906992901	411.497441574377	419.58046620679	ENSMUSG00000020623	428.832723581352
ENSMUSG00000071669.14	29.1846065816081	-1.42381940475354	0.207492945582867	-6.86201355305791	6.78966200861177e-12	8.87232671555485e-11	4.0070285167457	0.286087127231502	5.42262324756144	0.132973930498524	-1.41559473081574	ENSMUSG00000071669.14	Snx29	protein_coding,retained_intron	chr16:11322908-11755472	16.4540513432401	18.177655706808	18.2807330951007	45.7865925670962	48.6305150453079	39.4993046885737	14.7160343700065	10.5704653863717	16.7440352850168	38.6019911421811	39.6093794028812	43.1445209467137	ENSMUSG00000071669	48.6305150453079
ENSMUSG00000031530.6	410.906379619219	-1.41543620495479	0.0692413284345096	-20.4420717648932	7.06744667821557e-93	1.31961701447011e-90	7.8049254672305	0.129011214711809	9.22195528654234	0.104519004392688	-1.41702981931184	ENSMUSG00000031530.6	Dusp4	protein_coding	chr8:34807297-34819894	226.485177312835	226.742336974394	196.277344810555	530.454426082212	602.355243174837	565.278938209811	211.542994068843	224.862627310089	257.329384380258	629.426911123897	618.346422900534	641.774749082366	ENSMUSG00000031530	641.774749082366
ENSMUSG00000022469.17	30.908777797664	-1.41298067584755	0.212034105428022	-6.66393113030209	2.66598431788041e-11	3.29274996957821e-10	4.05907305117307	0.479153714787338	5.49466410485536	0.191745326966526	-1.4355910536823	ENSMUSG00000022469.17	Rapgef3	protein_coding,nonsense_mediated_decay,retained_intron,lncRNA	chr15:97744770-97767972	22.2613635820308	20.0910931496299	9.62143847110565	41.3196079264039	37.5781252622834	51.7879772583522	20.2345472587589	11.5314167851328	17.6253003000177	41.8188237373628	52.8125058705083	44.2231339703815	ENSMUSG00000022469	52.8125058705083
ENSMUSG00000020601.8	17.3551901034434	-1.4019041071525	0.281840338469602	-4.97410737854225	6.55489696943424e-07	4.73091267857621e-06	3.2417713123722	0.562818889712112	4.65916205068221	0.276259806342503	-1.41739073831002	ENSMUSG00000020601.8	Trib2	lncRNA,protein_coding	chr12:15791727-15816922	15.4861659701083	9.56718721410947	4.81071923555282	27.9186540043269	18.7890626311417	31.599443750859	11.9567779256303	6.72665979132745	8.81265015000883	21.4455506345451	23.1054713183474	28.0439386153639	ENSMUSG00000020601	31.599443750859
ENSMUSG00000057897.14	58.9772952268365	-1.39087152754342	0.147142564339133	-9.45254375435346	3.30694646020876e-21	8.45161791787008e-20	5.03466388612844	0.225479379143163	6.42159424622755	0.0807570480031985	-1.38693036009911	ENSMUSG00000057897.14	Camk2b	protein_coding,lncRNA	chr11:5969644-6066362	30.0044465670849	28.7015616423284	41.3721854257543	83.7559620129808	87.3138792858938	93.9205689261642	26.6728122956368	34.5942503553983	34.3693355850344	81.4930924112712	80.3190193447313	85.2104288697595	ENSMUSG00000057897	93.9205689261642
ENSMUSG00000029093.14	22.0615762841709	-1.39048689206878	0.2476850503432	-5.61393144294368	1.97780601010986e-08	1.77043199021171e-07	3.64121147926608	0.26834032046978	4.98841042656617	0.344858877557862	-1.34719894730009	ENSMUSG00000029093.14	Sorcs2	protein_coding,lncRNA,retained_intron	chr5:36017180-36398139	10.6467391044495	9.56718721410947	12.5078700124373	40.2028617662308	33.1571693490736	35.9882553829227	11.0370257775049	12.4923681838938	16.7440352850168	20.3732731028178	27.5065134742231	34.5156167573709	ENSMUSG00000029093	40.2028617662308
ENSMUSG00000047104.5	10.1766585376279	-1.38681493655115	0.383464454247789	-3.61654104099831	0.000298565998130494	0.00136636129075233	2.07961981801198	1.6869639617562	3.91701477918252	0.207819065097974	-1.83739496117054	ENSMUSG00000047104.5	Pbp2	protein_coding	chr6:135309127-135310405	1.93577074626354	8.61046849269852	8.65929462399508	13.4009539220769	17.6838236528393	14.044197222604	9.19752148125406	0	5.2875900900053	13.9396079124543	12.1028659286581	17.2578083786855	ENSMUSG00000047104	17.6838236528393
ENSMUSG00000006930.15	39.0880789442412	-1.37425196476224	0.190062201897356	-7.23053795569731	4.81084506695839e-13	7.01773180677358e-12	4.46391525419462	0.218297169557687	5.80759115410746	0.279523705621191	-1.34367589991284	ENSMUSG00000006930.15	Hap1	protein_coding	chr11:100347327-100356128	20.3255928357672	26.7881241995065	19.2428769422113	61.4210388095193	41.9990811754932	60.5656005224797	25.7530601475114	19.2190279752213	19.3878303300194	50.3970439911809	50.6119847925704	73.3456856094132	ENSMUSG00000006930	73.3456856094132
ENSMUSG00000029659.16	416.650946887337	-1.36184991861229	0.076154494604168	-17.8827254476685	1.60781704546387e-71	2.05787615552879e-69	7.86177566557041	0.156052679805499	9.22547511023045	0.126122548368453	-1.36369944466004	ENSMUSG00000029659.16	Medag	protein_coding,retained_intron	chr5:149411749-149431723	225.517291939703	219.088587203107	260.740982566963	677.864919225058	643.249085372028	610.044816856861	216.14175480947	207.56550213239	270.548359605271	542.57243105399	568.834698646933	557.642933236274	ENSMUSG00000029659	677.864919225058
ENSMUSG00000033730.4	127.36526431989	-1.34677379482832	0.121390511953642	-11.0945556877019	1.33320837192175e-28	4.85306194283718e-27	6.15967100147317	0.253382631811651	7.50657538016778	0.202736945267658	-1.34690437869461	ENSMUSG00000033730.4	Egr3	retained_intron,protein_coding,lncRNA	chr14:70077203-70082614	72.5914029848829	66.9703104987663	52.9179115910811	155.227716264058	152.522979005739	181.696801567439	73.5801718500325	91.2903828823011	74.0262612600742	206.94956362336	187.044291624717	213.565378686233	ENSMUSG00000033730	213.565378686233
ENSMUSG00000029816.10	40.0993222032366	-1.34664871768151	0.188650976625053	-7.1383076927187	9.4486940992693e-13	1.34012711393658e-11	4.50240909166796	0.362471214226092	5.84153746448906	0.23364683019155	-1.3391283728211	ENSMUSG00000029816.10	Gpnmb	protein_coding,nonsense_mediated_decay,retained_intron	chr6:49036546-49070929	26.1329050745578	25.8314054780956	13.4700138595479	49.1368310476154	49.7357540236104	72.8542730922582	26.6728122956368	22.1018821715045	22.0316253750221	66.4812069670896	52.8125058705083	53.9306511833921	ENSMUSG00000029816	72.8542730922582
ENSMUSG00000054342.8	98.3635437656858	-1.34427212366027	0.113647936916917	-11.8283900273791	2.78430904266759e-32	1.15680023078998e-30	5.79925825273696	0.179086324621241	7.1457992574352	0.0517330977071745	-1.34654100469824	ENSMUSG00000054342.8	Kcnn4	protein_coding,retained_intron	chr7:24370263-24386690	57.1052370147745	47.8359360705473	62.5393500621867	131.776046900423	141.470589222714	140.44197222604	56.1048810356498	47.0866185392922	62.5698160650627	143.685189251452	144.134130604929	145.612758195159	ENSMUSG00000054342	145.612758195159
ENSMUSG00000030849.18	143.175684599786	-1.33965423679934	0.096766648749933	-13.8441731123841	1.3795915243811e-43	8.1395899938485e-42	6.35083898944908	0.0653151859955086	7.68021633477135	0.11692715435348	-1.32937734532227	ENSMUSG00000030849.18	Fgfr2	nonsense_mediated_decay,protein_coding,retained_intron	chr7:130162451-133123350	81.3023713430688	78.4509351556976	80.8200831572875	203.2478011515	222.153034638793	222.951630908838	88.296206220039	80.7199174959294	77.5513213200777	208.021841155087	180.442728390903	194.150344260211	ENSMUSG00000030849	222.951630908838
ENSMUSG00000022464.14	116.510695967215	-1.33852312811292	0.124862143610821	-10.7200075972179	8.19965994656197e-27	2.786655310747e-25	6.01931565238491	0.344561442101777	7.38482536758931	0.121529085954216	-1.3655097152044	ENSMUSG00000022464.14	Slc38a4	protein_coding	chr15:96994820-97055956	61.9446638804334	45.9224986277254	52.9179115910811	165.278431705615	164.680607767066	150.975120142993	68.0616589612801	84.5637230909737	81.9576463950821	185.504012988815	154.036475455649	182.285600999865	ENSMUSG00000022464	185.504012988815
ENSMUSG00000024206.15	34.0434644957316	-1.3384017369525	0.201662248850415	-6.63684821815743	3.20461328500092e-11	3.92138916316496e-10	4.26080067167636	0.415648859632149	5.61053775178097	0.206854090056822	-1.34973708010461	ENSMUSG00000024206.15	Rfx2	protein_coding,retained_intron	chr17:56775897-56831013	17.4219367163719	24.8746867566846	17.3185892479902	42.4363540865769	43.1043201537957	44.7658786470502	11.0370257775049	23.0628335702655	22.0316253750221	50.3970439911809	49.5117242536015	62.5595553727348	ENSMUSG00000024206	62.5595553727348
ENSMUSG00000028599.10	136.589043921612	-1.3329762770831	0.105639670212172	-12.618141219164	1.67733713896741e-36	8.09149475153549e-35	6.27257665551966	0.232456277316489	7.61106947112618	0.119308070203505	-1.33849281560652	ENSMUSG00000028599.10	Tnfrsf1b	protein_coding,nonsense_mediated_decay	chr4:145213463-145246870	87.1096835818595	57.4031232846568	91.4036654755037	198.780816510808	195.627299159534	190.474424831567	77.2591804425341	74.954209103363	77.5513213200777	171.56440507636	194.746115397499	222.194282875575	ENSMUSG00000028599	222.194282875575
ENSMUSG00000022358.7	200.515674018856	-1.30192384471928	0.132482812417835	-9.82711508730025	8.60484360166638e-23	2.36685394804241e-21	6.80890026850596	0.432882265380536	8.1544669535124	0.12823909643097	-1.34556668500645	ENSMUSG00000022358.7	Fbxo32	protein_coding	chr15:58175879-58214932	137.439722984712	72.7106228272319	127.002987818595	280.303286203442	329.361215534131	290.53933004262	151.759104440692	80.7199174959294	124.258367115124	261.63571774145	292.669303365733	257.788512656614	ENSMUSG00000022358	329.361215534131
ENSMUSG00000075602.10	376.643487412196	-1.29976854751957	0.0863656294452614	-15.0496042912923	3.47305475997608e-51	2.65004096613367e-49	7.75803734817295	0.210272696646943	9.06029653643746	0.14056301245839	-1.3022591882645	ENSMUSG00000075602.10	Ly6a	protein_coding	chr15:74994877-74998031	254.553853133656	234.396086745682	227.065947918093	603.042926493462	550.409011194622	582.834184738066	166.475138810699	219.096918917523	205.334748495206	491.103109531082	470.911510678699	514.49841228956	ENSMUSG00000075602	603.042926493462
ENSMUSG00000026414.13	420.412153071318	-1.29648781095057	0.0646776411001373	-20.0453787259074	2.21489667594111e-89	3.86292583998477e-87	7.92376907079593	0.140401039441509	9.22290695318014	0.0628339060705092	-1.2991378823842	ENSMUSG00000026414.13	Tnnt2	retained_intron,protein_coding	chr1:135836354-135852260	228.420948059098	219.088587203107	239.573817930531	571.774034008616	626.670500697491	614.433628488925	285.123165918876	258.495926266726	229.12890390023	621.920968401806	574.336001341777	575.979354638627	ENSMUSG00000026414	626.670500697491
ENSMUSG00000024512.4	129.464219508707	-1.28728523199336	0.107451185089261	-11.9801864532624	4.51307520823631e-33	1.90497384654038e-31	6.23265477008211	0.207403389019608	7.51905400772279	0.13614157443764	-1.28639923764068	ENSMUSG00000024512.4	Dynap	protein_coding	chr18:70240429-70244582	73.5592883580146	86.1046849269852	67.3500692977396	195.430578030289	151.417740027436	192.229949484392	61.6233939244022	90.32943148354	73.1449962450733	189.793123115724	188.144552163686	184.442827047201	ENSMUSG00000024512	195.430578030289
ENSMUSG00000046318.16	269.330725581595	-1.27862405700836	0.0774244158768993	-16.5144811559354	2.88632514238992e-61	2.84527120092363e-59	7.29703669081125	0.103309224815694	8.57346542743475	0.120994733186041	-1.2764287366235	ENSMUSG00000046318.16	Ccbe1	lncRNA,retained_intron,nonsense_mediated_decay,protein_coding	chr18:66045302-66302741	156.797430447347	142.551089490231	152.98087169058	368.526232857116	414.46461686342	377.437800357482	152.678856588817	160.478883593098	177.134268015177	417.115959841901	379.589885944278	332.212811289695	ENSMUSG00000046318	417.115959841901
ENSMUSG00000006235.6	19.3069793351875	-1.2782493689296	0.259883193269566	-4.91855341951154	8.71861250176894e-07	6.15812634693257e-06	3.48096731733409	0.554544717940573	4.7866695607904	0.186670458664424	-1.30570224345631	ENSMUSG00000006235.6	Epor	protein_coding	chr9:21958897-21963506	13.5503952238448	5.74031232846568	16.3564454008796	26.8019078441539	27.6309744575613	32.4772060772717	7.35801718500325	13.4533195826549	11.4564451950115	30.0237708883631	23.1054713183474	23.7294865206925	ENSMUSG00000006235	32.4772060772717
ENSMUSG00000038068.15	19.5563643736024	-1.27294597893252	0.257177986211919	-4.94966928422712	7.43396934675673e-07	5.31222546161081e-06	3.54676341221939	0.305879194097757	4.79117877791557	0.308263182926394	-1.24441536569618	ENSMUSG00000038068.15	Rnf144b	protein_coding	chr13:47122656-47247991	11.6146244775813	12.4373433783423	7.69715077688452	22.3349232034615	32.0519303707711	21.9440581603187	13.7962822218811	9.60951398761064	13.2189752250132	34.3128810152721	33.0078161690677	22.6508734970247	ENSMUSG00000038068	34.3128810152721
ENSMUSG00000025650.13	46.5220245721636	-1.27134986808773	0.192963355194815	-6.5885559815447	4.44124795579039e-11	5.3157651814743e-10	4.72105720478761	0.500499857572524	6.03873621816685	0.199557939624162	-1.31767901337924	ENSMUSG00000025650.13	Col7a1	protein_coding,retained_intron	chr9:108953586-108984875	20.3255928357672	44.9657799063145	31.7507469546486	75.9387388917693	62.9986217632398	73.732035418671	18.3950429625081	19.2190279752213	29.0817454950291	62.1920968401806	51.7122453315393	67.952620491074	ENSMUSG00000025650	75.9387388917693
ENSMUSG00000100733.2	70.8343029600787	-1.25612280961403	0.137111347981514	-9.16133367592142	5.12598313899105e-20	1.24015973169096e-18	5.39467039016579	0.19160896873313	6.6404729418044	0.162879510805104	-1.24580255163861	ENSMUSG00000100733.2	4932411K12Rik	lncRNA	chr13:101254294-101464160	47.4263832834568	37.3120301350269	50.0314800497494	110.557869857135	101.681986003826	111.475815454419	39.5493423693925	35.5552017541594	41.4194557050415	99.7218104506345	82.5195404226692	92.7607200354344	ENSMUSG00000100733	111.475815454419
ENSMUSG00000074934.3	696.825562645918	-1.25161462324319	0.0652331826232833	-19.1867784601461	4.77327572874905e-82	7.21491991342631e-80	8.68547863097612	0.113357838660811	9.93470231936681	0.127291966074203	-1.2492236883907	ENSMUSG00000074934.3	Grem1	protein_coding	chr2:113746164-113758646	425.86956417798	422.869674863638	366.576805749125	1068.72607528564	954.92647725332	971.682895338914	417.567475248934	456.451914411506	384.231546540385	1103.37358014734	887.91025494792	901.720487786315	ENSMUSG00000074934	1103.37358014734
ENSMUSG00000029309.7	87.2498425762333	-1.24570508002093	0.154332467036915	-8.07156850361869	6.9400765626147e-16	1.26604546120986e-14	5.69665551739407	0.237069725083503	6.91307534616437	0.326635353421852	-1.2164198287703	ENSMUSG00000029309.7	Sparcl1	protein_coding	chr5:104079111-104113733	64.8483199998287	54.532967120424	53.8800554381916	138.476523861462	116.050092721758	160.630505733533	42.3085988137687	53.8132783306196	42.3007207200424	131.890136402452	84.720061500607	103.546850272113	ENSMUSG00000029309	160.630505733533
ENSMUSG00000032363.15	162.137514422691	-1.24134305810657	0.0957793519525943	-12.9604453653118	2.05053527366602e-38	1.05320535043215e-36	6.59207925816085	0.141410376197157	7.83007088374187	0.136211710214449	-1.23799162558102	ENSMUSG00000032363.15	Adamts7	nonsense_mediated_decay,protein_coding,retained_intron,lncRNA	chr9:90163069-90208071	105.499505671363	89.931559812629	105.835823182162	237.866932116866	221.047795660491	222.073868582426	91.0554626644152	83.6027716922126	102.226741740102	218.744616472359	201.347678631313	266.417416845957	ENSMUSG00000032363	266.417416845957
ENSMUSG00000038319.14	25.9807423066058	-1.22955760170674	0.224170061236696	-5.48493226492222	4.13627874366606e-08	3.57164743964766e-07	3.96776329827786	0.355389963302444	5.18985862278468	0.231991882445773	-1.22209532450682	ENSMUSG00000038319.14	Kcnh2	protein_coding,lncRNA	chr5:24319589-24351604	16.4540513432401	12.4373433783423	15.394301553769	44.6698464069231	30.9466913924687	37.7437800357482	11.0370257775049	23.0628335702655	14.981505255015	32.1683259518176	30.8072950911298	42.0659079230458	ENSMUSG00000038319	44.6698464069231
ENSMUSG00000028517.8	77.1197148275385	-1.2282278847049	0.126702317865818	-9.69380754348654	3.20357906526866e-22	8.58851407852683e-21	5.53924781460402	0.0861713015253358	6.75950757288732	0.120371822735574	-1.2202597582833	ENSMUSG00000028517.8	Plpp3	protein_coding	chr4:105157347-105232764	47.4263832834568	44.9657799063145	41.3721854257543	109.441123696962	106.102941917036	98.309380558228	47.8271117025211	49.0085213368143	45.8257807800459	101.866365514089	125.429701442457	107.861302366784	ENSMUSG00000028517	125.429701442457
ENSMUSG00000026832.12	11.963718973529	-1.2177286754093	0.325026843522277	-3.74654801496675	0.000179284699767304	0.000859126651572126	2.90005663531527	0.4013404595346	4.06836564535253	0.362124222933165	-1.16830901003726	ENSMUSG00000026832.12	Cytip	protein_coding,lncRNA	chr2:58129137-58195532	5.80731223879063	9.56718721410947	4.81071923555282	22.3349232034615	18.7890626311417	20.1885335074932	5.51851288875244	9.60951398761064	7.93138513500794	13.9396079124543	13.2031264676271	11.8647432603463	ENSMUSG00000026832	22.3349232034615
ENSMUSG00000022419.16	785.533852726541	-1.2168598208532	0.0518676287283549	-23.4608724302055	1.02387519151003e-121	3.31631084988892e-119	8.8825448213333	0.0926448201506881	10.1008568409341	0.072138513604548	-1.21831201960076	ENSMUSG00000022419.16	Deptor	protein_coding,nonsense_mediated_decay	chr15:55112317-55259271	445.227271640615	512.801234676267	463.753334307292	1072.07631376615	1098.60754443264	1012.93772468031	436.882270359568	471.827136791683	503.202323565504	1165.56567698752	1096.95975735202	1146.56564415892	ENSMUSG00000022419	1165.56567698752
ENSMUSG00000033721.16	15.8326966302773	-1.21512038375282	0.298712866861012	-4.06785417890352	4.74480570973332e-05	0.000257100755954857	3.25699252866491	0.519206748900361	4.44367384981019	0.45668665896699	-1.18668132114527	ENSMUSG00000033721.16	Vav3	protein_coding,lncRNA,retained_intron	chr3:109340653-109685698	7.74308298505417	9.56718721410947	9.62143847110565	15.6344462424231	25.4204965009564	25.4551074659697	4.59876074062703	12.4923681838938	13.2189752250132	23.5901056979996	29.7070345521609	12.9433562840141	ENSMUSG00000033721	29.7070345521609
ENSMUSG00000044258.10	37.0735180619369	-1.21223490411152	0.191933777549234	-6.31590186777083	2.68590451341659e-10	2.97889521540424e-09	4.49743677837572	0.244771671617535	5.68418120870816	0.300491679139294	-1.18674443033244	ENSMUSG00000044258.10	Ctla2a	protein_coding,retained_intron,lncRNA,nonsense_mediated_decay	chr13:60934155-60936625	19.3577074626354	19.1343744282189	28.8643154133169	54.7205618484808	34.2624083273761	57.9323135432415	22.0740515550097	19.2190279752213	25.5566854350256	47.1802113959991	59.4140691043218	57.1664902543956	ENSMUSG00000044258	59.4140691043218
ENSMUSG00000028214.13	60.5431513972839	-1.20198175621183	0.153525409777056	-7.82920402529655	4.90968348569602e-15	8.36966558555119e-14	5.19772359767357	0.26425323000701	6.3947872888539	0.208529459300675	-1.19706369118034	ENSMUSG00000028214.13	Gem	protein_coding	chr4:11704457-11714752	43.5548417909297	34.4418739707941	29.8264592604275	81.5224696926347	67.4195776764496	97.4316182318152	39.5493423693925	28.8285419628319	44.0632507500441	99.7218104506345	81.4192798837002	78.7387507277524	ENSMUSG00000028214	99.7218104506345
ENSMUSG00000039157.12	14.7029425104914	-1.19901450367488	0.321730647046859	-3.72676496529176	0.000193953164398775	0.000921280792388201	3.11328227995564	0.653437263243223	4.33591166511888	0.444102972536197	-1.22262938516324	ENSMUSG00000039157.12	Fam102a	retained_intron,protein_coding,lncRNA	chr2:32535332-32569756	9.67885373131772	3.82687488564379	9.62143847110565	18.9846847229423	27.6309744575613	14.9219595490167	5.51851288875244	9.60951398761064	14.981505255015	17.156440507636	14.303387006596	30.2011646626996	ENSMUSG00000039157	30.2011646626996
ENSMUSG00000056031.13	47.1510134299591	-1.1918037673719	0.174962849208734	-6.81175331084178	9.64163401581424e-12	1.23704424789804e-10	4.82882682000481	0.404597112515558	6.03380419576315	0.194343064845449	-1.20497737575835	ENSMUSG00000056031.13	9330154J02Rik	retained_intron,lncRNA	chr9:85820241-85844323	27.1007904476896	16.2642182639861	27.9021715662064	56.954054168827	68.5248166547521	82.5096586827985	33.1110773325146	36.5161531529204	31.7255405400318	65.4089294353624	58.3138085653529	61.480942349067	ENSMUSG00000056031	82.5096586827985
ENSMUSG00000078202.3	10.2350536533531	-1.18189347160685	0.336972193770351	-3.50739168826589	0.000452522529388704	0.00197524341692193	2.71849459181471	0.346524356478873	3.87553732257856	0.131830495696293	-1.15704273076385	ENSMUSG00000078202.3	Nrarp	protein_coding	chr2:25180758-25183339	4.83942686565886	4.78359360705473	7.69715077688452	12.2842077619039	15.4733456962343	13.1664348961912	8.27776933312866	4.80475699380532	7.05012012000706	13.9396079124543	15.4036475455649	15.1005823313498	ENSMUSG00000078202	15.4733456962343
ENSMUSG00000031750.15	27.5941347514947	-1.18060627816526	0.237572966692436	-4.96944704863533	6.71441032816597e-07	4.83066211778432e-06	4.09615768729461	0.319040211880258	5.22209079715375	0.435324103643972	-1.12593310985914	ENSMUSG00000031750.15	Il34	protein_coding,lncRNA	chr8:110741829-110805924	18.3898220895037	13.3940620997533	24.0535961777641	50.2535772077885	23.2100185443515	51.7879772583522	12.8765300737557	16.3361737789381	16.7440352850168	30.0237708883631	36.3085977859744	37.7514558283744	ENSMUSG00000031750	51.7879772583522
ENSMUSG00000020407.13	183.689415973612	-1.18044083980197	0.0925905234669786	-12.749045967139	3.15583646997008e-37	1.57010284059233e-35	6.80832395948464	0.160054808953805	7.99402774865268	0.122756851262617	-1.18570378916804	ENSMUSG00000020407.13	Upp1	protein_coding,retained_intron	chr11:9118103-9136170	113.242588656417	104.282340633793	106.797967029273	261.3186014805	248.678770118052	219.440581603187	108.530753478798	101.860848268673	138.358607355139	257.346607614541	259.661487196666	284.75383824831	ENSMUSG00000020407	284.75383824831
ENSMUSG00000024846.6	23.1452611482793	-1.1741972097598	0.235968196447241	-4.97608248670211	6.48840065487125e-07	4.68931724924689e-06	3.80740873377218	0.507031305584622	5.02047997810487	0.135138857337805	-1.21307124433269	ENSMUSG00000024846.6	Cst6	protein_coding,retained_intron	chr19:5344705-5349574	10.6467391044495	15.3074995425751	16.3564454008796	32.3856386450192	27.6309744575613	35.9882553829227	22.0740515550097	7.68761119008852	13.2189752250132	30.0237708883631	31.9075556300987	34.5156167573709	ENSMUSG00000024846	35.9882553829227
ENSMUSG00000019577.6	347.415391692306	-1.16075661298687	0.076406217313583	-15.1919130903045	4.00070924037063e-52	3.23955389560828e-50	7.74558159873606	0.134864733178906	8.903317612097	0.129727959384961	-1.15773601336094	ENSMUSG00000019577.6	Pdk4	protein_coding,retained_intron	chr6:5483351-5496309	222.613635820307	216.218431038874	221.29308483543	431.064017826808	468.62132680024	545.96816702873	200.505968291339	185.463619960885	243.229144140244	473.946669023446	443.404997204476	516.655638336896	ENSMUSG00000019577	545.96816702873
ENSMUSG00000000782.16	11.609908460264	-1.15346603405752	0.332933566138034	-3.46455314625529	0.000531113183892095	0.00227972778864673	2.85285113378573	0.545729015683915	4.01740224776508	0.325134242618789	-1.16455111397935	ENSMUSG00000000782.16	Tcf7	protein_coding	chr11:52252371-52283331	4.83942686565886	6.69703104987663	3.84857538844226	13.4009539220769	15.4733456962343	13.1664348961912	6.43826503687784	10.5704653863717	10.5751801800106	12.867330380727	23.1054713183474	18.3364214023533	ENSMUSG00000000782	23.1054713183474
ENSMUSG00000044365.15	39.1762967866597	-1.15285699947764	0.194271774829062	-5.93424855716705	2.95194342722746e-09	2.95212943500485e-08	4.61006517872865	0.289480642228487	5.73537242055387	0.360131530517289	-1.12530724182522	ENSMUSG00000044365.15	Cxxc4	retained_intron,protein_coding,lncRNA	chr3:134236484-134262161	31.9402173133485	28.7015616423284	19.2428769422113	63.6545311298654	57.4724268717276	57.0545512168287	24.833307999386	20.1799793739824	21.1503603600212	60.0475417767261	31.9075556300987	53.9306511833921	ENSMUSG00000044365	63.6545311298654
ENSMUSG00000019866.15	382.594652130718	-1.15207734561742	0.0693172687278168	-16.6203511298347	4.96410370000049e-62	5.08292192404566e-60	7.88928642960234	0.118269482771567	9.04222957779304	0.107471089204332	-1.15294314819069	ENSMUSG00000019866.15	Crybg1	protein_coding	chr10:43950636-44148853	233.260374924757	232.48264930286	219.368797141209	570.657287848443	539.356621411597	478.380467894949	218.901011253847	271.949245849381	247.635469215248	522.199157951172	488.515679302201	568.429063472952	ENSMUSG00000019866	570.657287848443
ENSMUSG00000057457.11	254.104401470304	-1.15003986562826	0.0875617425016991	-13.1340449923771	2.10125616295453e-39	1.10794141402828e-37	7.29882349308798	0.173649943109882	8.4487650742868	0.141766118401589	-1.14994158119882	ENSMUSG00000057457.11	Phex	protein_coding	chrX:157162075-157415312	149.054347462293	154.988432868573	152.98087169058	343.957817333308	384.623164449254	383.582136642372	131.524557181933	172.971251776992	185.946918165186	365.646638318993	301.471387677485	322.505294076685	ENSMUSG00000057457	384.623164449254
ENSMUSG00000042099.16	102.074434454215	-1.14969731173134	0.134385392911577	-8.55522528767557	1.17638757390897e-17	2.43104781061319e-16	5.97440082201767	0.286408882677375	7.12854720156294	0.215619260392029	-1.15414637954527	ENSMUSG00000042099.16	Kank3	retained_intron,protein_coding,nonsense_mediated_decay,lncRNA	chr17:33810519-33822918	55.169466268511	64.1001543345334	85.6308023928403	131.776046900423	137.049633309504	150.975120142993	50.5863681468973	53.8132783306196	71.3824662150715	108.300030704452	168.339862462245	147.769984242494	ENSMUSG00000042099	168.339862462245
ENSMUSG00000006435.16	15.9650510118027	-1.13046195603581	0.29114790005056	-3.88277557845857	0.000103270873032363	0.000520167262114484	3.37101827118923	0.313735183496814	4.41929361720695	0.486408657869605	-1.04827534601772	ENSMUSG00000006435.16	Neurl1a	protein_coding	chr19:47178820-47259441	10.6467391044495	6.69703104987663	13.4700138595479	12.2842077619039	16.5785846745368	25.4551074659697	9.19752148125406	10.5704653863717	9.69391516500971	19.3009955710905	26.4062529352541	31.2797776863674	ENSMUSG00000006435	31.2797776863674
ENSMUSG00000031595.9	326.409561645887	-1.12404640901762	0.0769825188556245	-14.6013202182393	2.75458944231647e-48	1.91746004557038e-46	7.67738013302952	0.1647203988588	8.80374450678599	0.113240107275495	-1.12636437375646	ENSMUSG00000031595.9	Pdgfrl	protein_coding,retained_intron	chr8:40926212-40990785	217.774208954649	176.992963461025	221.29308483543	479.08410271425	407.833182993605	460.825221366694	230.857789179477	177.776008770797	207.097278525207	405.320906992901	445.605518282413	486.454473674196	ENSMUSG00000031595	486.454473674196
ENSMUSG00000029648.13	13.6943407986559	-1.12314315605878	0.294461103568636	-3.81423265228301	0.00013660673091692	0.000671469117842748	3.17026746947478	0.232972957169202	4.24360500830652	0.31557278119545	-1.07333753883174	ENSMUSG00000029648.13	Flt1	lncRNA,protein_coding,retained_intron	chr5:147561604-147726011	7.74308298505417	6.69703104987663	7.69715077688452	22.3349232034615	19.8943016094442	18.4330088546677	9.19752148125406	10.5704653863717	9.69391516500971	19.3009955710905	20.9049502404095	11.8647432603463	ENSMUSG00000029648	22.3349232034615
ENSMUSG00000044367.7	307.015799390753	-1.09565598815424	0.0754568236631116	-14.5203035983327	9.01102578026194e-48	6.1910818250449e-46	7.61062188628986	0.147653676843444	8.70662046117216	0.106713131610358	-1.0959985748823	ENSMUSG00000044367.7	Slc16a13	protein_coding	chr11:70216789-70221064	190.673418506959	176.992963461025	232.838811000757	415.429571584385	435.464157451167	425.714728310184	178.431916736329	205.643599334868	190.353243240191	361.357528192084	426.901089119942	444.388565751151	ENSMUSG00000044367	444.388565751151
ENSMUSG00000023031.8	168.770058454151	-1.08880166210475	0.0991231084344719	-10.9843373487882	4.54562131405999e-28	1.62852270599201e-26	6.75587683130899	0.15846646157448	7.83672749255394	0.171086995976001	-1.08085066124495	ENSMUSG00000023031.8	Cela1	protein_coding,lncRNA,retained_intron	chr15:100674421-100687921	97.7564226863089	99.4987470267385	122.192268583042	222.232485874442	186.785387333115	254.551074659697	115.888770663801	118.197022047611	95.1766216200953	221.961449067541	231.054713183474	259.94573870395	ENSMUSG00000023031	259.94573870395
ENSMUSG00000039476.13	22.2594597644463	-1.0885075196191	0.247929417158797	-4.39039276618765	1.13146102849966e-05	6.77638414464836e-05	3.77817465059854	0.617888815001208	4.93532852801222	0.180019117449	-1.15715387741367	ENSMUSG00000039476.13	Prrx2	protein_coding,retained_intron	chr2:30834972-30881251	19.3577074626354	10.5239059355204	16.3564454008796	35.7358771255385	24.315257522654	30.7216814244462	6.43826503687784	11.5314167851328	21.1503603600212	31.0960484200903	28.606774013192	31.2797776863674	ENSMUSG00000039476	35.7358771255385
ENSMUSG00000045954.7	2223.76970940376	-1.08557375729218	0.069002809924004	-15.7323123288425	9.08324265250195e-56	8.09888450212688e-54	10.4669339555692	0.180040549844001	11.5593393890634	0.0992075490975039	-1.09240543349422	ENSMUSG00000045954.7	Cavin2	protein_coding	chr1:51289126-51302960	1302.77371223536	1271.47918075515	1259.44629586773	2739.37833090456	3110.1424849431	2854.48308549426	1419.1775645575	1624.0078639062	1668.23467339667	3304.75935278339	3151.14618360699	2980.20778439425	ENSMUSG00000045954	3304.75935278339
ENSMUSG00000023961.16	355.115240921259	-1.08524257386796	0.0681326885456111	-15.9283685560339	4.02728098550159e-57	3.71610328609859e-55	7.83093149723131	0.0707143194833974	8.91271266312898	0.11970536294576	-1.08178116589767	ENSMUSG00000023961.16	Enpp4	protein_coding	chr17:44096308-44105809	208.095355223331	231.525930581449	236.687386389199	502.535772077885	519.462319802153	475.74718091571	224.419524142599	225.82357870885	237.941554050238	525.415990546354	441.204476126538	432.523822490804	ENSMUSG00000023961	525.415990546354
ENSMUSG00000026068.11	298.895596561403	-1.0812150931879	0.0696848757092721	-15.5157784552673	2.71324156592596e-54	2.35310693403338e-52	7.58504876887986	0.0924715009937896	8.66454445828758	0.0899239682655541	-1.07949568940772	ENSMUSG00000026068.11	Il18rap	protein_coding,retained_intron	chr1:40515362-40551705	181.962450148773	187.516869396546	215.520221752767	417.663063904731	450.937503147401	396.748571538563	185.789933921332	196.995036746018	183.303123120184	399.959519334265	394.993533489843	375.357332236409	ENSMUSG00000026068	450.937503147401
ENSMUSG00000025743.14	91.0025596249902	-1.07217089019481	0.121235471705366	-8.84370617867079	9.2594904250768e-19	2.05822650611196e-17	5.87838863390557	0.179588151834528	6.94470378713434	0.159350745827525	-1.06631515322877	ENSMUSG00000025743.14	Sdc3	protein_coding,retained_intron	chr4:130792537-130826319	64.8483199998287	62.1867168917115	67.3500692977396	118.375092978346	128.207721483085	125.520012677023	52.4258724431482	49.0085213368143	56.4009609600565	124.384193680361	141.933609526991	101.389624224777	ENSMUSG00000025743	141.933609526991
ENSMUSG00000036452.18	16.440413645074	-1.06739297167502	0.306799556801252	-3.47912162196015	0.000503060220873179	0.00217194471313336	3.32794298944652	0.718071297187041	4.4703449952354	0.377957118627787	-1.14240200578889	ENSMUSG00000036452.18	Arhgap26	protein_coding,lncRNA,nonsense_mediated_decay,retained_intron	chr18:38993145-39376284	11.6146244775813	3.82687488564379	9.62143847110565	18.9846847229423	32.0519303707711	15.7997218754295	8.27776933312866	10.5704653863717	19.3878303300194	19.3009955710905	19.8046897014406	28.0439386153639	ENSMUSG00000036452	32.0519303707711
ENSMUSG00000029338.13	2081.91505285235	-1.06585003234273	0.0397601404753881	-26.8069986574244	2.67785225630028e-158	1.70000772638967e-155	10.3934828013367	0.0708764629870011	11.4596527149727	0.0587588518100133	-1.06616991363597	ENSMUSG00000029338.13	Antxr2	protein_coding,lncRNA	chr5:97882783-98031043	1463.44268417524	1306.87777344735	1355.66068057879	2928.10843197381	2703.4145409278	2769.34013983223	1315.24557181933	1269.41679776337	1365.07950823637	2943.40182459131	2880.48209102064	2682.51058986192	ENSMUSG00000029338	2943.40182459131
ENSMUSG00000028100.11	10.6799186867494	-1.06373087997723	0.329981269106815	-3.2236098820291	0.00126585722360506	0.00494959842223106	2.85371253935149	0.333751317866092	3.8890750661081	0.226201629631529	-1.03536252675661	ENSMUSG00000028100.11	Nudt17	protein_coding,retained_intron	chr3:96706067-96708562	6.7751976119224	4.78359360705473	8.65929462399508	14.51770008225	13.2628677396294	11.4109102433657	9.19752148125406	5.76570839256639	6.16885510500618	17.156440507636	13.2031264676271	17.2578083786855	ENSMUSG00000028100	17.2578083786855
ENSMUSG00000042367.12	21.065141863095	-1.06212386759011	0.251020221721742	-4.23122830624969	2.32418614967817e-05	0.000132212037209829	3.77727506718614	0.399072524013474	4.81911851527758	0.390775070267872	-1.04184344809143	ENSMUSG00000042367.12	Gjb3	protein_coding	chr4:127325235-127330844	13.5503952238448	13.3940620997533	16.3564454008796	33.5023848051923	16.5785846745368	24.577345139557	17.4752908143827	7.68761119008852	13.2189752250132	31.0960484200903	31.9075556300987	33.4370037337031	ENSMUSG00000042367	33.5023848051923
ENSMUSG00000036356.15	279.978623969495	-1.0612600446708	0.0704361175420976	-15.0669866781983	2.67016707942855e-51	2.05719522901022e-49	7.50513681843028	0.0787429554713604	8.56385432954417	0.0936055677801216	-1.05871751111388	ENSMUSG00000036356.15	Csgalnact1	protein_coding,lncRNA	chr8:68356781-68735146	182.930335521905	181.77655706808	162.602310161685	391.97790222075	402.306988102093	387.093185948023	188.549190365708	187.385522758408	185.065653150185	386.019911421811	368.587280554589	335.448650360699	ENSMUSG00000036356	402.306988102093
ENSMUSG00000061082.11	16.8339932631947	-1.0610459002074	0.281338993682509	-3.77141428679733	0.000162324916286414	0.000783772055485754	3.46701405442016	0.403569885600216	4.49356519042092	0.397772235512418	-1.02655113600076	ENSMUSG00000061082.11	Plac1	protein_coding	chrX:53069995-53240111	8.71096835818594	9.56718721410947	13.4700138595479	32.3856386450192	19.8943016094442	28.9661567716207	12.8765300737557	6.72665979132745	14.1002402400141	15.0118854441815	19.8046897014406	20.493647449689	ENSMUSG00000061082	32.3856386450192
ENSMUSG00000020782.18	62.6644889686817	-1.06048515243231	0.154397103781799	-6.86855599267615	6.48550177176637e-12	8.50041673374898e-11	5.34230561072877	0.24928503438438	6.39520602463936	0.256377172032596	-1.05290041391059	ENSMUSG00000020782.18	Llgl2	protein_coding,retained_intron,lncRNA	chr11:115824049-115855780	38.7154149252709	31.5717178065612	44.258616967086	63.6545311298654	87.3138792858938	74.6097977450837	34.03082948064	49.0085213368143	45.8257807800459	81.4930924112712	99.023448507203	102.468237248445	ENSMUSG00000020782	102.468237248445
ENSMUSG00000037541.21	117.475457719311	-1.0516298509467	0.108347302136065	-9.70610093849897	2.83993600273007e-22	7.6523980134684e-21	6.2597051549251	0.160685135607198	7.30567265624636	0.153306553531086	-1.04596750132125	ENSMUSG00000037541.21	Shank2	protein_coding,lncRNA	chr7:144001928-144424494	77.4308298505417	62.1867168917115	78.8957954630663	179.796131787865	135.944394331202	167.652604344835	81.8579411831612	85.5246744897347	73.1449962450733	141.540634187997	163.938820306369	161.791953550176	ENSMUSG00000037541	179.796131787865
ENSMUSG00000041361.13	98.3683021810897	-1.04724354468249	0.118332796775183	-8.84998557645956	8.75306076080104e-19	1.95112117043081e-17	5.9952109767342	0.240500560607733	7.05348730278861	0.126590312264955	-1.05827632605441	ENSMUSG00000041361.13	Myzap	retained_intron,protein_coding	chr9:71504347-71592360	46.458497910325	59.3165607274787	74.0850762275135	142.943508502154	131.523438417992	112.353577780832	66.2221546650293	68.2275493120356	69.6199361850697	138.323801592816	140.833348988022	130.512175863809	ENSMUSG00000041361	142.943508502154
ENSMUSG00000040552.8	36.0052355457702	-1.04587003599442	0.178201563096356	-5.8690284070567	4.38356334034977e-09	4.2760623094463e-08	4.57726476847928	0.158441755446804	5.61287049389857	0.0922608423085279	-1.03560572541929	ENSMUSG00000040552.8	C3ar1	protein_coding	chr6:122847138-122856161	26.1329050745578	19.1343744282189	24.0535961777641	45.7865925670962	50.8409930019128	48.2769279527012	24.833307999386	22.1018821715045	24.6754204200247	53.6138765863626	47.3112031756637	45.3017469940493	ENSMUSG00000040552	53.6138765863626
ENSMUSG00000035314.10	51.7093961289485	-1.04119567659607	0.15736713375127	-6.61634771998681	3.68181765437257e-11	4.45382073113926e-10	5.08065500580473	0.268422549738249	6.12410127393012	0.153029794683348	-1.04344626812539	ENSMUSG00000035314.10	Gdpd5	protein_coding,retained_intron	chr7:99381414-99461877	36.7796441790073	28.7015616423284	43.2964731199754	69.2382619307308	61.8933827849374	71.9765107658455	29.432068740013	26.9066391653098	37.894395645038	68.6257620305442	62.7148507212286	83.0532028224238	ENSMUSG00000035314	83.0532028224238
ENSMUSG00000021732.14	492.268577592243	-1.04101240052224	0.0550095087455597	-18.9242264521454	7.2039297471017e-80	1.03939608196592e-77	8.33070065182255	0.0906582104010121	9.37228965909718	0.0485970581208612	-1.04158900727463	ENSMUSG00000021732.14	Fgf10	protein_coding,lncRNA	chr13:118669791-118792115	319.402173133485	339.635146100886	303.075311839828	677.864919225058	657.61719208996	644.277547586958	300.758952437008	352.669163345311	316.374140385317	700.197228217896	654.655020686509	640.696136058698	ENSMUSG00000021732	700.197228217896
ENSMUSG00000047428.14	71.6378950301927	-1.03562622115391	0.151943444704594	-6.81586641113314	9.36973344599249e-12	1.20313138771316e-10	5.54896193804233	0.272883419067968	6.57638122382138	0.262913643128977	-1.02741928577905	ENSMUSG00000047428.14	Dlk2	protein_coding	chr17:46297421-46303271	38.7154149252709	53.576248399013	49.0693362026388	87.1062004935001	76.2614895028693	86.8984703148622	53.3456245912736	52.8523269318585	34.3693355850344	90.0713126650892	114.427096052768	122.961884698134	ENSMUSG00000047428	122.961884698134
ENSMUSG00000031026.15	19.0860111013823	-1.0348231037717	0.252082944871832	-4.10508971282384	4.04158002708792e-05	0.000221951268546409	3.66254325873209	0.375699471890945	4.69601506324523	0.200580614089514	-1.03347180451314	ENSMUSG00000031026.15	Trim66	protein_coding,lncRNA	chr7:109449006-109508134	8.71096835818594	12.4373433783423	19.2428769422113	21.2181770432885	29.8414524141662	28.9661567716207	10.1172736293795	11.5314167851328	13.2189752250132	23.5901056979996	27.5065134742231	22.6508734970247	ENSMUSG00000031026	29.8414524141662
ENSMUSG00000043557.16	12.8645724771566	-1.03382191367865	0.300999651215206	-3.43462827782315	0.000593367158468198	0.0025159845503737	3.14511700336227	0.235610388113835	4.12568486075617	0.322720593564408	-0.980567857393901	ENSMUSG00000043557.16	Mdga1	nonsense_mediated_decay,protein_coding,retained_intron,lncRNA	chr17:29827949-29970087	6.7751976119224	9.56718721410947	6.73500692977395	18.9846847229423	16.5785846745368	19.3107711810805	8.27776933312866	9.60951398761064	9.69391516500971	10.7227753172725	18.7044291624717	19.4150344260211	ENSMUSG00000043557	19.4150344260211
ENSMUSG00000027412.12	16.7504316649047	-1.02897944851311	0.279358593122942	-3.68336422735443	0.000230175906320805	0.00107761705286652	3.46182304240401	0.492926962204468	4.49142196868628	0.311615605602536	-1.02959892628227	ENSMUSG00000027412.12	Lpin3	protein_coding,lncRNA	chr2:160880670-160906002	15.4861659701083	6.69703104987663	14.4321577066585	21.2181770432885	23.2100185443515	21.066295833906	10.1172736293795	12.4923681838938	7.05012012000706	20.3732731028178	16.5039080845338	32.3583907100352	ENSMUSG00000027412	32.3583907100352
ENSMUSG00000041605.16	61.1029728376956	-1.02604865430458	0.146590960885905	-6.99939919967626	2.57062448640348e-12	3.49002405677585e-11	5.33597420315456	0.218397368771403	6.35497884830364	0.188877892409452	-1.01900464514907	ENSMUSG00000041605.16	Inava	protein_coding,nonsense_mediated_decay,retained_intron	chr1:136213531-136234264	36.7796441790073	46.8792173491364	40.4100415786437	90.4564389740193	85.1034013292889	89.5317572941005	48.7468638506465	33.6332989566373	35.2506006000353	66.4812069670896	71.5169350329799	88.446267940763	ENSMUSG00000041605	90.4564389740193
ENSMUSG00000085183.1	78.2699849418711	-1.02537702656068	0.132428674314593	-7.74286257766822	9.720308560557e-15	1.61540332109529e-13	5.67927505788368	0.258042635222286	6.71817227524581	0.114060181126085	-1.03889721736213	ENSMUSG00000085183.1	Wincr1	lncRNA	chr4:89050308-89084614	54.2015808953792	45.9224986277254	46.1829046613071	110.557869857135	92.8400741774061	105.33147916953	45.0678552581449	46.1256671405311	71.3824662150715	116.878250958271	100.123709046172	104.625463295781	ENSMUSG00000085183	116.878250958271
ENSMUSG00000027684.16	396.334325136609	-1.02382231669923	0.0600219016274838	-17.057478835866	3.07544910290054e-65	3.41331837147794e-63	8.02933520013853	0.0950542005689913	9.05419504493584	0.056008250022527	-1.02485984479731	ENSMUSG00000027684.16	Mecom	retained_intron,nonsense_mediated_decay,protein_coding,lncRNA	chr3:29951296-30548008	240.035572536679	289.885772587517	254.9681194843	518.170218320308	529.409470606875	528.412920500475	262.129362215741	249.847363677877	270.548359605271	555.439761434717	554.531311640337	502.633669029214	ENSMUSG00000027684	555.439761434717
ENSMUSG00000022099.17	20.3748026832708	-1.01373858685802	0.242396504223864	-4.18215019273458	2.88765099972305e-05	0.000161600525446419	3.80306388934356	0.0705696199558724	4.7668403327079	0.321783993818755	-0.963776443364342	ENSMUSG00000022099.17	Dmtn	protein_coding,nonsense_mediated_decay,retained_intron	chr14:70601263-70636048	12.582509850713	13.3940620997533	13.4700138595479	34.6191309653654	18.7890626311417	24.577345139557	14.7160343700065	13.4533195826549	13.2189752250132	23.5901056979996	30.8072950911298	31.2797776863674	ENSMUSG00000022099	34.6191309653654
ENSMUSG00000027750.16	15.1327868232245	-1.01315856663527	0.284639819395841	-3.55944073034384	0.000371645393183154	0.00165778078561266	3.35286177276288	0.422133506114244	4.34339223491484	0.323217317831717	-0.990530462151957	ENSMUSG00000027750.16	Postn	protein_coding,retained_intron	chr3:54361109-54391037	11.6146244775813	5.74031232846568	13.4700138595479	18.9846847229423	13.2628677396294	22.8218204867315	11.0370257775049	10.5704653863717	7.93138513500794	22.5178281662723	25.3059923962852	18.3364214023533	ENSMUSG00000027750	25.3059923962852
ENSMUSG00000029821.15	85.6008642972825	-1.00883553220922	0.124087128883244	-8.13005781734591	4.29085725400935e-16	7.98361025537895e-15	5.82986346320094	0.209822380483226	6.83684872706321	0.153877141765262	-1.00698526386227	ENSMUSG00000029821.15	Gsdme	protein_coding,retained_intron	chr6:50188888-50263862	57.1052370147745	59.3165607274787	63.5014939092973	96.0401697748847	131.523438417992	119.375676392134	61.6233939244022	42.2818615454868	57.2822259750574	117.950528489998	114.427096052768	106.782689343116	ENSMUSG00000029821	131.523438417992
ENSMUSG00000031383.8	668.651881671461	-1.0037685756405	0.0525945190812978	-19.0850414296769	3.36210168024266e-81	4.98690801561975e-79	8.79702323630062	0.0729599371536136	9.8005988290135	0.0815894536461268	-1.00357559271288	ENSMUSG00000031383.8	Dusp9	protein_coding	chrX:73639419-73643514	415.22282507353	451.571236505967	460.866902765961	866.595020294308	865.402120010821	852.30721894678	468.153843395832	418.974809859824	453.851482725455	907.146791841256	871.406346863386	992.323981774414	ENSMUSG00000031383	992.323981774414
ENSMUSG00000029348.11	42.5451608960678	-1.00047193261821	0.16737406781955	-5.97746081965839	2.26642413063294e-09	2.29576112529245e-08	4.83465385930521	0.237650699243135	5.83410589862504	0.128062303639717	-0.999452039319837	ENSMUSG00000029348.11	Asphd2	protein_coding,lncRNA	chr5:112384354-112394866	22.2613635820308	31.5717178065612	25.0157400248747	48.0200848874423	57.4724268717276	56.176788890416	26.6728122956368	35.5552017541594	29.0817454950291	61.1198193084534	56.113287487415	61.480942349067	ENSMUSG00000029348	61.480942349067
ENSMUSG00000025648.18	64.5930784237913	-1.00004856516614	0.140533288170623	-7.1160973900502	1.1102585781157e-12	1.56630345717993e-11	5.43396289793046	0.189534623315859	6.42809581157098	0.176980464732896	-0.99413291364052	ENSMUSG00000025648.18	Pfkfb4	nonsense_mediated_decay,retained_intron,lncRNA,protein_coding	chr9:108991778-109032228	35.8117588058755	39.2254675778488	41.3721854257543	101.62390057575	69.6300556330546	87.776232641275	51.5061202950227	48.0475699380532	42.3007207200424	90.0713126650892	83.6198009616381	84.1318158460916	ENSMUSG00000025648	101.62390057575
