# Supplementary material for: Assessment of Zearalenone-Induced Cell Survival and of Global Gene Regulation in Mouse TM4 Sertoli Cells
Source: Toxins (Basel). 2022 Jan 26;14(2):98. doi: 10.3390/toxins14020098 (PMC8874968; doi:10.3390/toxins14020098)
Supplement: Supplementary file 1 [file toxins-14-00098-s001.zip › Table S3-Raw Data.xlsx]

## Sheet: traité vs non-traité
Table S3: Raw data
	baseMean	log2FoldChange	lfcSE	stat	pvalue	padj	treated mean (log2)	ko.sd	non_treated mean (log2)	wt.sd	log2FoldChange (unshrunken)	EnsemblID	Gene	Category	Location	X1	X2	X3	X4	X5	X6	X7	X8	X9	X10	X11	X12
ENSMUSG00000036390.8	1260.81112973819	1.71660918320643	0.045123646198906	38.0423420492126	0	0	10.9156563262296	0.0662240851712781	9.2014751877656	0.0653257587224114	1.71418113846403	ENSMUSG00000036390.8	Gadd45a	protein_coding,retained_intron	chr6:67035096-67037457	1814.78507462207	1957.4465040068	1829.03545335718	569.54054168827	615.618110914466	557.379077272096	1998.62141787651	1997.81795802425	1999.590319037	622.993245933534	595.240951582187	571.664902543956
ENSMUSG00000024014.8	1272.0561545509	1.59148130903749	0.0441468333021258	36.0497274662021	1.39275326902839e-284	1.10521935663748e-280	10.8989570161474	0.0624833894419067	9.30729935999478	0.0691435642382002	1.59165765615267	ENSMUSG00000024014.8	Pim1	protein_coding,retained_intron,lncRNA	chr17:29490753-29496112	1790.58794029378	2021.54665834133	1903.1205295847	596.342449532423	604.565721131442	639.888735954895	1912.16471595272	1977.63797865027	1857.70665162186	639.077408909443	640.351633679913	681.683430958076
ENSMUSG00000023883.13	5402.43405760302	1.12409169497609	0.0315213291234082	35.6613038293911	1.57415422428649e-278	8.32780056455027e-275	12.854420530686	0.0361547387842896	11.7294976223138	0.0614320596006531	1.12492290837221	ENSMUSG00000023883.13	Phf10	protein_coding,retained_intron,nonsense_mediated_decay	chr17:14945009-14961273	7537.89128595024	7641.31242790923	7449.8798081771	3387.09110380494	3524.60710180652	3484.71643585862	7422.39983537203	7134.10318440214	7257.21739853227	3466.67326007421	3392.10324164119	3131.21360770774
ENSMUSG00000028179.12	1406.9077781938	1.99640928222553	0.0576870460853209	34.6075838113252	1.94287402116654e-262	7.70883839748354e-259	11.1336463072786	0.0797002972530481	9.1367064126082	0.14274410551395	1.99693989467042	ENSMUSG00000028179.12	Cth	protein_coding,lncRNA,retained_intron	chr3:157894248-157925077	2250.33349253137	2221.50087111622	2070.53355898194	543.855380004289	618.933827849374	482.769279527012	2270.86805372163	2460.03558082832	2221.66910281723	619.776413338352	591.94016996528	530.677607644578
ENSMUSG00000021025.8	1040.02935853301	1.50568147477242	0.0439561873578746	34.2541418006466	3.78408591777428e-257	1.20114455201991e-253	10.5882617364086	0.0287735725253686	9.07786622224576	0.0905823171479217	1.51039551416286	ENSMUSG00000021025.8	Nfkbia	protein_coding,retained_intron	chr12:55489410-55492647	1591.20355342863	1543.18729763586	1555.78660077778	517.053472160135	542.672338346505	595.122857307844	1518.51079655505	1517.34225864372	1509.60697069651	558.656594029899	496.217503074984	534.992059739249
ENSMUSG00000021765.9	1103.69619398531	-1.91436200086726	0.0561679068374145	-34.0828438988948	1.32451320110493e-254	3.50355816912273e-251	8.85286801951942	0.0906035673400058	10.766145763823	0.103420913010617	-1.91327774430354	ENSMUSG00000021765.9	Fst	protein_coding,retained_intron	chr13:114452290-114458951	452.002469252537	444.87420545609	449.321176600634	1707.50487890464	1851.27528865661	1589.62757313349	435.042766063317	516.030901134692	478.526903145479	1897.93123115724	1797.82572067522	1624.39121364377
ENSMUSG00000042793.13	3172.33582340246	1.29441288097533	0.038156242263815	33.9240135867066	2.94854841160316e-252	6.68520169150767e-249	12.1363702874002	0.0792713706769815	10.843757443749	0.0275829672885264	1.29261284365126	ENSMUSG00000042793.13	Lgr6	protein_coding,lncRNA	chr1:134983301-135105276	4547.12548297306	4597.0334563796	4694.29983005245	1864.96608748904	1891.0638918755	1818.72354032722	4682.45818610644	4472.26780983399	4049.41274392906	1792.84803304797	1822.03145253254	1835.79936628267
ENSMUSG00000020027.18	762.769838081441	1.85040686956169	0.0554289550529828	33.3833980415641	2.38782981635774e-244	4.73715587692671e-241	10.2219285519001	0.0645523786056715	8.36762311356512	0.121949454987071	1.85430543833497	ENSMUSG00000020027.18	Socs2	nonsense_mediated_decay,retained_intron,protein_coding,lncRNA	chr10:95385362-95417180	1232.11807999675	1193.98496432086	1248.86271354951	359.592263575731	305.045958011477	355.493742197164	1159.80745878614	1225.21303342036	1108.63138887111	340.984255089266	332.278682768614	291.225516390317
ENSMUSG00000026069.15	1045.71579886673	-1.68232932297139	0.0520354874687047	-32.3304230402989	2.6145836223509e-229	4.61067296337012e-226	8.95641168489834	0.0767838626193648	10.6369577785892	0.0920092058720781	-1.68054609369081	ENSMUSG00000026069.15	Il1rl1	protein_coding	chr1:40429570-40465415	476.199603580832	537.675921432952	480.109779708172	1613.6982014501	1705.38374352069	1541.35064518079	494.826655691469	520.835658128497	471.476783025472	1721.00543842224	1501.85563569258	1484.17152056695
ENSMUSG00000070348.5	17695.9768784339	-0.984091353987529	0.0317556866535569	-30.9894528411119	7.47739196509004e-211	1.18673687877944e-207	13.5354479650262	0.0682913906064217	14.5206364518588	0.0296304209475535	-0.985188486832639	ENSMUSG00000070348.5	Ccnd1	retained_intron,protein_coding	chr7:144929931-144939925	11477.1847545965	12121.6262002767	11131.0421672221	22862.0273910632	24143.9454810171	23188.725139172	11755.3522051908	12751.8250615593	12067.1618504071	23940.7404508744	23298.0169126669	23614.0749271601
ENSMUSG00000024924.14	5993.73755547253	1.38879436023949	0.045404836958457	30.5869253866093	1.82670122006688e-205	2.63559773306195e-202	13.0823356737638	0.0295215449662662	11.6901082260618	0.119236296468561	1.39222744770201	ENSMUSG00000024924.14	Vldlr	protein_coding,nonsense_mediated_decay,retained_intron,lncRNA	chr19:27216484-27254231	8906.48120355856	8650.65067899778	8858.45840034697	3390.44134228546	3813.07447514346	3134.48926761993	8649.34920097132	8465.98182308498	8513.90130992353	3242.56725594321	3307.38318014058	2992.07252765459
ENSMUSG00000029304.14	4714.28936521032	-2.14645820358565	0.0708244990596435	-30.3067191732349	9.34955435238757e-202	1.23655647605619e-198	10.759807735781	0.110718684665008	12.899563077436	0.181052112560932	-2.13975534165503	ENSMUSG00000029304.14	Spp1	protein_coding	chr5:104435118-104441050	1798.33102327883	1766.10275972461	1705.88104092703	8192.4498310297	7429.41641214909	9125.21714538695	1738.33155995702	1904.60567234443	1512.25076574151	8090.33397688212	6610.36531812528	6698.18687697729
ENSMUSG00000017466.9	5538.98393336678	-0.711736120479263	0.0238278212172943	-29.8699622591882	4.83360777201238e-196	5.90109145766219e-193	12.0357807065488	0.0355391070512914	12.7479116482418	0.016835575142534	-0.712130941692953	ENSMUSG00000017466.9	Timp2	protein_coding	chr11:118301069-118355740	4202.55829013815	4194.25487466559	4367.17092203485	6952.86159323758	6904.42789745543	6765.79201198948	4173.83524819309	4042.7225345878	4215.97183176422	6801.45638374596	6883.22993178958	6963.52568079958
ENSMUSG00000032715.9	834.52495995495	1.68729928645992	0.0566940277333086	29.761499648553	1.23114496332246e-194	1.39567869377791e-191	10.3136140694766	0.0753762333385208	8.62445570489663	0.128354616025403	1.68915836457996	ENSMUSG00000032715.9	Trib3	lncRNA,protein_coding,retained_intron	chr2:152337422-152344032	1273.73715104141	1333.66589764686	1275.80274126861	408.729094623346	447.621786212494	399.381858517801	1358.47392278122	1213.68161663522	1186.18271019119	352.779307938266	358.684935703869	405.558496899108
ENSMUSG00000026483.13	1147.76323204033	1.24069903764149	0.0417428023481495	29.722466337876	3.93606742937118e-194	4.16462174477e-191	10.6549715927757	0.0379103974372439	9.41544904241062	0.0772333541592741	1.23952255036509	ENSMUSG00000026483.13	Fam129a	lncRNA,protein_coding,nonsense_mediated_decay	chr1:151571186-151721939	1569.91007521973	1654.16666931953	1594.27235466221	747.103181155789	704.037229178663	644.277547586958	1665.67114025511	1624.0078639062	1566.00793165657	656.233849417079	672.259189310011	675.211752816069
ENSMUSG00000020256.14	4645.08319155938	0.996133131234028	0.034826297666748	28.6029006231441	6.18320429545959e-180	6.13335221082745e-177	12.594827665462	0.0373735917260442	11.5980028250042	0.0741418566149745	0.996824840457824	ENSMUSG00000020256.14	Aldh1l2	retained_intron,lncRNA,protein_coding	chr10:83487450-83534140	6170.26925371504	6078.03403712374	6283.7614654791	3292.16768019023	3195.24588627239	2993.16953306748	6379.40089939782	6273.09073111223	5939.72620110595	3208.25437492794	3060.92481941154	2866.95341690912
ENSMUSG00000052331.14	1975.96987401704	1.38327010057269	0.0483868997933332	28.587698457244	9.55512307487698e-180	8.9205504894925e-177	11.4796194414054	0.0533434676235383	10.0932738852038	0.122755926840672	1.38634555620162	ENSMUSG00000052331.14	Ankrd44	protein_coding,retained_intron,lncRNA	chr1:54645340-54926387	2848.4866531268	2672.11538890077	2970.13805603031	1159.18251425965	1151.65901539116	1103.34724430083	2940.44761755692	2846.33804313027	2863.23003373787	1190.22806021725	994.635527227906	971.830334324725
ENSMUSG00000037010.7	698.850874618482	-1.90077663176731	0.0669096306438394	-28.408117239283	1.60527861697025e-177	1.41540982944083e-174	8.20485289755782	0.114914694590933	10.1025425577545	0.123612234469447	-1.89768966019669	ENSMUSG00000037010.7	Apln	protein_coding	chrX:48025146-48034853	300.044465670849	312.84702190138	306.92388722827	1044.15765976183	1277.65625891764	1004.16010141619	275.925644437622	317.113961591151	259.09191441026	1143.04784882125	1090.3581941182	1054.88353714715
ENSMUSG00000027068.6	878.000623714704	1.58948145157367	0.0562451320888626	28.2598936573287	1.07585240641659e-175	8.98676502223035e-173	10.3613909170743	0.102158499136103	8.77546923509786	0.0794037496296997	1.58592168197644	ENSMUSG00000027068.6	Dhrs9	protein_coding	chr2:69380445-69404533	1424.72726924997	1282.95980541208	1419.16217448808	467.91664111252	469.726565778543	419.570392025294	1273.85672515369	1182.93117187487	1322.77878751632	417.115959841901	434.602912892724	420.659079230458
ENSMUSG00000028195.4	25050.1601025934	0.965662562396195	0.0342388205080127	28.2037333082256	5.26249938526881e-175	4.17605638718006e-172	15.015139972318	0.0562648023068906	14.0493369770675	0.06104234415501	0.96580299525051	ENSMUSG00000028195.4	Ccn1	protein_coding	chr3:145646976-145649981	31971.1896452887	32504.5185599369	31708.4126253758	15857.7954744577	17929.1867060224	16991.723114698	34394.1315791496	34863.3167470514	33363.8122029184	17487.7742649398	16626.0370043594	16904.0233069224
ENSMUSG00000024810.16	467.712939124759	-2.74913391229496	0.0986696443913206	-27.8620028404277	7.70685737011444e-171	5.82454920576602e-168	6.92366777052252	0.0943153316855412	9.65547829546622	0.227702403616951	-2.7318105249437	ENSMUSG00000024810.16	Il33	protein_coding	chr19:29925114-29960718	124.857213133999	119.589840176368	117.381549347489	872.178751095174	1011.29366514674	755.753363041378	112.2097620713	135.49414722531	117.208246995117	828.870532025166	788.886806440717	628.831392798352
ENSMUSG00000035934.16	752.909304908838	1.64048781118163	0.0593913613558055	27.6216569839795	6.1143009005632e-168	4.41091225421993e-165	10.1554492756283	0.0535617848948842	8.5067902302	0.16348724222962	1.64865904542832	ENSMUSG00000035934.16	Pknox2	nonsense_mediated_decay,lncRNA,retained_intron,protein_coding	chr9:36890982-37147407	1176.94861372823	1100.22652962259	1192.09622656999	396.444886861443	323.835020642619	407.281719455516	1157.96795448989	1130.07884494301	1086.59976349609	309.888206669176	363.085977859744	390.457914567759
ENSMUSG00000027111.16	4810.66087170777	-0.935377459447375	0.0339710194222524	-27.5345713892431	6.77237170880582e-167	4.67323093001988e-164	11.6892253347624	0.0509046694536659	12.6243723318868	0.0574700058221577	-0.935146997124379	ENSMUSG00000027111.16	Itga6	protein_coding,lncRNA	chr2:71745616-71858416	3442.76827222971	3404.96192950156	3248.19762784527	6253.77849696923	6796.11447758179	6132.04761231947	3123.47829503388	3269.15665858514	3332.06302171834	6414.36419479242	6180.16344738844	6130.83642652801
ENSMUSG00000068196.5	6919.93005028393	1.161466971097	0.0425765447919669	27.2795027584328	7.42649214838239e-164	4.9110773702907e-161	13.2223692482992	0.0613812629804288	12.0596937767285	0.0928901736950317	1.16267547157071	ENSMUSG00000068196.5	Col8a1	protein_coding,retained_intron	chr16:57624258-57754737	9349.77270445291	9496.39002872506	9096.10793058328	4224.65072393475	4630.95131908728	4183.41524768317	10049.2119704182	10083.2630271998	9308.80235345432	4579.69733800709	4119.37545789964	3917.5225019616
ENSMUSG00000029338.13	2081.91505285235	-1.06585003234273	0.0397601404753881	-26.8069986574244	2.67785225630028e-158	1.70000772638967e-155	10.3934828013367	0.0708764629870011	11.4596527149727	0.0587588518100133	-1.06616991363597	ENSMUSG00000029338.13	Antxr2	protein_coding,lncRNA	chr5:97882783-98031043	1463.44268417524	1306.87777344735	1355.66068057879	2928.10843197381	2703.4145409278	2769.34013983223	1315.24557181933	1269.41679776337	1365.07950823637	2943.40182459131	2880.48209102064	2682.51058986192
ENSMUSG00000037411.10	9274.81310128969	1.1963936457788	0.0455155971690448	26.2853553548994	2.81999642310149e-152	1.72139089350168e-149	13.6555159613041	0.0632742747553957	12.4573979796062	0.104316948140081	1.19811798169782	ENSMUSG00000037411.10	Serpine1	protein_coding,retained_intron	chr5:137061504-137072268	12617.3537241458	13369.1874129966	12730.1252411199	5329.11267634593	6349.59793034759	5168.26457791827	13446.7764055934	13300.5283102519	12017.811009567	5624.09565390944	5813.77668791178	5531.12758536869
ENSMUSG00000005951.13	186.7230050505	3.34527370527852	0.127913830265802	26.1525567511121	9.21692663588798e-151	5.41784602363623e-148	8.40660542564413	0.137661212039968	5.06787746194232	0.213689415069354	3.33872796370182	ENSMUSG00000005951.13	Shpk	nonsense_mediated_decay,protein_coding	chr11:73199460-73224511	362.957014924414	355.899364364872	372.349668831789	30.1521463246731	38.6833642405859	36.8660177093355	315.474986807014	344.020600756461	289.93618993529	25.7346607614541	33.0078161690677	35.5942297810388
ENSMUSG00000052534.15	2959.4986569982	0.997134853772377	0.0383028084953343	26.0329436128382	2.09903556904117e-149	1.18977833986616e-146	11.9452947407471	0.0427436749462548	10.9456974187925	0.0812353004196899	0.99959732195461	ENSMUSG00000052534.15	Pbx1	retained_intron,protein_coding,lncRNA	chr1:168119364-168432270	4119.32014804882	3939.76769477028	3962.10836240131	1972.17371886566	1904.32675961513	2153.15098669048	4000.92184434552	3869.75128281081	3775.33932426378	2023.38770236933	1822.03145253254	1971.70460726481
ENSMUSG00000044167.6	707.237804535162	1.45588166861198	0.0559385635882932	26.0264399945491	2.48684362968405e-149	1.36098949126605e-146	10.0159776235677	0.094157069117168	8.56168975428312	0.0726394111322826	1.45428786928457	ENSMUSG00000044167.6	Foxo1	protein_coding	chr3:52268336-52353221	1072.41699343	933.757472097084	1110.31399956559	391.97790222075	352.571234078483	386.21542362161	1091.74579982486	1011.8818228954	1000.235792026	391.381299080447	389.492230794998	354.86368478672
ENSMUSG00000032014.6	484.794104736558	-1.47413859186762	0.0566530599400347	-26.0204584435147	2.90636760526897e-149	1.53756534210746e-146	8.00581734653439	0.0330108068951173	9.47727321933817	0.0713993585546445	-1.47145587280377	ENSMUSG00000032014.6	Oaf	protein_coding,retained_intron	chr9:43221235-43239911	254.553853133656	248.746867566846	253.043831790079	691.265873147135	671.985298807892	710.987484394327	264.888618660117	256.574023469204	261.735709455262	710.920003535168	714.069089790831	778.758603088181
ENSMUSG00000070867.4	279.141415375316	2.47649693235773	0.0953251663687023	25.979466144114	8.45091140099166e-149	4.32659402726254e-146	8.88122856883865	0.154632223837827	6.41624580636556	0.0881701127049817	2.46498276247309	ENSMUSG00000070867.4	Trabd2b	protein_coding	chr4:114406724-114615098	504.268279401653	480.272798148295	506.087663580157	84.8727081731539	81.7876843943815	82.5096586827985	519.659963690855	434.350032240001	394.806726720395	82.5653699429984	82.5195404226692	95.9965591064379
ENSMUSG00000021390.6	7912.79480685238	1.60496131862304	0.0623089649607035	25.7581123299873	2.61484712934744e-146	1.29688246218354e-143	13.5355571206547	0.124844271965684	11.929702317335	0.136732800483568	1.60585480331976	ENSMUSG00000021390.6	Ogn	protein_coding	chr13:49608046-49624501	12914.4945336972	10354.5667218307	11751.6249486084	4226.8842162551	3844.02116653593	4238.71427424717	12105.7777736266	11300.7884494301	13035.6721018931	4185.09920633147	3618.75691266878	3377.13737710401
ENSMUSG00000015766.14	5636.59669107728	-0.922433593148268	0.0362820174554261	-25.4239884615434	1.36952355484442e-142	6.58657828452599e-140	11.9254491931851	0.0756841847096643	12.8488366436285	0.0439571256264206	-0.923387450443425	ENSMUSG00000015766.14	Eps8	protein_coding,retained_intron,lncRNA	chr6:137477245-137654876	3827.01876536303	3900.54222719243	3642.6766051606	7221.99741783929	7612.8860825473	7429.38033075751	3888.71208227422	4275.27277308798	3828.21522516383	7671.07346197676	7189.10236162294	7152.28295994146
ENSMUSG00000050730.17	2678.1157349097	1.04811986881723	0.0414406416831509	25.2920762383702	3.9043768173568e-141	1.8225401314197e-138	11.8175183967982	0.0548885831749149	10.7674086386462	0.0876148448250337	1.05010975815201	ENSMUSG00000050730.17	Arhgap42	protein_coding,retained_intron	chr9:8994329-9239101	3652.79939819931	3423.13958520837	3765.83101759075	1772.27615619467	1776.11903813204	1885.43347713459	3699.24313976038	3464.22979253364	3660.77487231367	1794.99258811142	1601.97934473875	1640.57040899879
ENSMUSG00000047963.7	763.983823591492	1.2803703833854	0.0509352858769573	25.137198335911	1.95080354205684e-139	8.8460580045669e-137	10.0788189946956	0.0633028662598402	8.80045976292033	0.089895910899396	1.27835923177523	ENSMUSG00000047963.7	Stbd1	nonsense_mediated_decay,protein_coding	chr5:92603041-92606579	1040.47677611665	1132.75496615056	1054.50965643318	425.480287025943	491.831345344592	415.181580393231	1148.77043300863	1037.82751066195	1076.90584833108	438.561510476446	466.510468522823	438.995500632811
ENSMUSG00000026615.14	11735.5147774537	0.587904179453106	0.0234199307689907	25.1027291776424	4.64352248261752e-139	2.04714848115618e-136	13.782608884973	0.0296041096734257	13.1946668545895	0.0323018059008013	0.587942030383505	ENSMUSG00000026615.14	Eprs	nonsense_mediated_decay,retained_intron,protein_coding	chr1:185363044-185428360	13827.2104405605	14132.6489526825	13742.3005682802	9543.71268483912	9324.9012599378	9477.19983827846	14498.0531109008	14330.6682097238	14034.1453638891	9374.92245989137	9545.86043609437	8994.55400436613
ENSMUSG00000028059.16	5089.24287253437	0.729076152965283	0.0290493630163621	25.0978361403184	5.25134471190368e-139	2.25254302493576e-136	12.6318412852631	0.0386666120740885	11.9027867785282	0.0453024835016692	0.729054506734817	ENSMUSG00000028059.16	Arhgef2	protein_coding,retained_intron,lncRNA	chr3:88605966-88648052	6254.47528117751	6142.13419145828	6428.08304254568	3760.08432130275	3916.96693910389	3789.29996312384	6544.03653391227	6516.21143499878	6204.98697062121	3657.53866072166	3861.91449178092	3995.18263966568
ENSMUSG00000028497.12	611.938373832917	1.64277995852224	0.0661450870326801	24.8360087229245	3.66272500311178e-136	1.52976601379966e-133	9.85305138740689	0.117551719521417	8.21296257283768	0.114120919681616	1.64008881456921	ENSMUSG00000028497.12	Hacd4	protein_coding	chr4:88396144-88438928	1024.02272477341	871.570755205372	955.408840180791	314.922417168808	317.203586772804	291.417092369033	997.931080716066	841.793425314692	870.689834820872	305.599096542267	297.070345521609	255.631286609278
ENSMUSG00000020774.9	198.396319584908	2.5688127640745	0.103776305873179	24.7533648693734	2.85215016167036e-135	1.16067885168898e-132	8.40664403219702	0.110100033244802	5.84197746638239	0.147111312432401	2.56466656581463	ENSMUSG00000020774.9	Aspa	protein_coding,retained_intron,nonsense_mediated_decay	chr11:73304992-73329596	335.856224476725	348.245614593585	301.151024145607	53.6038156883077	54.1567099368202	60.5656005224797	332.030525473272	381.497705308143	339.28703077534	67.5534844988169	56.113287487415	50.6948121123885
ENSMUSG00000056515.9	2285.07106060451	-0.782471100810678	0.0322268079246505	-24.2801304628176	3.17896478252228e-130	1.26133375158528e-127	10.7143566095544	0.0436196045563898	11.4965483403243	0.0411111452918895	-0.782191730769901	ENSMUSG00000056515.9	Rab31	protein_coding	chr17:65651729-65772752	1667.66649790604	1653.20995059812	1780.92826100166	2947.09311669675	2853.72704197693	2918.55973532239	1665.67114025511	1633.61737789381	1680.57238360668	3000.23253377285	2850.77505646848	2768.79963175535
ENSMUSG00000046027.17	339.645423480101	1.64227361932834	0.0677346071761319	24.2457096570724	7.33838463677087e-130	2.84067079439489e-127	9.00784562440097	0.0456842916104529	7.36463912843899	0.119614411945802	1.64320649596198	ENSMUSG00000046027.17	Stard5	protein_coding,retained_intron,lncRNA	chr7:83631959-83653127	542.015808953792	506.104203626391	513.784814357042	186.496608748904	162.470129810461	168.530366671248	506.783433617099	494.889970361948	523.471418910524	170.492127544633	152.93621491668	147.769984242494
ENSMUSG00000002020.15	207.268442132256	-2.14486834960029	0.0893556365441854	-24.003727493337	2.54240741866728e-127	9.6072733670639e-125	6.26305420544341	0.116466278759296	8.40132100303868	0.0798647101571757	-2.13826679759527	ENSMUSG00000002020.15	Ltbp2	protein_coding,retained_intron	chr12:84783212-84876532	74.5271737311464	86.1046849269852	68.3122131448501	352.891786614693	303.940719033175	352.860455217925	80.0184368869103	77.8370632996462	72.2637312300724	344.201087684448	335.579464385521	338.684489431702
ENSMUSG00000027966.20	2356.82198381102	1.05190605902444	0.0439920454232913	23.911278707389	2.33780851228384e-126	8.62868811592019e-124	11.6341577418585	0.0517572513012757	10.5804258635955	0.10289868786845	1.05373187826303	ENSMUSG00000027966.20	Col11a1	protein_coding,retained_intron,nonsense_mediated_decay	chr3:114030540-114220718	3217.25098029001	3117.94631307828	3154.86967467554	1644.96709393494	1609.22795240837	1519.40658702047	3341.4595541396	3238.40621382479	3008.63876121301	1605.1994649957	1460.04573521176	1364.44547493982
ENSMUSG00000041168.10	3008.07616993467	0.653919057446581	0.0274505434353529	23.8217162799194	1.98955281947718e-125	7.17640745407326e-123	11.8450925048772	0.0200558108828243	11.190530017885	0.0395911992617773	0.654562486992237	ENSMUSG00000041168.10	Lonp1	nonsense_mediated_decay,protein_coding	chr17:56614297-56626887	3606.34090028898	3716.85223268153	3710.02667445834	2352.98415948467	2387.3161931333	2397.16891343322	3679.92834464975	3731.37428138921	3628.16806675863	2228.19271092923	2358.95859554937	2299.60296645984
ENSMUSG00000024664.5	2511.23319234641	0.937022665320024	0.0393569879499193	23.8082921008173	2.7405770393915e-125	9.66571070937388e-123	11.6871894508744	0.0454530687820053	10.7500126337091	0.0829915096739362	0.937176817165232	ENSMUSG00000024664.5	Fads3	protein_coding,retained_intron,lncRNA	chr19:10041569-10060110	3315.97528834945	3448.01427196505	3170.26397622931	1659.48479401719	1779.43475506695	1570.31680195241	3241.20656999393	3384.47082643647	3230.71754499324	1713.49949570015	1780.22155205172	1841.19243140101
ENSMUSG00000004105.8	1426.00149455268	-0.880999201973878	0.0370136852219583	-23.8019855815715	3.18534326443117e-125	1.09901267282146e-122	9.97162205612263	0.0357149936796908	10.8514164394336	0.0552925654614663	-0.87979438331095	ENSMUSG00000004105.8	Angptl2	protein_coding,retained_intron	chr2:33216069-33247717	1036.60523462413	974.896377117755	987.15958713544	1908.51918773579	1725.27804513013	1873.14480456481	1005.28909790107	1030.13989947186	988.77934683099	1807.85991849215	1878.14474001995	1896.20169560807
ENSMUSG00000100801.1	5531.69878660027	0.731305412654481	0.0307410038031457	23.789249607381	4.31524361053968e-125	1.45717513495479e-122	12.7524987210258	0.0586344501776037	12.0218467470482	0.0282885019874966	0.730651973977645	ENSMUSG00000100801.1	Gm15459	processed_pseudogene	chr5:5781615-5783555	6948.44909371299	7125.64103706873	6380.93799403727	4162.11293896506	4019.75416408602	4245.73637285847	7114.28286575002	6975.54620360657	6883.5610321719	4133.62988480856	4231.60203287447	4159.1318192632
ENSMUSG00000020644.9	1350.38884943603	-0.949993153107735	0.0402073532134592	-23.6273486609342	2.01815650868093e-123	6.67295040609895e-121	9.84711631310962	0.0589864845005567	10.7967741395133	0.0580840277195471	-0.949657826403691	ENSMUSG00000020644.9	Id2	protein_coding	chr12:25093799-25097140	973.692685370562	910.796222783221	890.945202424383	1834.81394116437	1658.96370643198	1777.46871098582	873.764540719136	923.474294209383	954.410011245956	1863.61835014196	1782.42207312965	1760.29645462592
ENSMUSG00000022419.16	785.533852726541	-1.2168598208532	0.0518676287283549	-23.4608724302055	1.02387519151003e-121	3.31631084988892e-119	8.8825448213333	0.0926448201506881	10.1008568409341	0.072138513604548	-1.21831201960076	ENSMUSG00000022419.16	Deptor	protein_coding,nonsense_mediated_decay	chr15:55112317-55259271	445.227271640615	512.801234676267	463.753334307292	1072.07631376615	1098.60754443264	1012.93772468031	436.882270359568	471.827136791683	503.202323565504	1165.56567698752	1096.95975735202	1146.56564415892
ENSMUSG00000059811.13	3199.69339288538	0.795728136801435	0.0340595079134926	23.3628782548032	1.0195970429823e-120	3.23640493383442e-118	11.9872626464586	0.0256453914238182	11.1906268395249	0.0743119274297832	0.796635806933654	ENSMUSG00000059811.13	Atl2	protein_coding,retained_intron,nonsense_mediated_decay	chr17:79848390-79896123	4171.58595819794	4054.57394133959	4020.79913707505	2354.10090564485	2401.68429985123	2280.42652402032	3964.1317584205	4038.87872899275	4110.22002996412	2484.46704101204	2376.56276417287	2138.88962593333
ENSMUSG00000030351.5	303.613270595498	-1.84798535057358	0.0795610760203528	-23.2272543687172	2.41570356150372e-119	7.51757474992657e-117	7.03572455594253	0.209317870631948	8.89303928785959	0.0690848289371408	-1.85731473191706	ENSMUSG00000030351.5	Tspan11	retained_intron,protein_coding	chr6:127887589-127953977	130.664525372789	108.109215519437	143.359433219474	500.302279757539	449.832264169098	495.935714423204	136.12331792256	113.392265053806	159.50896771516	467.513003833082	450.006560438289	488.611699721532
ENSMUSG00000046718.8	296.310474436273	1.77930486705023	0.0767961679885045	23.1691881724694	9.31398349824221e-119	2.84273523270389e-116	8.84197078122947	0.0957586003078583	7.06222910321213	0.0989356231042087	1.77974167801734	ENSMUSG00000046718.8	Bst2	lncRNA,protein_coding	chr8:71534255-71537456	462.649208356987	414.25920637094	497.428368956162	126.192316099558	121.57628761327	147.464070837342	462.635330507079	436.271935037523	482.051963205483	139.396079124543	133.13152521524	132.669401911144
ENSMUSG00000015837.15	4833.13521151948	0.719754341383026	0.0311174033665076	23.1302828486555	2.29619663455837e-118	6.87602580888224e-116	12.5543544722146	0.0177160641039503	11.8331183157027	0.0672324527978941	0.721236156511917	ENSMUSG00000015837.15	Sqstm1	protein_coding,retained_intron	chr11:50199366-50210827	5977.66006446182	5943.1366974048	5977.79972209794	3681.91209009064	3510.23899508859	3800.71087336721	6142.10484518146	5983.84436008515	6064.86583323607	3411.98710595612	3645.16316560404	3858.19878565987
ENSMUSG00000027737.10	1371.22722575417	1.53611352465126	0.066462286249686	23.112559187031	3.46188786300988e-118	1.0174744865524e-115	10.992197285492	0.074809667707703	9.4499065128911	0.186074114649275	1.54229077260086	ENSMUSG00000027737.10	Slc7a11	protein_coding,retained_intron,lncRNA	chr3:49892526-50443614	1946.41748536799	2075.12290674034	1873.29407032427	733.702227233712	815.66636598721	613.555866162512	2105.31266705906	2107.36641748301	2124.72995116713	797.774483605076	648.053457452695	613.730810467002
ENSMUSG00000000317.11	414.580489496943	-1.65054694487634	0.0715393543460743	-23.0718736556071	8.87367020313992e-118	2.5606185417097e-115	7.64261906863206	0.181613931038702	9.2953251492847	0.0757431466579446	-1.65270608065264	ENSMUSG00000000317.11	Bcl6b	retained_intron,protein_coding	chr11:70224128-70229798	219.709979700912	224.828899531572	222.25522868254	658.880234502116	617.828588871071	667.977130400103	174.752908143827	192.190279752213	170.08414789517	576.885312069262	630.449288829192	619.123875585341
ENSMUSG00000056313.5	249.386484158349	-1.97927490943224	0.0858282519697693	-23.0608787200907	1.14406945502767e-117	3.24241541441861e-115	6.65669693374753	0.157748541998003	8.63469282763226	0.107262470758756	-1.97799589388474	ENSMUSG00000056313.5	Tcim	protein_coding	chr8:24437180-24438984	107.435276417627	85.1479662055742	98.1386724052776	415.429571584385	383.517925470951	438.003400879962	112.2097620713	92.2513342810622	110.15812687511	376.369413636266	414.798223191284	359.178136881391
ENSMUSG00000039518.7	168.166683549978	2.70587185732674	0.118697801194854	22.79630987338	4.98836711020114e-115	1.38895393694741e-112	8.18531918888429	0.131640364940789	5.47633702067387	0.294241039419105	2.70898216821042	ENSMUSG00000039518.7	Cdsn	protein_coding	chr17:35552128-35557180	303.916007163376	276.491710487764	315.583181852265	51.3703233679616	48.6305150453079	43.0103539942247	323.752756140143	257.534974867965	272.310889635273	51.4693215229081	29.7070345521609	44.2231339703815
ENSMUSG00000040618.7	1710.04311713096	0.910738607957836	0.0401175820961292	22.7017322673021	4.3068768497565e-114	1.17852487038768e-111	11.1243453893128	0.0308478106846531	10.2122699670856	0.0924047850610888	0.912075422227192	ENSMUSG00000040618.7	Pck2	protein_coding,nonsense_mediated_decay,retained_intron,lncRNA	chr14:55540266-55551242	2215.48961909863	2144.96337340334	2261.03804070983	1172.58346818173	1203.60524737137	1162.15732017048	2271.78780586975	2260.15768988602	2240.17566813224	1063.69931147343	1252.09649334663	1272.76336792805
ENSMUSG00000010307.7	1686.2283866745	1.41255759421011	0.0622959018847929	22.6749681997128	7.91389956233218e-114	2.12883898226736e-111	11.2584432095672	0.0827793672408525	9.8387492622982	0.156097365946861	1.41969394726899	ENSMUSG00000010307.7	Tmem86a	protein_coding,lncRNA	chr7:47050601-47054777	2517.46985551574	2450.15664553343	2530.43831790079	916.848597502097	849.928774314587	1122.65801548191	2584.50353623239	2435.05084446054	2197.8749474122	838.521029810711	862.604262551635	928.685813378011
ENSMUSG00000025105.10	1165.78827359153	1.16438929027148	0.0517306040032252	22.5087124480294	3.41031424395107e-112	9.0208495609579e-110	10.652465282664	0.102329813285978	9.48972618530532	0.069402167905086	1.16273909735867	ENSMUSG00000025105.10	Bnc1	protein_coding	chr7:81966653-81992307	1644.43724895088	1593.89338987064	1440.32933912452	731.468734913366	664.248625959774	732.053780228233	1634.39956721885	1791.21340729062	1570.41425673157	766.678435184985	701.966223862172	718.356273762782
ENSMUSG00000022265.7	1981.49785806216	-0.74859165866915	0.0334005168355674	-22.4125770973697	2.96757369516192e-111	7.72104296982209e-109	10.5298807867155	0.0464998074704538	11.2784810559261	0.0408048568346528	-0.748600269210607	ENSMUSG00000022265.7	Ank	retained_intron,protein_coding	chr15:27466677-27594909	1453.76383044392	1496.30808028672	1417.23788679386	2492.57742950631	2413.84192861256	2456.85675162929	1462.4059155194	1559.62412018921	1482.28775523148	2619.57401000968	2448.07969920585	2475.4168893177
ENSMUSG00000039542.16	2813.52370177584	0.802614752771301	0.0358303183132355	22.4004360149606	3.89745447661741e-111	9.97685483845078e-109	11.8031675676706	0.0699997497711379	11.0018189470828	0.0282215952801201	0.801348620587765	ENSMUSG00000039542.16	Ncam1	protein_coding,lncRNA	chr9:49502136-49798925	3569.56125610997	3353.29911854537	3697.5188044459	2005.67610367085	2093.32262490485	2063.61922939637	3850.08249205295	3486.33167470514	3503.02843462851	2043.76097547214	2003.57444146241	2092.50926591561
ENSMUSG00000024063.13	2096.35538052822	-0.869079435631991	0.0388255855221537	-22.3841939263504	5.61108487421626e-111	1.41354806410613e-108	10.5334072415647	0.0705781856395788	11.4033480647732	0.0533261765109548	-0.86994082320845	ENSMUSG00000024063.13	Lbh	nonsense_mediated_decay,protein_coding	chr17:72918305-72941947	1397.62647880228	1534.57682914316	1469.19365453783	2722.62713850196	2796.25461510521	2537.61088565926	1558.97989107256	1538.48318941646	1399.4488438214	2814.72852078404	2693.43779939592	2693.2967200986
ENSMUSG00000042406.8	12446.7638728858	0.716238508477604	0.0320831041016127	22.3244766531678	2.13776255772505e-110	5.30131711775847e-108	13.9164966373347	0.0631481163479384	13.2010286278841	0.0381076121180123	0.715468009450667	ENSMUSG00000042406.8	Atf4	protein_coding,retained_intron	chr15:80255184-80257541	15062.2321766766	16246.9973270007	15264.4121344091	9373.96726849281	9867.5735982843	9360.45744886556	16149.0082167859	15638.5230634376	14485.3530515695	9199.0689446881	9520.55444369808	9193.01880072101
ENSMUSG00000025203.6	15881.0932822534	0.832683678720486	0.037669411154028	22.105035709629	2.82711066903232e-108	6.90293437357107e-106	14.3110312543242	0.060526314948971	13.4780604760148	0.0726695098288576	0.832970778309463	ENSMUSG00000025203.6	Scd2	nonsense_mediated_decay,protein_coding	chr19:44293674-44306864	21088.286509795	20383.8490783816	21368.2527004785	11854.2604902372	12232.7850118516	10676.2231761583	20226.2694894258	18989.3605909174	19985.32801019	11356.4913385233	11487.8202873745	10924.1927037079
ENSMUSG00000038615.17	4404.33933491771	0.696476712575844	0.0315217890756404	22.0950882865361	3.52380783424968e-108	8.47369002081464e-106	12.41085761137	0.0476155802150704	11.7143036568298	0.0477764478424307	0.696553954540198	ENSMUSG00000038615.17	Nfe2l1	protein_coding,lncRNA	chr11:96817414-96829968	5334.98417670233	5488.6953047346	5673.762266411	3200.59449505604	3362.13697199606	3365.34075946648	5619.68562504623	5364.03070788426	5203.86991358021	3306.90390784685	3389.90272056325	3542.16516972519
ENSMUSG00000036136.9	584.730425596479	1.53662865471579	0.0703918367487794	21.8296428348623	1.21365183671953e-105	2.87490571650383e-103	9.7619917100748	0.110679319193179	8.22176838760579	0.157620006205106	1.54022332246901	ENSMUSG00000036136.9	Fam110c	protein_coding	chr12:31073861-31080251	778.179839997944	900.272316847701	849.573016998629	292.587493965346	282.941178445428	314.238912855764	856.289249904753	982.092329533808	853.064534520855	357.068418065175	292.669303365733	257.788512656614
ENSMUSG00000032252.14	2207.25849947854	0.73282779594881	0.0336535139689034	21.77566944795	3.94663095568327e-105	9.21132057318369e-103	11.4279204387099	0.0375782340412102	10.6957029087368	0.0561189945919196	0.73221752997307	ENSMUSG00000032252.14	Glce	protein_coding,retained_intron,lncRNA	chr9:62057248-62122655	2757.50542805242	2837.62772770487	2628.57699030606	1679.58622490031	1705.38374352069	1583.4832368486	2739.02189711746	2798.29047319222	2771.57847217778	1712.42721816842	1701.00279324595	1572.61778850771
ENSMUSG00000023075.9	1490.54385675273	0.892031540753778	0.0411082450365227	21.6995772979667	2.07057329009692e-104	4.76261865030843e-102	10.9193097231218	0.0573229746072406	10.0267611005833	0.0696596611563347	0.892548622538516	ENSMUSG00000023075.9	Akirin1	lncRNA,protein_coding	chr4:123734559-123750345	1913.50938268151	1928.74494236447	1884.8397964896	1038.57392896096	1044.45083449582	1048.92598006324	1957.23257121086	2081.42072971647	1858.58791663686	1136.61418363089	1004.53787207863	989.088142703411
ENSMUSG00000052942.13	396.405724257203	1.44605190827811	0.0667823536166928	21.6532037277083	5.66987735794959e-104	1.28552319354311e-101	9.17951953959736	0.0799116299447263	7.73143510021176	0.130423031234252	1.4480844393856	ENSMUSG00000052942.13	Glis3	lncRNA,protein_coding,nonsense_mediated_decay,retained_intron	chr19:28258851-28680077	595.24950447604	596.03576343902	620.582781386314	235.633439796519	194.522060181232	215.051769971124	575.764844726504	564.078471072745	528.75900900053	219.816894004087	185.944031085748	225.430121946579
ENSMUSG00000042842.11	602.667769531438	1.20351812198797	0.0558421284180808	21.5521534741196	5.05408279410118e-103	1.12976546514338e-100	9.71413579294555	0.0855842128745729	8.51084676778771	0.0740495416230403	1.20328902515784	ENSMUSG00000042842.11	Serpinb6b	protein_coding,nonsense_mediated_decay,retained_intron	chr13:32965209-32979067	854.642784475354	808.42731959225	913.074510907926	386.394171419885	350.360756121878	387.093185948023	848.011480571625	765.878264812568	853.945799535855	361.357528192084	361.985717320775	340.841715479038
ENSMUSG00000036523.16	1287.60526661802	1.69003646624214	0.0784987911537176	21.5294584974269	8.2491780758457e-103	1.81837090613538e-100	10.9360714824609	0.141034038847948	9.23994586547339	0.189586913769206	1.69612561698749	ENSMUSG00000036523.16	Greb1	protein_coding,retained_intron,nonsense_mediated_decay	chr12:16670615-16800886	1842.85375044289	1774.71322821731	2201.38512218897	575.124272489135	606.776199088047	741.709165818774	2201.88664261222	1976.67702725151	1802.18695567681	664.812069670897	529.225319244052	533.913446715581
ENSMUSG00000029167.13	123.090197020772	-2.60488445694585	0.121434212698246	-21.450993085604	4.47006730945775e-102	9.71841620115121e-100	5.1246425809003	0.227216100899036	7.72718845673377	0.0357678830191477	-2.60254587583347	ENSMUSG00000029167.13	Ppargc1a	nonsense_mediated_decay,protein_coding	chr5:51454250-51567726	26.1329050745578	38.2687488564379	38.4857538844226	213.298516593058	209.995405877466	221.196106256013	38.6295902212671	30.7504447603541	36.1318656150362	206.94956362336	210.149762943064	207.093700544226
ENSMUSG00000022010.19	4554.28399452848	-0.59610421424972	0.0278087905360944	-21.4358194929768	6.19338349780034e-102	1.32831337153499e-99	11.824018770257	0.0308877744981519	12.420291799482	0.0424311290742308	-0.59627302922501	ENSMUSG00000022010.19	Tsc22d1	protein_coding,lncRNA,nonsense_mediated_decay,retained_intron	chr14:76414961-76507765	3540.52469491602	3674.75660893945	3584.94797433396	5355.91458419008	5583.66731838399	5293.78459059529	3680.84809679788	3548.79351562461	3725.10721840873	5571.5540548548	5708.15167617077	5383.3576011262
ENSMUSG00000024776.17	1237.36092584884	0.756463679882071	0.0354254635523499	21.3536706093968	3.60482763101191e-101	7.62829591090534e-99	10.6027837582259	0.0262580841132559	9.84579884960077	0.0343837810534794	0.756984908625109	ENSMUSG00000024776.17	Stambpl1	protein_coding,lncRNA,retained_intron	chr19:34192229-34240333	1563.13487760781	1589.10979626358	1576.95376541422	903.44764358002	904.085484251407	938.327926935229	1555.30088248006	1514.45940444744	1529.87606604153	905.002236777801	956.126408363993	912.506618022994
ENSMUSG00000024043.13	1039.76976416628	1.02336333074744	0.0480381538764577	21.3031361150821	1.06169638263927e-100	2.21712938011419e-98	10.4433320568411	0.0899675394837943	9.42129034539403	0.0463875744742555	1.02204171144704	ENSMUSG00000024043.13	Arhgap28	protein_coding,nonsense_mediated_decay	chr17:67842713-68004120	1433.43823760815	1373.84808394612	1444.17791451296	693.499365467481	686.353405525824	705.720910435851	1504.71451433316	1349.17576386053	1259.32770643626	666.956624734351	652.454499608571	707.570143526104
ENSMUSG00000030854.17	2418.75831400825	1.34676671275602	0.0633657986404388	21.2538426351741	3.03759245205607e-100	6.26099088397167e-98	11.7610082983235	0.0662623959069247	10.4055908112624	0.173340064299227	1.35541748706118	ENSMUSG00000030854.17	Ptpn5	lncRNA,retained_intron,protein_coding	chr7:47077795-47133684	3513.42390446833	3479.58598977161	3585.91011818108	1462.93746982673	1229.02574387233	1650.19317365597	3657.85429309474	3391.1974862278	3211.32971466322	1243.84193680361	1223.48971933344	1376.31021820017
ENSMUSG00000058070.14	1428.86984118427	-0.772719590298166	0.0363585525209056	-21.2527599896576	3.10845479889918e-100	6.32490847606781e-98	10.0434511008919	0.0500982534473913	10.8156003403151	0.0418350013888478	-0.772149239423145	ENSMUSG00000058070.14	Eml1	protein_coding,nonsense_mediated_decay,lncRNA,retained_intron	chr12:108370957-108539617	1098.54989850456	1011.25168853137	1090.10897877627	1849.33164124662	1809.27620748112	1829.25668824417	1068.75199612172	1045.51512185204	1017.86109232602	1732.80049127124	1743.91295426574	1849.82133559035
ENSMUSG00000050295.4	1249.12445249699	1.10360448074985	0.0522040273608678	21.1402172694651	3.39511381117229e-99	6.82074067052094e-97	10.7339309390814	0.0875215920009893	9.62922198565211	0.100637660975551	1.10470895342934	ENSMUSG00000050295.4	Foxc1	protein_coding	chr13:31806633-31812476	1596.04298029429	1662.77713781223	1594.27235466221	727.001750272673	781.403957659835	830.363160786461	1763.1648679564	1848.87049121629	1766.05509006177	885.701241206711	770.182377278246	763.658020756832
ENSMUSG00000015568.16	2546.3356815981	0.792083299715331	0.0380826192032568	20.799076226553	4.41224961082212e-96	8.75335169666974e-94	11.6561498708081	0.0540241896778228	10.8630751388868	0.0705197508546922	0.793074731921326	ENSMUSG00000015568.16	Lpl	protein_coding,nonsense_mediated_decay,retained_intron,lncRNA	chr8:68880491-68907448	3214.34732417061	3130.38365645662	3100.02747539024	1881.71727989164	1893.2743698321	1958.28775022684	3370.89162287961	3384.47082643647	3172.55405400318	1917.23222672833	1828.63301576635	1704.20857739519
ENSMUSG00000026456.18	1324.15565765356	1.27795346953854	0.0617260201081125	20.7036427636226	3.21154289179272e-95	6.29264163402991e-93	10.867426153005	0.139582617185308	9.59364421587364	0.09041478146214	1.27378193713132	ENSMUSG00000026456.18	Cyb5r1	nonsense_mediated_decay,protein_coding,lncRNA,retained_intron	chr1:134405559-134411740	1996.74752477085	2055.03181359071	2021.4642227793	796.240012203404	729.457725679619	738.198116513123	1644.51684084823	1684.54780202815	1847.13147144185	724.859611447623	838.398530694319	813.274219845552
ENSMUSG00000052957.8	513.204310312349	-1.77419619658174	0.0857689602384969	-20.6857608119331	4.65374943883866e-95	9.00727528583029e-93	7.84333580566239	0.256073397118191	9.63134097655218	0.104898180461535	-1.78800517088979	ENSMUSG00000052957.8	Gas1	protein_coding	chr13:60174405-60177365	246.810770148602	183.689994510902	251.119544095857	863.244781813789	720.6158138532	843.529595682653	263.968866511992	181.619814365841	265.260769515266	784.907153224349	737.174561109178	816.510058916556
ENSMUSG00000042680.8	878.561816356626	1.16790996701642	0.0564799893747824	20.6782965072206	5.43255430427137e-95	1.03879601642278e-92	10.2475864608701	0.0748608274759868	9.07477732785552	0.130957114862816	1.1728091330146	ENSMUSG00000042680.8	Garem1	protein_coding	chr18:21127201-21300138	1289.22331701152	1184.41777710675	1209.41481581798	569.54054168827	547.093294259714	602.144955919146	1275.69622944994	1222.33017922407	1118.32530403612	538.283320927081	459.908905289009	526.363155549907
ENSMUSG00000032440.13	4115.65980683146	0.638424874872508	0.0311395007145553	20.5020909206195	2.06238750725011e-93	3.89668477709125e-91	12.290810600888	0.0300349329130854	11.6520831167841	0.0605608285020954	0.638727484103892	ENSMUSG00000032440.13	Tgfbr2	protein_coding	chr9:116084293-116175360	5100.75591640444	4875.43860431018	4958.88938800785	3417.24325012962	3274.82309271017	3138.87807925199	5073.35284905974	4927.75877284674	5130.72491733514	3298.32568759303	3040.01986917113	3151.70725515743
ENSMUSG00000031530.6	410.906379619219	-1.41543620495479	0.0692413284345096	-20.4420717648932	7.06744667821557e-93	1.31961701447011e-90	7.8049254672305	0.129011214711809	9.22195528654234	0.104519004392688	-1.41702981931184	ENSMUSG00000031530.6	Dusp4	protein_coding	chr8:34807297-34819894	226.485177312835	226.742336974394	196.277344810555	530.454426082212	602.355243174837	565.278938209811	211.542994068843	224.862627310089	257.329384380258	629.426911123897	618.346422900534	641.774749082366
ENSMUSG00000029135.10	3103.89859045369	0.731101699665706	0.0358625537531656	20.3862141189868	2.2164867307504e-92	4.0904489422953e-90	11.9189359973703	0.0493369979029618	11.1877956767849	0.0653650564654366	0.731140320585405	ENSMUSG00000029135.10	Fosl2	retained_intron,protein_coding	chr5:32135801-32157842	3894.77074148225	3857.48988472894	4068.90632943058	2288.21288219464	2356.36950174083	2227.76078443556	3941.13795471737	3675.63910026107	3803.53980474381	2453.37099259195	2221.42602817825	2458.15908093901
ENSMUSG00000026864.13	37137.5601284338	0.585465874867002	0.0288451865857281	20.2968309158616	1.37149567806001e-91	2.5019549317805e-89	15.4434541754342	0.0365220049902274	14.857558795032	0.0540618588180302	0.585895380402217	ENSMUSG00000026864.13	Hspa5	protein_coding,nonsense_mediated_decay,retained_intron	chr2:34771970-34777547	45500.2913909246	46168.3753391281	44069.0746292052	30221.3845866038	30077.973555523	29481.403257225	44596.0224061566	44099.020640544	42994.2762868481	29971.2292893084	30812.7963938247	27658.8737659145
ENSMUSG00000038463.8	783.776215212714	-0.927417161381755	0.0459026041577634	-20.2040206301651	9.02420789393013e-91	1.62753640323369e-88	9.07815669797186	0.0563796437130874	10.0041309138686	0.0613602782899668	-0.925974215896746	ENSMUSG00000038463.8	Olfml2b	protein_coding	chr1:170644532-170682789	534.272725968738	513.757953397678	559.005575171238	954.817966947981	1021.24081595147	1041.90388145193	522.419220135231	568.88322806655	543.740514255545	1031.53098552162	1024.34256178007	1089.39915390452
ENSMUSG00000065954.11	5893.82443856652	0.747566959539489	0.037026891608334	20.1898384408598	1.20257021410356e-90	2.14449346831883e-88	12.8501126584797	0.0585544531792267	12.1019202478084	0.0693075510634607	0.748192410671294	ENSMUSG00000065954.11	Tacc1	protein_coding,nonsense_mediated_decay,lncRNA,retained_intron	chr8:25154552-25256588	7535.95551520397	7584.86602334599	7619.21712526856	4321.80763986981	4380.06207101262	4529.25360428979	7566.80092262772	7069.71944068515	6952.29970334196	4622.58843927619	4037.95617801594	4505.36659986057
ENSMUSG00000003865.16	1530.84200272925	0.808242264256747	0.0401176277972233	20.146810981498	2.87018342416478e-90	5.06140901387991e-88	10.9278940692555	0.0306608856825136	10.1195579736666	0.087347690549145	0.808336095588926	ENSMUSG00000003865.16	Gys1	protein_coding,lncRNA,retained_intron	chr7:45434844-45456619	1960.93576596497	1984.2346282063	1974.31917427088	1121.21314481377	1188.13190167514	1033.12625818781	1956.31281906274	1870.01142198903	1942.30809306195	1032.60326305334	1138.76965783283	1168.13790463227
ENSMUSG00000026414.13	420.412153071318	-1.29648781095057	0.0646776411001373	-20.0453787259074	2.21489667594111e-89	3.86292583998477e-87	7.92376907079593	0.140401039441509	9.22290695318014	0.0628339060705092	-1.2991378823842	ENSMUSG00000026414.13	Tnnt2	retained_intron,protein_coding	chr1:135836354-135852260	228.420948059098	219.088587203107	239.573817930531	571.774034008616	626.670500697491	614.433628488925	285.123165918876	258.495926266726	229.12890390023	621.920968401806	574.336001341777	575.979354638627
ENSMUSG00000031337.16	169.226509007414	2.00692102765522	0.100826904252722	19.9046181426426	3.7110879108167e-88	6.40203002527956e-86	8.08413942191196	0.0912366163019828	6.06860268764014	0.197036130861379	2.01553673427182	ENSMUSG00000031337.16	Mtm1	protein_coding,retained_intron	chrX:71210767-71315691	295.20503880519	251.617023731079	275.173140273622	62.5377849696923	71.8405335896595	78.9986093771475	252.012088586361	282.519711235753	271.429624620272	69.6980395622714	52.8125058705083	66.8740074674062
ENSMUSG00000040010.10	7364.51616184121	0.695710149549666	0.0349872979954488	19.8846492701484	5.52673484646275e-88	9.33136263278833e-86	13.1519545528678	0.050353472248936	12.4559749632677	0.0663883396600391	0.695979589600125	ENSMUSG00000040010.10	Slc7a5	protein_coding,retained_intron,lncRNA	chr8:121881150-121907694	9267.50244773671	9430.3764369477	8742.03899484659	5539.06095445846	5567.08873370946	5287.6402543104	9086.23147133089	9394.26087428817	8715.71099835873	5515.79562320499	5777.46809012581	6051.01906277659
ENSMUSG00000020623.11	285.772668938589	-1.42553360458604	0.0716887230741629	-19.8850466775829	5.48312352806062e-88	9.33136263278833e-86	7.27447859209485	0.145037498373182	8.70373284672335	0.0358796165128273	-1.42925425462849	ENSMUSG00000020623.11	Map2k6	protein_coding,lncRNA	chr11:110399122-110525522	167.444169551797	141.59437076882	154.905159384801	427.713779346289	428.832723581352	406.403957129103	180.27142103258	140.298904219115	145.408727475146	405.320906992901	411.497441574377	419.58046620679
ENSMUSG00000052085.7	3820.65426049209	-0.885575128318819	0.0446466601303452	-19.8351931753327	1.47947016739741e-87	2.47164958176467e-85	11.3882428067443	0.0793675251177315	12.2736799885334	0.0830335707478182	-0.885437181789042	ENSMUSG00000052085.7	Dock8	lncRNA,retained_intron,protein_coding	chr19:24999534-25202432	2568.76778029172	2629.06304643728	2665.13845649627	4784.14055018146	5223.35941145739	4620.54088623671	2875.14521504002	2850.18184872532	2511.60529275252	5387.12231939772	4847.74793469707	4885.03838419165
ENSMUSG00000021453.2	544.365631624239	1.59268660877775	0.0804121971079393	19.8065301789957	2.61495829019258e-87	4.32312531496317e-85	9.66944573394721	0.145679592050934	8.07789552153504	0.174248821621185	1.59155021241217	ENSMUSG00000021453.2	Gadd45g	retained_intron,protein_coding	chr13:51846678-51848468	746.239622684596	758.677946078881	843.800153915965	224.465978194789	261.941637857681	248.406738374808	796.505360276602	778.370632996462	980.847961695982	285.225823439449	306.972690372329	300.933033603328
ENSMUSG00000005949.9	258.088640171085	1.98604833455909	0.100515158539782	19.7586947422766	6.75284506315385e-87	1.10489076285891e-84	8.68458776372137	0.128383047492833	6.68168604853607	0.284854346842134	2.0029017151853	ENSMUSG00000005949.9	Ctns	protein_coding,lncRNA,retained_intron	chr11:73183596-73199042	453.938239998801	417.129362535173	455.094039683297	138.476523861462	78.4719674594742	115.864627086483	398.252680138301	366.122482927966	383.350281525384	92.2158677285437	93.5221458123584	104.625463295781
ENSMUSG00000019850.11	1838.20941452881	0.946487600560886	0.047951806931446	19.7383093803749	1.01104676700906e-86	1.63737992236744e-84	11.2397669594361	0.0692870574011841	10.2924071796041	0.10318183645396	0.947359779831976	ENSMUSG00000019850.11	Tnfaip3	protein_coding,retained_intron	chr10:19000910-19015657	2375.19070566537	2464.5074263546	2293.75093151159	1155.83227577914	1405.86398040072	1184.1013783308	2397.79385016293	2633.96778400408	2355.62138509736	1314.61225389761	1245.49493011282	1231.77607302867
ENSMUSG00000033066.15	4000.25677411059	1.03826168087414	0.0527918809805558	19.6670711781712	4.12954693969114e-86	6.62020600806446e-84	12.3894840941032	0.12269642500612	11.3536834241639	0.0783995038128436	1.03580066993927	ENSMUSG00000033066.15	Gas7	protein_coding,lncRNA	chr11:67455437-67688990	5495.6531486422	5901.04107366272	5546.75927859241	2743.84531554525	2670.25737157873	2690.34153045508	5640.83992445312	5016.16630153276	4684.80481974469	2695.70571476231	2371.06146147803	2546.60534887977
ENSMUSG00000038539.15	2486.68626661229	0.770229905198015	0.0391949000535149	19.6512787160161	5.63746043045274e-86	8.94721344917154e-84	11.6142251504797	0.0472133142031462	10.8420527937237	0.0811008833126078	0.772172356755977	ENSMUSG00000038539.15	Atf5	protein_coding	chr7:44812256-44816658	3180.471336111	3254.75709024004	3136.58894158044	1908.51918773579	1769.48760426223	1968.8208981438	3210.85474910579	2987.59789874815	3044.77062682805	1694.19850012906	1790.12389690244	1894.04446956073
ENSMUSG00000039031.16	2448.26876389786	0.739608963826955	0.0378134300612127	19.5594253848347	3.42919844395314e-85	5.38859490138418e-83	11.5811823258924	0.0145552272258581	10.8381062496916	0.0875287531790472	0.74307607620084	ENSMUSG00000039031.16	Arhgap18	protein_coding,retained_intron,lncRNA	chr10:26753421-26918648	3095.29742327541	3097.85521992865	3047.10956379916	1816.9460026016	1843.53861580849	2025.87544936063	3072.89192688698	3050.05973966762	3018.33267637802	1868.9797378006	1724.1082645643	1718.23054670287
ENSMUSG00000029446.14	2604.04424044031	0.764274892684889	0.0391813125142062	19.506107469161	9.74240959913483e-85	1.51589983086146e-82	11.6770959696384	0.0734438327889109	10.9143304652837	0.0518840839047045	0.762765504354675	ENSMUSG00000029446.14	Psph	protein_coding,lncRNA,retained_intron	chr5:129765558-129787449	3106.91204775299	3391.56786740181	3092.33032461336	1870.54981828991	1944.11536283402	1828.37892591776	3349.73732347273	3510.35545967417	3214.85477472322	1983.71343369542	2011.27626523519	1944.73928167312
ENSMUSG00000042225.3	2259.24049545578	0.911476577131043	0.0473115344700018	19.2654198884412	1.04811822526648e-82	1.61501789836935e-80	11.5258824229448	0.0534174396041077	10.6118972539096	0.113820500758655	0.913985169035206	ENSMUSG00000042225.3	Ammecr1	protein_coding	chrX:142851146-142966728	2943.33941969372	2939.03991217443	2827.74076665795	1516.54128551504	1667.8056182584	1526.42868563177	2839.27488126313	3100.99016380195	3049.17695190305	1767.11337228651	1515.05876216021	1418.37612612321
ENSMUSG00000032060.10	909.292209750144	1.03549934885697	0.0537733525344023	19.2567377716405	1.23945490190016e-82	1.89147968731322e-80	10.2541829758962	0.0884333594656156	9.2173472553786	0.0990342008910123	1.03683572051759	ENSMUSG00000032060.10	Cryab	protein_coding,retained_intron	chr9:50751325-50756636	1299.87005611597	1216.94621363472	1266.1813027975	558.373080086539	618.933827849374	632.866637343593	1281.21474233869	1157.94643550708	1113.91897896112	537.211043395353	632.64980990713	595.394389064648
ENSMUSG00000074934.3	696.825562645918	-1.25161462324319	0.0652331826232833	-19.1867784601461	4.77327572874905e-82	7.21491991342631e-80	8.68547863097612	0.113357838660811	9.93470231936681	0.127291966074203	-1.2492236883907	ENSMUSG00000074934.3	Grem1	protein_coding	chr2:113746164-113758646	425.86956417798	422.869674863638	366.576805749125	1068.72607528564	954.92647725332	971.682895338914	417.567475248934	456.451914411506	384.231546540385	1103.37358014734	887.91025494792	901.720487786315
ENSMUSG00000019997.11	19779.410130153	1.02247049935664	0.0534423137164394	19.1322274103212	1.36131427732979e-81	2.0382470656133e-79	14.6927427433213	0.0704647140674643	13.6666401642515	0.134185874461694	1.02610257906982	ENSMUSG00000019997.11	Ccn2	protein_coding	chr10:24595442-24598683	25510.5547796341	26901.9737273544	25554.5405792566	12185.9340998086	14764.8875111425	11575.9295607313	26859.5219817062	28812.205789053	25412.1579725655	13942.8247450495	13521.1017633891	12311.2890521447
ENSMUSG00000031383.8	668.651881671461	-1.0037685756405	0.0525945190812978	-19.0850414296769	3.36210168024266e-81	4.98690801561975e-79	8.79702323630062	0.0729599371536136	9.8005988290135	0.0815894536461268	-1.00357559271288	ENSMUSG00000031383.8	Dusp9	protein_coding	chrX:73639419-73643514	415.22282507353	451.571236505967	460.866902765961	866.595020294308	865.402120010821	852.30721894678	468.153843395832	418.974809859824	453.851482725455	907.146791841256	871.406346863386	992.323981774414
ENSMUSG00000053007.9	3037.45731316748	0.871966666847531	0.0457620049145321	19.0543807789031	6.04272535150208e-81	8.88000870867496e-79	11.9392760115188	0.0475926569579425	11.0644102320943	0.112400049709437	0.874865779424512	ENSMUSG00000053007.9	Creb5	protein_coding,retained_intron,lncRNA	chr6:53287270-53700376	3759.2667892438	3975.16628746248	3899.56901233912	2098.36603496521	2312.15994260873	2137.35126481505	3931.94043323611	4148.42718845151	3856.41570564386	2375.09473277586	1941.95985128015	2013.77051518786
ENSMUSG00000054855.13	803.454338462255	0.899254545533176	0.0473756550167584	18.9813638505912	2.43200276210749e-80	3.54112989334018e-78	10.0297008250335	0.0732669705898669	9.13239017698843	0.0498508056255813	0.897310648045069	ENSMUSG00000054855.13	Rnd1	protein_coding	chr15:98663421-98677461	1005.63290268391	1115.53402916516	970.80314173456	553.906095445847	593.513331348417	554.745790292858	1066.91249182547	1082.03127500496	1034.60512761104	545.789263649172	575.436261880746	542.542350904924
ENSMUSG00000021732.14	492.268577592243	-1.04101240052224	0.0550095087455597	-18.9242264521454	7.2039297471017e-80	1.03939608196592e-77	8.33070065182255	0.0906582104010121	9.37228965909718	0.0485970581208612	-1.04158900727463	ENSMUSG00000021732.14	Fgf10	protein_coding,lncRNA	chr13:118669791-118792115	319.402173133485	339.635146100886	303.075311839828	677.864919225058	657.61719208996	644.277547586958	300.758952437008	352.669163345311	316.374140385317	700.197228217896	654.655020686509	640.696136058698
ENSMUSG00000031297.14	440.028812140818	1.14884786647999	0.0607184176059578	18.9209124970223	7.6714787158955e-80	1.09688323153133e-77	9.24441326593626	0.059304602073669	8.09452130303416	0.118040971860114	1.1498919629021	ENSMUSG00000031297.14	Slc7a3	retained_intron,protein_coding,lncRNA	chrX:101079210-101086020	638.804346266969	613.256700424417	611.923486762319	255.734870679635	268.573071727496	265.961984903063	562.888314652749	606.360332618232	605.429065305606	251.985219955904	314.674514145112	284.75383824831
ENSMUSG00000040435.12	845.512160042594	0.968213865490746	0.0512928281592813	18.8762035597671	1.789992462504e-79	2.53651521182152e-77	10.1258697689354	0.0945826820542659	9.16071798634627	0.0509871040443825	0.965151782589171	ENSMUSG00000040435.12	Ppp1r15a	protein_coding	chr7:45522916-45526268	1077.25642029566	1065.78465565179	1063.16895105717	560.606572406885	572.513790760671	555.623552619271	1237.9863913768	1188.69688026744	1080.43090839108	579.029867132716	555.631572179306	609.41635837233
ENSMUSG00000031870.16	133.228113222364	2.11864542315151	0.113894735156877	18.6017854138149	3.10782643432218e-77	4.36498348133871e-75	7.7631357864573	0.0655355076426455	5.62328489643127	0.276581329662926	2.13985089002603	ENSMUSG00000031870.16	Pgr	protein_coding,retained_intron	chr9:8899833-8968611	199.384386865145	217.175149760285	218.406653294098	51.3703233679616	50.8409930019128	64.0766498281307	215.222002661345	224.862627310089	226.485108855227	49.3247664594536	35.2083372470055	46.3803600177172
ENSMUSG00000036902.11	226.719232201474	-1.83398355837351	0.0988279899527435	-18.5573293481984	7.11550840101528e-77	9.90616086250118e-75	6.63265774670327	0.182296137755936	8.46127289931351	0.172129970528177	-1.82861515261025	ENSMUSG00000036902.11	Neto2	protein_coding,lncRNA	chr8:85636588-85700924	98.7243080594407	99.4987470267385	79.8579393101769	376.343455978327	328.255976555829	372.171226399006	105.771497034422	117.23607064885	95.1766216200953	419.260514905356	303.671908755423	324.66252012402
ENSMUSG00000074182.8	1824.27285082119	0.700870159348214	0.0377751137860432	18.5537537575112	7.60507128127208e-77	1.04956596787017e-74	11.1418518748673	0.0411853579286629	10.4386098361817	0.0692542227460415	0.703242038685632	ENSMUSG00000074182.8	Znhit6	protein_coding,retained_intron,nonsense_mediated_decay	chr3:145576205-145604795	2289.04890745664	2328.65336791424	2329.35025385468	1419.38436957998	1342.86535863748	1512.38448840917	2227.63970275973	2202.50060596036	2182.01217714219	1327.47958427834	1369.82437101631	1360.13102284515
ENSMUSG00000031778.13	348.85548540193	-1.50393915830964	0.082020652463287	-18.3361033244988	4.26278871350401e-75	5.8323034200019e-73	7.50365645286959	0.181382879219131	9.00640606192541	0.133046483628704	-1.50274960905581	ENSMUSG00000031778.13	Cx3cl1	protein_coding,nonsense_mediated_decay,lncRNA	chr8:94772009-94782427	188.737647760695	174.122807296792	204.93663943455	557.256333926366	464.20037088703	553.868027966445	196.826959698837	184.502668562124	143.646197445144	509.331827570445	455.507863133134	553.328481141603
ENSMUSG00000025007.13	5275.77725542769	0.562831033681507	0.0307259849108788	18.3177540220113	5.97273697718518e-75	8.1019921850347e-73	12.6188591777681	0.0374221963888752	12.0560027685664	0.0551839619945873	0.562856409201672	ENSMUSG00000025007.13	Aldh18a1	retained_intron,protein_coding	chr19:40550257-40588463	6092.8384238645	6292.3390307198	6274.14002700799	4203.43254689146	4425.37686912302	4078.96153084005	6380.32065154594	6552.7275881517	6155.63612978117	4085.37739588083	4447.25309851238	4320.92377281337
ENSMUSG00000023885.9	25209.3289484021	3.02817164416775	0.165918338994724	18.2509761278652	2.03245056652805e-74	2.73364601198023e-72	15.4476960482798	0.158347264484603	12.3872311777022	0.36730950835098	3.06046487057753	ENSMUSG00000023885.9	Thbs2	protein_coding,retained_intron	chr17:14665500-14694235	47531.8827891282	38985.3311787747	49534.0516807932	6606.67028358393	4339.16822881543	7704.99770125112	50086.0229783171	39779.544103113	43563.5734865386	5579.05999757689	3955.43663759328	4846.20831533961
ENSMUSG00000020715.9	1799.18123906781	0.787337755833749	0.0433767432270916	18.1511496082538	1.2574149046559e-73	1.67701108838603e-71	11.1537841697412	0.0505375419734318	10.3635270067789	0.0958219828842522	0.790257162962252	ENSMUSG00000020715.9	Ern1	protein_coding,lncRNA	chr11:106394650-106487852	2361.64031044152	2166.01118527438	2367.8360077391	1321.11070748475	1297.55056052708	1426.36378042072	2286.50384023976	2214.99297414425	2277.18879876228	1377.87662826952	1172.87773454087	1320.22234096944
ENSMUSG00000025969.15	1716.45475432729	-0.63600907511045	0.0350570924775651	-18.142094228649	1.48272042665032e-73	1.9610213242806e-71	10.3922396458452	0.0389230337723262	11.0282480693316	0.0507444814765455	-0.636008423486398	ENSMUSG00000025969.15	Nrp2	protein_coding,retained_intron	chr1:62703285-62818695	1330.84238805619	1363.3241780106	1400.88144139298	2042.52872695656	2102.16453673127	1988.13166932488	1352.95540989247	1300.16724252372	1314.84740238132	2133.83228813723	2068.48981326157	2199.29195525873
ENSMUSG00000031983.7	4491.43211288576	0.604485290828851	0.0336724868280146	17.9519051834905	4.63719643909092e-72	6.08239212271173e-70	12.402644873848	0.0676793722734132	11.7991373001612	0.0303379720713657	0.603507573686796	ENSMUSG00000031983.7	2310022B05Rik	protein_coding	chr8:124635756-124663369	5584.69860297032	5193.06921981862	5699.74015028299	3614.90732048025	3535.65949158955	3594.43672666021	5616.00661645373	5344.81167990904	5076.08648640508	3428.07126893203	3630.85977859744	3578.8380125299
ENSMUSG00000037465.10	1137.53105478809	-0.798143617577408	0.0444864751380894	-17.9412645101665	5.61624334630864e-72	7.30618017616921e-70	9.69716893007799	0.0802860003425666	10.4957064571157	0.0595115918029367	-0.798537527037707	ENSMUSG00000037465.10	Klf10	protein_coding	chr15:38291463-38300706	876.904148057385	846.696068448688	779.336516159558	1467.40445446742	1424.65304303186	1485.17385629037	802.023873165354	790.863001180356	888.31513512089	1522.6340950527	1356.62124454868	1409.74722193387
ENSMUSG00000079092.4	71.931204942156	-4.31218857273444	0.241057879665651	-17.8886024332226	1.44691981945147e-71	1.86699711012312e-69	2.79794332590096	0.550881252141406	7.09653532434082	0.151845661723228	-4.29859199843986	ENSMUSG00000079092.4	Prl2c2	protein_coding,retained_intron	chr13:12996125-13005383	6.7751976119224	3.82687488564379	9.62143847110565	139.593270021635	124.892004548177	133.419873614738	8.27776933312866	3.84380559504426	8.81265015000883	140.46835665627	162.8385597674	120.804658650798
ENSMUSG00000029659.16	416.650946887337	-1.36184991861229	0.076154494604168	-17.8827254476685	1.60781704546387e-71	2.05787615552879e-69	7.86177566557041	0.156052679805499	9.22547511023045	0.126122548368453	-1.36369944466004	ENSMUSG00000029659.16	Medag	protein_coding,retained_intron	chr5:149411749-149431723	225.517291939703	219.088587203107	260.740982566963	677.864919225058	643.249085372028	610.044816856861	216.14175480947	207.56550213239	270.548359605271	542.57243105399	568.834698646933	557.642933236274
ENSMUSG00000021226.7	249.714551708869	1.36229875749362	0.076489046713527	17.8103769889539	5.87130378112011e-71	7.45467698481259e-69	8.49214603103191	0.0525722279201428	7.12431226005137	0.152064220031646	1.36783377098055	ENSMUSG00000021226.7	Acot2	protein_coding	chr12:83987861-83993873	376.507410148259	362.596395414749	363.690374207794	142.943508502154	117.15533170006	145.708546184516	352.265072732031	365.161531529204	338.405765760339	139.396079124543	132.031264676271	160.713340526508
ENSMUSG00000021403.3	262.6976288029	1.3459927991402	0.0756651760289579	17.7888015303774	8.63061372580839e-71	1.0871148447802e-68	8.55719714464423	0.0931283972901762	7.21804135705349	0.0757203166943014	1.33915578759073	ENSMUSG00000021403.3	Serpinb9b	lncRNA,protein_coding	chr13:33027416-33041884	377.475295521391	347.288895872174	386.781826538447	160.811447064923	145.891545135924	140.44197222604	377.098380731417	355.552017541594	416.838352095418	155.480242100452	146.334651682867	142.376919124155
ENSMUSG00000026142.15	1041.24068298816	0.791646750105958	0.04454633993767	17.7713085118473	1.17908072127395e-70	1.47347953758574e-68	10.3655821782601	0.0441989064125466	9.57449706082651	0.0886107939783925	0.791085117433591	ENSMUSG00000026142.15	Rhbdd1	protein_coding,retained_intron	chr1:82316452-82445366	1370.52568835459	1347.05995974661	1258.48415202062	751.570165796481	823.403038835328	696.943287171723	1304.20854604183	1337.6443470754	1298.1033670963	799.91903866853	777.884201051028	729.142403999461
ENSMUSG00000034205.16	2569.51772556721	0.850308076793799	0.0479352120869893	17.7386943704499	2.10775761062822e-70	2.61345476861567e-68	11.690077913275	0.0512019503172199	10.8367756863756	0.119159846425342	0.853302226899444	ENSMUSG00000034205.16	Loxl2	protein_coding	chr14:69609068-69695834	3334.36511043895	3350.42896238114	3369.4277525812	1964.35649574444	2056.84973862087	1806.43486775744	3387.44716154587	3312.39947152939	3078.25869739808	1789.63120045278	1750.51451749956	1634.09873085678
ENSMUSG00000031997.9	355.794146413781	1.83244005290579	0.103306842719751	17.7378381205279	2.14011806262486e-70	2.63300881952861e-68	9.11893406739139	0.0781651767434382	7.25253979557104	0.326400635098357	1.86639427182035	ENSMUSG00000031997.9	Trpc6	protein_coding	chr9:8544142-8680741	564.277172535823	514.714672119089	564.778438253902	186.496608748904	129.312960461387	215.929532297536	600.59815272589	530.445172116108	562.247079570563	146.902021846634	127.630222520395	126.197723769137
ENSMUSG00000040548.16	684.574690394723	0.962512711863784	0.0544409241457693	17.6799480715388	5.98513052481502e-70	7.30692358148764e-68	9.81934499930646	0.102390312069282	8.85987298128158	0.0447246497098668	0.959472018024885	ENSMUSG00000040548.16	Tex2	protein_coding	chr11:106502147-106613423	964.013831639245	901.229035569112	943.863114015464	483.551087354943	470.831804756845	459.947459040281	961.140994791049	843.715328112214	815.170138875817	465.368448769628	440.104215587569	465.960826224507
ENSMUSG00000049516.9	2235.44756931242	0.805256072979557	0.0459580923230814	17.521529556072	9.81507538504904e-69	1.18912260638254e-66	11.472165363498	0.0767228387885352	10.6662171818198	0.0887716226275739	0.805948181678227	ENSMUSG00000049516.9	Spty2d1	protein_coding,retained_intron	chr7:46990396-47008411	2835.90414327609	2640.54367109421	2734.41281348823	1558.97763960162	1576.0707830593	1669.50394483705	2837.43537696688	3071.20067044036	2943.42515010295	1788.55892292106	1663.59393492101	1505.74378104031
ENSMUSG00000039601.16	122.280032708549	-2.05349236919852	0.117442867694512	-17.4850325908252	1.86306468472254e-68	2.24005300085087e-66	5.57095031219299	0.218448998866155	7.62153938191052	0.126517628235147	-2.05058906971753	ENSMUSG00000039601.16	Rcan2	protein_coding	chr17:43801351-44039516	41.6190710446662	55.4896858418349	56.7664869795233	178.679385627692	211.100644855769	203.640859727758	43.2283509618941	39.3990073492036	48.4695758250486	181.214902861906	221.152368332753	186.600053094537
ENSMUSG00000011256.16	1085.00989829983	-0.775619663035906	0.0444569911661172	-17.4465172448972	3.65872285126013e-68	4.36598423852252e-66	9.64338041455188	0.0584879039173553	10.4191889911382	0.0734840990734737	-0.77580857658635	ENSMUSG00000011256.16	Adam19	protein_coding,lncRNA,retained_intron	chr11:46055992-46147343	817.863140296347	824.691537856236	827.443708515086	1362.43031541115	1475.49403603378	1258.71117607588	790.067095239724	742.815431242303	795.782308545797	1383.23801592816	1357.72150508765	1383.86050936584
ENSMUSG00000071359.13	1151.4340330127	0.827398774191953	0.0475368949929127	17.4054021474333	7.50769352310383e-68	8.89213461978962e-66	10.5228962726655	0.083616264198013	9.69634480859933	0.0726119649779049	0.826551464066165	ENSMUSG00000071359.13	Tbpl1	protein_coding,lncRNA,retained_intron	chr10:22703879-22731938	1506.99752596617	1475.26026841568	1387.41142753343	814.107950766174	862.086403075914	838.263021724176	1356.63441848497	1551.93650899912	1558.95781153656	857.822025381802	852.701917700915	755.029116567489
ENSMUSG00000022340.15	118.371892035299	2.13009491680412	0.122668379044494	17.3646618093119	1.52797517668506e-67	1.79633289104952e-65	7.59063915554875	0.135014564068176	5.4604409843289	0.17600543279136	2.13019817121985	ENSMUSG00000022340.15	Sybu	protein_coding,lncRNA,nonsense_mediated_decay	chr15:44671856-44788063	209.063240596463	193.257181725011	195.315200963445	41.3196079264039	48.6305150453079	52.665739584765	160.036873773821	199.877890942301	200.0471584052	39.6742686739083	38.5091188639123	42.0659079230458
ENSMUSG00000091898.8	81.7256638119875	2.83617792972724	0.163788172076922	17.3161339659816	3.55450491574497e-67	4.14805496454326e-65	7.16749445722625	0.109740287210057	4.31258057609076	0.350061343354028	2.85491388113549	ENSMUSG00000091898.8	Tnnc1	protein_coding,nonsense_mediated_decay,retained_intron	chr14:31208312-31211729	150.022232835425	139.680933325998	144.321577066585	21.2181770432885	13.2628677396294	27.2106321187952	156.357865181319	146.064612611682	125.139632130125	21.4455506345451	19.8046897014406	16.1791953550176
ENSMUSG00000040339.10	1956.99474862062	-0.819785202238918	0.0473642088956626	-17.3081155867039	4.08569192970715e-67	4.733139899006e-65	10.4672438595065	0.0370958914833079	11.2834982917433	0.112113182505914	-0.816254432236716	ENSMUSG00000040339.10	Fam102b	protein_coding	chr3:108970997-109027607	1384.07608357843	1390.11230221011	1408.57859216987	2452.37456774008	2669.15213260042	2524.44445076307	1454.12814618627	1468.33373730691	1387.99239862639	2745.03048122177	2383.16432740669	2216.54976363741
ENSMUSG00000022895.16	1493.89586431678	0.638438951776806	0.0370080559523387	17.2513506950765	1.09313705827402e-66	1.25718682984543e-64	10.8283395521197	0.058766667651988	10.191146620539	0.0297445363608034	0.637192931580696	ENSMUSG00000022895.16	Ets2	protein_coding,retained_intron	chr16:95702075-95721051	1808.97776238328	1740.27135424651	1828.07330951007	1162.53275274017	1132.86995276001	1170.0571811082	1885.49190365708	1734.51727476372	1916.75140762692	1182.72211749516	1159.67460807324	1204.81074743698
ENSMUSG00000031400.10	2620.8959636317	0.592783633088291	0.0344425715090936	17.2107832579163	2.20430120944671e-66	2.51686794928984e-64	11.6218562945119	0.0504361708095918	11.0282590291279	0.0516685793818265	0.593597265384039	ENSMUSG00000031400.10	G6pdx	protein_coding,lncRNA,retained_intron	chrX:74409483-74429194	3204.6684704393	3188.74349846269	3166.41540084087	2102.83301960591	2132.00598914543	2207.57225092807	3274.31764732645	3126.9358515685	2954.88159529796	1994.43620901269	2043.18382086529	2054.75781008724
ENSMUSG00000029752.12	8928.52649117664	0.621643525881717	0.0361604962515519	17.1912332606618	3.08891289873954e-66	3.50172404399252e-64	13.4008414164606	0.0586427156701176	12.7790584382205	0.0659346794694398	0.621782978240097	ENSMUSG00000029752.12	Asns	protein_coding,lncRNA,retained_intron	chr6:7675169-7693254	11212.9520477316	11453.8365327319	10692.3045729397	7114.78978646268	7364.20731242925	6870.24572883259	10641.5323538109	10713.6471447871	10221.7929089952	6559.1216615756	7390.45004025425	6907.43780356886
ENSMUSG00000023913.17	240.863299805128	-1.4958670193075	0.0872117386575209	-17.1521293157764	6.0591028229797e-66	6.82014332649013e-64	6.97125155459926	0.219587726787169	8.47345527812607	0.0951493617531441	-1.5022037235268	ENSMUSG00000023913.17	Pla2g7	protein_coding,lncRNA,retained_intron	chr17:43568098-43612201	140.343379104107	122.459996340601	138.548713983921	366.292740536769	377.991730579439	380.071087336721	96.5739755531677	115.314167851328	143.646197445144	334.550589898903	350.983111931086	323.583907100352
ENSMUSG00000111602.1	82.8768114439096	2.99703862045402	0.175629216969783	17.0645788449291	2.72346274530748e-65	3.0439491007588e-63	7.20532169543326	0.134349416467371	4.12721878817474	0.562535513708525	3.07810290725852	ENSMUSG00000111602.1	Gm32014	lncRNA	chr9:8644073-8740988	166.476284178665	130.113746111889	149.132296302138	16.7511924025962	11.0523897830245	28.088394445208	134.283813626309	157.596029396815	148.052522520148	26.8069382931813	14.303387006596	11.8647432603463
ENSMUSG00000027684.16	396.334325136609	-1.02382231669923	0.0600219016274838	-17.057478835866	3.07544910290054e-65	3.41331837147794e-63	8.02933520013853	0.0950542005689913	9.05419504493584	0.056008250022527	-1.02485984479731	ENSMUSG00000027684.16	Mecom	retained_intron,nonsense_mediated_decay,protein_coding,lncRNA	chr3:29951296-30548008	240.035572536679	289.885772587517	254.9681194843	518.170218320308	529.409470606875	528.412920500475	262.129362215741	249.847363677877	270.548359605271	555.439761434717	554.531311640337	502.633669029214
ENSMUSG00000043969.4	1834.68786422326	0.805380245460084	0.047521477134305	16.9477106779304	2.00094872293547e-64	2.20535119317423e-62	11.1882067087095	0.0646795151775514	10.3796453337696	0.100910693705794	0.808561374939879	ENSMUSG00000043969.4	Emx2	protein_coding,lncRNA	chr19:59458372-59465357	2325.82855163565	2497.99258160398	2185.02867678809	1351.26285380942	1287.60340972236	1519.40658702047	2318.69516542415	2393.72993431381	2287.76397894229	1311.39542130243	1293.90639382745	1243.64081628902
ENSMUSG00000010095.13	5473.60972459995	0.605776006344649	0.0357699949775053	16.9353114733621	2.47047282835708e-64	2.70406029371415e-62	12.6888486771078	0.0504244361691862	12.0828125298175	0.0687232527252587	0.606036147290322	ENSMUSG00000010095.13	Slc3a2	protein_coding,retained_intron	chr19:8706882-8723369	6359.00690147574	6858.71651379508	6341.49009630573	4258.15310873994	4196.59240061442	4113.19426157015	6783.17209242487	6779.51211825931	6511.66719584152	4286.96557184556	4643.09947444885	4551.74695987829
ENSMUSG00000022665.15	957.339594153561	0.698418869048527	0.0412610685032229	16.9268245923872	2.85365133095771e-64	3.10207536120752e-62	10.2105605124756	0.0469083773416451	9.51152750141159	0.0496503795258947	0.699033011063962	ENSMUSG00000022665.15	Ccdc80	lncRNA,protein_coding	chr16:45093402-45128077	1241.79693372806	1176.76402733546	1148.79975345001	696.849603948	738.299637506039	750.486789082901	1221.43085271054	1174.28260928602	1146.52578451615	706.630893408259	761.380292966494	724.827951904789
ENSMUSG00000031523.16	926.360163303308	0.969109705530713	0.0573076097855367	16.9106635079953	3.75456807045582e-64	4.05365645212274e-62	10.2571258866402	0.104625698077666	9.28988012682484	0.103056781677696	0.967245759815405	ENSMUSG00000031523.16	Dlc1	retained_intron,protein_coding	chr8:36567751-36953143	1091.77470089264	1211.20590130626	1195.94480195843	577.357764809481	681.932449612614	577.567610779589	1290.41226381994	1351.09766665806	1215.26445568622	669.101179797806	615.045641283627	639.61752303503
ENSMUSG00000020964.14	1324.30130046075	0.615270499612702	0.0364711984949216	16.8700378655879	7.474844246025e-64	8.01576033977451e-62	10.6460319737659	0.04327710783788	10.0309746861175	0.0417504941033295	0.615057287648362	ENSMUSG00000020964.14	Sel1l	protein_coding,retained_intron,lncRNA	chr12:91806043-91849157	1655.08398805533	1530.74995425751	1641.41740317062	1012.88876727698	1084.23943771471	1038.39283214628	1570.01691685007	1629.77357229877	1588.03955703159	1080.85575198107	1041.94673040357	1018.21069434244
ENSMUSG00000037408.10	557.639412705919	0.9844055786314	0.0585718118739151	16.8068145262517	2.17552149358658e-63	2.31729541105453e-61	9.53261901012703	0.0628500193869164	8.54617526204885	0.127971490395789	0.986443748078184	ENSMUSG00000037408.10	Cnnm4	protein_coding,retained_intron	chr1:36471620-36508764	710.42786387872	746.240602700538	741.812906122246	342.841071173135	374.676013644532	351.982692891513	779.030069462219	769.722070407613	697.080626865698	428.911012690901	348.782590853148	400.165431780769
ENSMUSG00000039831.16	4901.33090287559	0.864425869487952	0.0516563908058517	16.7341514961209	7.39027567079535e-63	7.81940434474621e-61	12.6268377059218	0.0435984567330545	11.7578143726378	0.13738633050662	0.869023333284032	ENSMUSG00000039831.16	Arhgap29	protein_coding,retained_intron	chr3:121952541-122016753	6229.31026147608	6488.46636860904	6054.77122986678	3406.07578852789	4057.33228934831	3276.6867644988	6228.56154710525	6569.06376193064	6390.9338887864	3464.52870501075	3593.4509202725	3056.78930907466
ENSMUSG00000021892.14	1392.87795319933	-0.754713653622966	0.0451722146454288	-16.707475149203	1.15628738897542e-62	1.21532696360457e-60	10.0151710969127	0.0926386444133338	10.7723111842556	0.0576587144968351	-0.757140087342881	ENSMUSG00000021892.14	Sh3bp5	nonsense_mediated_decay,protein_coding,lncRNA	chr14:31359880-31436078	995.954048952593	999.771063874439	943.863114015464	1744.35750219035	1839.11765989528	1651.07093598238	1071.5112525661	1090.67983759381	1114.80024397612	1817.51041627769	1740.61217264883	1705.28719041886
ENSMUSG00000033060.16	1250.55021932192	-0.722713984489863	0.0433138016199036	-16.6855357290495	1.67001188667334e-62	1.74373412193372e-60	9.88155418397084	0.0751072652262505	10.6041509515374	0.0610294738065589	-0.722596767566557	ENSMUSG00000033060.16	Lmo7	nonsense_mediated_decay,protein_coding,retained_intron,lncRNA	chr14:101729957-101934710	928.202072833369	974.896377117755	925.582380920363	1659.48479401719	1511.96692231776	1559.78365403546	894.91884012602	1030.13989947186	909.465495480911	1607.34402005915	1524.96110701093	1479.85706847228
ENSMUSG00000004936.8	2487.70038444647	0.665241206475976	0.0399245375736502	16.6624649126814	2.45686809082685e-62	2.54855905029497e-60	11.5741145554167	0.0581353921093329	10.9092625148482	0.075376551434938	0.664852040568563	ENSMUSG00000004936.8	Map2k1	protein_coding,retained_intron,lncRNA	chr9:64185770-64253631	2980.11906387272	2960.08772404547	2922.9930075219	1943.13831870115	1954.06251363874	1789.7573835556	3077.49068762761	3262.42999879381	3100.29032277311	2022.3154248376	2021.17861008591	1818.54155790398
ENSMUSG00000039474.13	441.163707573217	0.937794418268337	0.0564143096645994	16.6233429752809	4.72243258658981e-62	4.86686542738746e-60	9.18040410678358	0.0388716199152368	8.24052955697795	0.0927299450458361	0.93987454980563	ENSMUSG00000039474.13	Wfs1	protein_coding,nonsense_mediated_decay	chr5:36966104-36989205	585.570650744722	559.680452025404	604.226335985435	297.054478606039	308.361674946384	315.99443750859	573.005588282128	569.844179465311	586.922499990588	266.997105400086	310.273471989236	316.033615934678
ENSMUSG00000019866.15	382.594652130718	-1.15207734561742	0.0693172687278168	-16.6203511298347	4.96410370000049e-62	5.08292192404566e-60	7.88928642960234	0.118269482771567	9.04222957779304	0.107471089204332	-1.15294314819069	ENSMUSG00000019866.15	Crybg1	protein_coding	chr10:43950636-44148853	233.260374924757	232.48264930286	219.368797141209	570.657287848443	539.356621411597	478.380467894949	218.901011253847	271.949245849381	247.635469215248	522.199157951172	488.515679302201	568.429063472952
ENSMUSG00000001918.17	2172.35725448364	0.657823074944716	0.039583139000201	16.6187697984583	5.09677640256399e-62	5.18531655673674e-60	11.3767056484372	0.0292962002083015	10.7171108694637	0.0917458345799512	0.659594778973542	ENSMUSG00000001918.17	Slc1a5	protein_coding,retained_intron,lncRNA	chr7:16781340-16798274	2608.45108059012	2754.39319894212	2681.49490189714	1590.24653208646	1569.43934918948	1619.47149223152	2637.84916082366	2659.91347177063	2612.06950446262	1724.22227101742	1785.72285474656	1825.01323604599
ENSMUSG00000047250.13	2871.11923832445	-0.547779039274648	0.0329648433036738	-16.617067893467	5.24351495400566e-62	5.30062584936457e-60	11.1876408666214	0.0459895541425954	11.734723521761	0.0506421652881668	-0.547082655139597	ENSMUSG00000047250.13	Ptgs1	protein_coding,lncRNA,retained_intron	chr2:36230426-36252272	2330.66797850131	2353.52805467093	2255.26517762716	3525.56762766641	3226.19257766486	3529.48231450567	2292.02235312851	2470.6060462147	2295.6953640773	3457.02276228866	3387.70219948531	3329.67840406263
ENSMUSG00000028542.17	550.993848457558	1.0278721417459	0.0620269326139192	16.5713843717501	1.12212364376467e-61	1.12716609811323e-59	9.52737008272698	0.111677421621686	8.50236352222772	0.0883450095030477	1.02500656049927	ENSMUSG00000028542.17	Slc6a9	nonsense_mediated_decay,protein_coding,retained_intron,lncRNA	chr4:117834506-117875198	794.633891341184	767.288414571579	806.276543878653	362.94250205625	356.992189991692	349.349405912274	685.215350353428	675.548833329028	706.774542030708	331.333757303721	386.191449178092	389.379301544091
ENSMUSG00000053117.11	312.952181595247	1.44019506938486	0.0869133517241355	16.5704697933646	1.13932184100922e-61	1.13724383261995e-59	8.83878479359872	0.0794949839150316	7.37937572694844	0.237361308688675	1.45940906665028	ENSMUSG00000053117.11	E330013P04Rik	lncRNA	chr19:60144675-60162591	484.910571939018	491.753422805227	430.078299658423	187.613354909077	153.628217984041	217.685056950362	456.197065470201	435.310983638762	449.44515765045	149.046576910088	159.537778150494	140.219693076819
ENSMUSG00000027447.6	1855.32167788789	-0.63255170221855	0.0382525256349763	-16.536207524038	2.0130341846804e-61	1.99680409656642e-59	10.5071279926478	0.00927477256343096	11.1379013931402	0.0793488403354588	-0.630773400492405	ENSMUSG00000027447.6	Cst3	protein_coding,lncRNA	chr2:148871722-148875692	1466.34634029463	1454.21245654464	1451.87506528984	2232.37557418598	2132.00598914543	2193.52805370546	1455.96765048252	1461.60707751558	1439.10576949644	2159.56694889869	2366.66041932215	2450.60878977334
ENSMUSG00000046318.16	269.330725581595	-1.27862405700836	0.0774244158768993	-16.5144811559354	2.88632514238992e-61	2.84527120092363e-59	7.29703669081125	0.103309224815694	8.57346542743475	0.120994733186041	-1.2764287366235	ENSMUSG00000046318.16	Ccbe1	lncRNA,retained_intron,nonsense_mediated_decay,protein_coding	chr18:66045302-66302741	156.797430447347	142.551089490231	152.98087169058	368.526232857116	414.46461686342	377.437800357482	152.678856588817	160.478883593098	177.134268015177	417.115959841901	379.589885944278	332.212811289695
ENSMUSG00000045730.4	98.9827891381958	2.44891744817708	0.150214732009614	16.3027781324428	9.430635892827e-60	9.23911248488008e-58	7.3872122130807	0.146843094922264	4.88832810225264	0.454379106178251	2.49888411082807	ENSMUSG00000045730.4	Adrb2	protein_coding	chr18:62177816-62179959	183.898220895037	168.382494968327	183.769474798118	37.9693694458846	32.0519303707711	43.8881163206375	174.752908143827	145.103661212921	149.81505255015	26.8069382931813	18.7044291624717	22.6508734970247
ENSMUSG00000023977.15	2698.20714362934	0.538488627164072	0.0332466520470233	16.1967775402602	5.31397017556991e-59	5.17411169671595e-57	11.6416310485573	0.0267608893885377	11.1033077718373	0.0651892412267207	0.538323276719973	ENSMUSG00000023977.15	Ubr2	nonsense_mediated_decay,retained_intron,protein_coding	chr17:46928295-47010556	3111.75147461865	3228.92568476194	3169.3018323822	2138.56889673144	2302.21279180401	2044.30845821529	3282.59541665957	3165.37390751895	3212.21097967822	2292.52936283287	2235.72941518485	2194.97750316406
ENSMUSG00000020142.12	1226.45412274125	0.719267781659906	0.0444495104702937	16.1816806090723	6.79150426056963e-59	6.57243683655491e-57	10.5746229884538	0.0489983135542311	9.85581618374634	0.0913829362204873	0.718806804707418	ENSMUSG00000020142.12	Slc1a4	protein_coding	chr11:20302180-20332713	1492.47924536919	1541.27386019304	1486.51224378582	941.417013025904	968.189344992949	841.774071029827	1581.9736947757	1585.56980795576	1463.78118991647	874.978465889438	994.635527227906	944.865008733029
ENSMUSG00000040711.8	1813.06772240367	-0.635467249254539	0.0392859605940486	-16.1754285664789	7.51728482457017e-59	7.23071681519716e-57	10.4704990774133	0.0811588702563106	11.1071166357209	0.0348157313539822	-0.636617558307561	ENSMUSG00000040711.8	Sh3pxd2b	protein_coding,retained_intron	chr11:32347820-32428173	1390.85128119036	1361.41074056778	1424.93503757075	2140.80238905179	2180.63650419074	2245.31603096381	1575.53542973882	1422.20807016638	1346.57294292135	2208.89171535814	2171.91430392465	2287.73822319949
ENSMUSG00000078612.9	157.385892623637	1.50507827619046	0.0936197973307407	16.076495774428	3.72883219048115e-58	3.56507805392328e-56	7.86475245924647	0.0575752889582347	6.36207651740793	0.127547452905582	1.50267594183853	ENSMUSG00000078612.9	Fyb2	protein_coding	chr4:104913456-105016863	224.549406566571	231.525930581449	224.179516376762	72.58850041125	88.4191182641963	80.754134029973	238.21580636448	248.886412279116	229.12890390023	75.0594272209077	84.720061500607	90.6034939880987
ENSMUSG00000031700.11	3189.76837454715	0.54090062069216	0.0337344467158343	16.0340741690087	7.38763880149806e-58	7.02091110290872e-56	11.8838384999569	0.0422807498867736	11.343265111069	0.0605257011418848	0.540573388887932	ENSMUSG00000031700.11	Gpt2	protein_coding,nonsense_mediated_decay,lncRNA,retained_intron	chr8:85492576-85527560	3659.57459581123	3913.93628929218	3642.6766051606	2589.73434544137	2724.41408151555	2471.7787111783	3851.00224420108	3765.96853174461	3846.72179047885	2538.08091759841	2740.74900257159	2532.58337957209
ENSMUSG00000051048.17	725.281021045707	0.800597882628431	0.0500310851352001	16.0020091602042	1.23717211580834e-57	1.16875944345203e-55	9.84730676913918	0.0701776471151101	9.04673269174532	0.0786739024785621	0.800574077393861	ENSMUSG00000051048.17	P4ha3	protein_coding,nonsense_mediated_decay,lncRNA,retained_intron	chr7:100285520-100319699	973.692685370562	949.064971639659	897.680209354157	559.489826246712	531.61994856348	532.801732132539	953.782977606046	899.450509240356	855.708329565857	476.0912240869	532.526100860958	541.463737881256
ENSMUSG00000029730.16	2970.63825660586	-0.459839658661303	0.0287608117788835	-15.9884102784235	1.53908618567359e-57	1.44537496170565e-55	11.2888513258375	0.0282898673992464	11.7476805779291	0.0404857207253381	-0.458829252091622	ENSMUSG00000029730.16	Mcm7	protein_coding,retained_intron	chr5:138164583-138172422	2508.75888715755	2555.39570488864	2520.81687942968	3439.57817333308	3295.82263329792	3549.67084801316	2477.81228704984	2531.14598433664	2417.30993614742	3361.59006196494	3471.32200044695	3518.4356832045
ENSMUSG00000021094.10	214.655701806093	1.36488844920207	0.0854907953552474	15.9653263667794	2.22872840245036e-57	2.08071461619351e-55	8.27256142768021	0.114656759488013	6.90622949044691	0.117182432067962	1.3663319372333	ENSMUSG00000021094.10	Dhrs7	protein_coding,nonsense_mediated_decay,retained_intron	chr12:72650353-72664909	328.113141491671	270.751398159298	324.24247647626	119.491839138519	111.629136808548	135.175398267563	310.876226066387	331.528232572567	291.698719965292	107.227753172725	124.329440903488	120.804658650798
ENSMUSG00000028035.13	2009.76244011583	0.696570051779126	0.0437118089353219	15.9355119073156	3.59246683673241e-57	3.33427141320351e-55	11.2788471757212	0.0555173364077734	10.5807299645744	0.096433477504077	0.698117211146853	ENSMUSG00000028035.13	Dnajb4	protein_coding,lncRNA,retained_intron	chr3:152178511-152210302	2598.77222685881	2431.02227110522	2411.13248085908	1584.6628012856	1653.43751154047	1569.439039626	2503.56534719736	2374.51090633859	2595.3254691776	1536.57370296515	1499.65511461464	1359.05240982148
ENSMUSG00000023961.16	355.115240921259	-1.08524257386796	0.0681326885456111	-15.9283685560339	4.02728098550159e-57	3.71610328609859e-55	7.83093149723131	0.0707143194833974	8.91271266312898	0.11970536294576	-1.08178116589767	ENSMUSG00000023961.16	Enpp4	protein_coding	chr17:44096308-44105809	208.095355223331	231.525930581449	236.687386389199	502.535772077885	519.462319802153	475.74718091571	224.419524142599	225.82357870885	237.941554050238	525.415990546354	441.204476126538	432.523822490804
ENSMUSG00000024594.9	1042.13970429926	0.637483748472001	0.040136404947322	15.8829309528016	8.31981987908853e-57	7.63259313878694e-55	10.3086119349776	0.0448317892825174	9.67258655389716	0.0517323947243861	0.636025381080479	ENSMUSG00000024594.9	Prrc1	protein_coding,lncRNA,retained_intron	chr18:57354741-57392956	1229.21442387735	1214.07605747049	1300.81848129348	804.057235324616	815.66636598721	781.208470507347	1313.40606752308	1273.26060335841	1278.71553676628	796.702206073349	863.704523090604	834.846480318909
ENSMUSG00000022150.16	2443.82676074581	-0.552304313071154	0.0347923943942531	-15.874282948528	9.54959993186494e-57	8.71044255854186e-55	10.9518154258887	0.0642713072493174	11.5045354664401	0.0378199854695625	-0.55272004055138	ENSMUSG00000022150.16	Dab2	protein_coding,lncRNA,retained_intron	chr15:6299788-6440712	2149.67341372566	1972.75400354937	2003.1834896842	3012.98114014696	2968.67189572039	2918.55973532239	1950.79430617399	1912.29328353452	1902.65116738691	2872.63150749731	2855.17609862435	2806.55108758372
ENSMUSG00000078249.5	1032.76410667125	-0.836077663935687	0.0527826050332334	-15.8400227387275	1.64761247039003e-56	1.49424328671773e-54	9.53303992775839	0.0893481660817732	10.3685474674993	0.0954865683863035	-0.835507539740924	ENSMUSG00000078249.5	Hmga1b	protein_coding	chr11:120762794-120764419	784.955037609867	780.682476671332	701.402864543602	1276.44086107783	1334.02344681106	1256.95565142306	672.338820279672	756.268750824958	753.481587825755	1249.20332446225	1334.6160337693	1492.80042475629
ENSMUSG00000023951.17	2418.24048486162	0.625422074061577	0.0395218570388946	15.8247137386809	2.1015272791062e-56	1.89507610492582e-54	11.5184778401942	0.0558067662088619	10.8916742861211	0.0758367322954678	0.626803554073122	ENSMUSG00000023951.17	Vegfa	protein_coding,retained_intron	chr17:46016993-46032369	2963.66501252949	3064.37006467926	2979.75949450142	1969.94022654531	1959.58870853025	2009.19796515878	2967.12042985256	2901.11227285965	2733.68407653274	1779.98070266724	1781.32181259069	1909.14505189208
ENSMUSG00000025408.15	347.081749885695	1.13756885418661	0.0720068685588735	15.7980603372096	3.20837342867984e-56	2.87684150771625e-54	8.89816719095412	0.0814970219553161	7.75610667513874	0.172541318937222	1.14206051581538	ENSMUSG00000025408.15	Ddit3	retained_intron,protein_coding	chr10:127290774-127296288	437.484188655561	489.839985362405	479.147635861061	234.516693636346	211.100644855769	219.440581603187	472.752604136459	518.913755330975	465.307927920466	172.636682608088	221.152368332753	242.687930325264
ENSMUSG00000045954.7	2223.76970940376	-1.08557375729218	0.069002809924004	-15.7323123288425	9.08324265250195e-56	8.09888450212688e-54	10.4669339555692	0.180040549844001	11.5593393890634	0.0992075490975039	-1.09240543349422	ENSMUSG00000045954.7	Cavin2	protein_coding	chr1:51289126-51302960	1302.77371223536	1271.47918075515	1259.44629586773	2739.37833090456	3110.1424849431	2854.48308549426	1419.1775645575	1624.0078639062	1668.23467339667	3304.75935278339	3151.14618360699	2980.20778439425
ENSMUSG00000020423.6	321.986000911026	1.15704993627576	0.0737192000794792	15.6953674894505	1.62697731002019e-55	1.44255625068885e-53	8.79455544879649	0.109816128107714	7.63822184142794	0.125284230972003	1.15633360736855	ENSMUSG00000020423.6	Btg2	protein_coding	chr1:134075170-134079120	488.782113431545	475.48920454124	433.926875046865	197.664070350635	230.994946465213	201.885335074932	424.925492433938	396.87292768832	447.682627620448	180.142625330178	184.843770546779	200.622022402219
ENSMUSG00000053192.9	595.873048703393	0.930075981796845	0.0595689287037597	15.6134414708409	5.89685098901028e-55	5.19938455814345e-53	9.61044041987702	0.0778865974349362	8.67553254512172	0.121558569621488	0.934907874755304	ENSMUSG00000053192.9	Mllt11	protein_coding,lncRNA	chr3:95219135-95232171	774.308298505417	857.219974384208	792.806530019105	403.145363822481	438.779874386074	463.458508345932	771.672052277216	770.683021806374	726.162372360727	373.152581041084	400.494836184688	378.593171307412
ENSMUSG00000027313.3	357.860359404552	1.06573448990101	0.0684079403201191	15.5791050704617	1.0095827287859e-54	8.85253452406684e-53	8.91906811522586	0.0848118422944201	7.85277223214882	0.128760202004943	1.06629588307704	ENSMUSG00000027313.3	Chac1	protein_coding	chr2:119351229-119354381	500.396737909126	530.978890383075	469.526197389956	219.998993554096	266.362593770891	222.073868582426	460.795826210829	490.085213368143	453.851482725455	218.744616472359	212.350284021002	249.159608467271
ENSMUSG00000021831.9	8934.34705575389	1.33750690313484	0.0861568146493217	15.5240988026171	2.38328799412334e-54	2.07830570080943e-52	13.6428189250557	0.0684275476467676	12.296377395749	0.186211927166501	1.34644152930669	ENSMUSG00000021831.9	Ero1l	protein_coding,lncRNA,nonsense_mediated_decay,retained_intron	chr14:45283087-45318771	13009.3473002641	12638.2543098386	12557.9014924871	5196.21988328533	6404.85987926272	4696.02844630821	11986.2099943703	12778.7317007246	13843.7921206489	4711.58747440955	4929.16721458077	4460.06485286652
ENSMUSG00000026068.11	298.895596561403	-1.0812150931879	0.0696848757092721	-15.5157784552673	2.71324156592596e-54	2.35310693403338e-52	7.58504876887986	0.0924715009937896	8.66454445828758	0.0899239682655541	-1.07949568940772	ENSMUSG00000026068.11	Il18rap	protein_coding,retained_intron	chr1:40515362-40551705	181.962450148773	187.516869396546	215.520221752767	417.663063904731	450.937503147401	396.748571538563	185.789933921332	196.995036746018	183.303123120184	399.959519334265	394.993533489843	375.357332236409
ENSMUSG00000005667.8	5314.97168405319	0.504336001473744	0.0325623624396548	15.4883111570418	4.16077252296901e-54	3.58889243000224e-52	12.6051333390897	0.0586022865260253	12.1015017561026	0.0427702303563791	0.503631582987076	ENSMUSG00000005667.8	Mthfd2	protein_coding,nonsense_mediated_decay,retained_intron	chr6:83305691-83325908	5954.43081550666	6323.91074852636	5926.80609820108	4202.31580073129	4459.6392774504	4308.93526036019	6231.32080354963	6563.29805353807	6405.91539404142	4437.08442628737	4579.28436318865	4386.71916725711
ENSMUSG00000027342.14	2298.0255731472	-0.445200697328007	0.0287527124316283	-15.4837808219541	4.46445831918897e-54	3.8115565472564e-52	10.9264999435191	0.0364073701259688	11.3718085392278	0.019398284487802	-0.445308595708683	ENSMUSG00000027342.14	Pcna	lncRNA,protein_coding,retained_intron	chr2:132249162-132253314	2010.29791999469	1985.19134692771	1973.35703042377	2713.69316922058	2633.78448529475	2620.99830666847	1898.36843373084	1912.29328353452	1898.2448423119	2647.45322583459	2664.83102538273	2617.79380844185
ENSMUSG00000029552.19	2644.16331417781	-0.624045266722118	0.0403041492015468	-15.483400073811	4.49096512089312e-54	3.8115565472564e-52	11.02141730099	0.0771573745317183	11.6465466675047	0.0587270645355858	-0.62512936651467	ENSMUSG00000029552.19	Tes	protein_coding,lncRNA,retained_intron	chr6:17065149-17105828	2035.46293969612	1945.96587934987	2022.42636662641	3025.26534790887	3284.77024351489	3159.06661275949	2086.91762409655	2114.09307727434	2278.95132879228	3227.55537049903	3406.40662864778	3143.07835096809
ENSMUSG00000022364.14	1717.26499191055	0.594380773785582	0.0383878378005881	15.4835700013423	4.47911585064822e-54	3.8115565472564e-52	11.0121623392574	0.0429768369055203	10.4178186742375	0.0726400345165787	0.594343665019927	ENSMUSG00000022364.14	Tbc1d31	retained_intron,protein_coding,lncRNA,nonsense_mediated_decay	chr15:57912199-57970067	2046.10967880057	2167.92462271721	2034.93423663884	1476.33842374881	1421.33732609695	1307.865866355	1998.62141787651	2111.21022307806	2034.84091963704	1373.58751814261	1337.91681538621	1296.49285444875
ENSMUSG00000025190.13	2577.26142606016	0.5391829238352	0.0349444065389508	15.4297347483695	1.03293864199603e-53	8.72008999314841e-52	11.5751899936777	0.0675737939316445	11.037018299819	0.0241599436820713	0.538171693858704	ENSMUSG00000025190.13	Got1	protein_coding,nonsense_mediated_decay,retained_intron,lncRNA	chr19:43499752-43524605	3093.36165252914	3006.01022267319	2940.31159676989	2115.11722736781	2143.05837892846	2125.06259224527	3192.45970614329	3225.91384564089	2863.23003373787	2064.13424857496	2104.79841104755	2053.67919706357
ENSMUSG00000033450.8	575.163526761862	0.964855293245573	0.062534489850579	15.4291702954804	1.04201180381454e-53	8.7501425070585e-52	9.5683363275026	0.124247183150217	8.60498332737728	0.0801031404453301	0.963353000125323	ENSMUSG00000033450.8	Tagap	protein_coding,lncRNA	chr17:7926000-7934897	789.794464475526	792.163101328264	811.087263114206	374.109963657981	386.833642405859	423.959203657358	762.474530795962	639.993631574869	770.225623110771	364.574360787266	405.996138879532	380.750397354748
ENSMUSG00000024640.9	19430.6033503612	0.417292768346451	0.0270641248804194	15.4186684472609	1.2260629778082e-53	1.02414976425231e-51	14.4390448269829	0.0452383332503405	14.0221014596025	0.0358986018911987	0.416943367380409	ENSMUSG00000024640.9	Psat1	protein_coding,retained_intron,lncRNA	chr19:15904678-15947337	22116.180776061	22907.6730654637	21312.4483573461	16858.4000339728	17078.1526927295	15949.8192332461	22049.2182470104	23168.5382241293	21769.0084005518	16679.2770060174	16888.999273173	16389.5248946329
ENSMUSG00000024900.5	1685.11578073983	-0.621235357533458	0.0403473884926914	-15.3971639985074	1.7100645314377e-53	1.42096514023286e-51	10.3752108249399	0.0560168012941228	10.9945913669956	0.0676824322221129	-0.619380542055683	ENSMUSG00000024900.5	Cpt1a	retained_intron,protein_coding	chr19:3322334-3385733	1373.42934447398	1259.04183737681	1388.37357138055	1948.72204950202	1997.16683379253	2227.76078443556	1356.63441848497	1295.36248552991	1298.1033670963	1995.50848654442	2018.97808900797	2062.30810125291
ENSMUSG00000008035.12	1068.06763102036	0.674944658462234	0.0440252399652984	15.3308570037151	4.75669166523733e-53	3.93195069890529e-51	10.3587620949028	0.0651524976244162	9.6833322199696	0.0664627471848257	0.675429874933194	ENSMUSG00000008035.12	Mid1ip1	protein_coding,lncRNA	chrX:10715013-10719690	1304.70948298163	1225.55668212742	1276.76488511572	796.240012203404	782.509196638137	852.30721894678	1346.51714485559	1396.26238239983	1332.47270268133	789.196263351258	840.599051772257	873.676549170951
ENSMUSG00000020680.15	3450.02081546516	0.696576689184747	0.0455609593446257	15.2888942464052	9.06766679164425e-53	7.45662899741896e-51	12.0569123476849	0.0925713300140014	11.3609458351833	0.0728553299462159	0.695966512501563	ENSMUSG00000020680.15	Taf15	protein_coding,lncRNA,retained_intron	chr11:83473086-83506743	4220.94811222766	4646.78282989297	4420.08883362593	2732.67785394352	2703.4145409278	2785.13986170766	4342.14989130004	4124.40340348249	3851.12811555386	2583.11657393095	2559.20601364171	2431.19375534731
ENSMUSG00000056758.14	12806.2322356115	-0.587183256175706	0.0385096574277171	-15.2476883825272	1.70565490129547e-52	1.39538396590002e-50	13.3195258496652	0.0797585815714141	13.9076298979496	0.0559673036810125	-0.588104048284389	ENSMUSG00000056758.14	Hmga2	retained_intron,protein_coding	chr10:120361275-120476469	10610.9273456436	10470.3296871214	9506.94335329949	15254.7525479642	15350.6641696428	14849.9830382509	9544.26804109734	10729.983318566	10549.6234945756	16475.5442749892	15519.1749021566	14812.5926540305
ENSMUSG00000041153.9	484.480946768119	0.830503924347713	0.0545424331525392	15.2267487228712	2.34990280416243e-52	1.912579866916e-50	9.27617093153983	0.0647707799233188	8.44788817007724	0.0576087439877216	0.828282761462598	ENSMUSG00000041153.9	Osgin2	protein_coding,lncRNA	chr4:15997121-16013888	625.253951043125	624.737325081348	644.636377564079	338.374086532443	350.360756121878	336.182971016083	571.166083985877	610.204138213276	644.204725965645	361.357528192084	369.687541093558	337.605876408034
ENSMUSG00000019577.6	347.415391692306	-1.16075661298687	0.076406217313583	-15.1919130903045	4.00070924037063e-52	3.23955389560828e-50	7.74558159873606	0.134864733178906	8.903317612097	0.129727959384961	-1.15773601336094	ENSMUSG00000019577.6	Pdk4	protein_coding,retained_intron	chr6:5483351-5496309	222.613635820307	216.218431038874	221.29308483543	431.064017826808	468.62132680024	545.96816702873	200.505968291339	185.463619960885	243.229144140244	473.946669023446	443.404997204476	516.655638336896
ENSMUSG00000015652.9	1502.8450684571	0.702110283795466	0.0462172561009578	15.1915181260818	4.02489014659798e-52	3.24259043231759e-50	10.8610607038132	0.0658139405956284	10.1587221188041	0.0933237586454195	0.702338585009157	ENSMUSG00000015652.9	Steap1	protein_coding	chr5:5736317-5749326	1908.66995581585	1969.88384738514	1762.64752790656	1196.03513754537	1274.34054198273	1080.52542381409	1885.49190365708	1882.50379017293	1757.24243991176	1122.67457571843	1107.9623627417	1086.16331483352
ENSMUSG00000041859.10	3396.07253750121	-0.441089682180021	0.0290460691830329	-15.1858648893421	4.38737863993222e-52	3.5167720401194e-50	11.4925875068567	0.0275169686128424	11.9328027134561	0.0458733666295896	-0.440215206599449	ENSMUSG00000041859.10	Mcm3	protein_coding,retained_intron	chr1:20802968-20820312	2803.96392596274	2914.16522541774	2834.47577358772	3859.47472955816	3761.12824316325	4066.67285827027	2952.40439548255	2907.83893265098	2875.56774394788	3806.58523763175	3929.03038465802	4041.5629996834
ENSMUSG00000026072.12	510.611164718085	-0.804949907308119	0.053014327195282	-15.1836295939969	4.53951545971451e-52	3.62043466638839e-50	8.53780194880785	0.0879495120174772	9.343807130537	0.0409356891045692	-0.806005181729155	ENSMUSG00000026072.12	Il1r1	protein_coding,lncRNA	chr1:40225080-40317257	400.704544476553	340.591864822297	393.516833468221	659.996980662289	658.722431068262	639.888735954895	372.49961999079	355.552017541594	367.487511255368	672.318012392987	645.852936374757	620.202488609009
ENSMUSG00000022673.5	3770.26073501574	-0.375751473509119	0.0247692079264366	-15.170104535643	5.57878984817886e-52	4.42704868402233e-50	11.6804081964316	0.0293507973079657	12.0561328831538	0.0197333724262751	-0.375724686722165	ENSMUSG00000022673.5	Mcm4	protein_coding	chr16:15623897-15637400	3401.14920118505	3271.02130850403	3225.10617551461	4347.49280155379	4188.8557277663	4284.35791522063	3212.69425340204	3284.53188096532	3298.5749511483	4258.01407848892	4271.21141227736	4200.11911416257
ENSMUSG00000022367.7	278.410531576893	-1.43418266091085	0.0946625369837105	-15.1504777561333	7.52178262461115e-52	5.9392145291146e-50	7.22651713483491	0.172924618666795	8.6599110066444	0.179882200437636	-1.43339387180949	ENSMUSG00000022367.7	Has2	protein_coding	chr15:56665627-56694539	145.182805969766	128.200308669067	133.737994748369	385.277425259712	406.727944015303	355.493742197164	159.117121625695	157.596029396815	177.134268015177	494.319942126263	436.803433970662	361.335362928727
ENSMUSG00000005950.14	143.16620580382	1.606569249529	0.106062467144808	15.1473871273948	7.88391937470223e-52	6.19434081167817e-50	7.75157920178202	0.133319595294306	6.14375290919315	0.159591551072791	1.60782629258887	ENSMUSG00000005950.14	P2rx5	protein_coding	chr11:73160421-73172685	197.448616118881	233.439368024271	232.838811000757	72.58850041125	67.4195776764496	81.6318963563857	230.857789179477	211.409307727434	188.590713210189	62.1920968401806	77.0182377278246	62.5595553727348
ENSMUSG00000001025.8	28248.5892359997	-0.42749398871336	0.0282529619035294	-15.1309441527954	1.01232516665323e-51	7.91458754677508e-50	14.5560241948285	0.0355781864655726	14.9831280204037	0.051360266691957	-0.427103825575275	ENSMUSG00000001025.8	S100a6	nonsense_mediated_decay,protein_coding,retained_intron	chr3:90612882-90624181	23504.1284011319	24332.2272416446	23735.1265643705	31464.3230628765	32867.5967367584	32026.0362414956	24882.0548632366	24608.0434194733	23499.8128900135	30875.1592485545	33256.4750508746	33932.0871115666
ENSMUSG00000040612.13	769.441025104587	-0.727617575548046	0.0481933943603902	-15.0978694322073	1.67250775820156e-51	1.30119463874593e-49	9.17837289380559	0.0708846790268408	9.90533597486391	0.0705827471101623	-0.726963081058319	ENSMUSG00000040612.13	Ildr2	protein_coding	chr1:166254139-166316823	533.304840595606	596.03576343902	569.589157489454	925.782566783481	1006.87270923353	978.704993950216	617.153691392148	585.219401845488	575.466054795576	1011.1577124188	895.612078720703	938.393330591022
ENSMUSG00000045005.9	437.985503947599	1.05492951313048	0.0699435797393896	15.0825782303559	2.1087100677043e-51	1.63255304802609e-49	9.20614655068856	0.0999247773461449	8.14841850392744	0.158221960214562	1.05772804676112	ENSMUSG00000045005.9	Fzd5	protein_coding	chr1:64730558-64737751	578.795453132799	667.789667544841	546.497705158801	308.221940207769	298.414524141662	286.150518410556	599.678400577765	563.117519673984	592.210090080593	314.177316796085	234.35549480038	266.417416845957
ENSMUSG00000036356.15	279.978623969495	-1.0612600446708	0.0704361175420976	-15.0669866781983	2.67016707942855e-51	2.05719522901022e-49	7.50513681843028	0.0787429554713604	8.56385432954417	0.0936055677801216	-1.05871751111388	ENSMUSG00000036356.15	Csgalnact1	protein_coding,lncRNA	chr8:68356781-68735146	182.930335521905	181.77655706808	162.602310161685	391.97790222075	402.306988102093	387.093185948023	188.549190365708	187.385522758408	185.065653150185	386.019911421811	368.587280554589	335.448650360699
ENSMUSG00000027071.14	65.4971186605023	2.75933358595854	0.183146421402681	15.0662708275999	2.69924905050462e-51	2.0695546705584e-49	6.8304123502401	0.181233906068393	4.10526627786524	0.252210736503651	2.72514607237486	ENSMUSG00000027071.14	P2rx3	protein_coding,lncRNA	chr2:84998583-85037462	99.6921934325725	132.983902276122	130.851563207037	20.1014308831154	16.5785846745368	14.044197222604	114.04926636755	102.821799667434	103.989271770104	17.156440507636	13.2031264676271	20.493647449689
ENSMUSG00000075602.10	376.643487412196	-1.29976854751957	0.0863656294452614	-15.0496042912923	3.47305475997608e-51	2.65004096613367e-49	7.75803734817295	0.210272696646943	9.06029653643746	0.14056301245839	-1.3022591882645	ENSMUSG00000075602.10	Ly6a	protein_coding	chr15:74994877-74998031	254.553853133656	234.396086745682	227.065947918093	603.042926493462	550.409011194622	582.834184738066	166.475138810699	219.096918917523	205.334748495206	491.103109531082	470.911510678699	514.49841228956
ENSMUSG00000033715.15	684.810396701526	2.87581873001015	0.191191590954149	15.0415544724444	3.92230359271999e-51	2.97851102009851e-49	10.2228902015051	0.218241541686837	7.30808169723905	0.423601222520649	2.91480850426602	ENSMUSG00000033715.15	Akr1c14	protein_coding,nonsense_mediated_decay	chr13:4049011-4090688	1366.65414686206	977.766533281987	1315.25063900014	204.364547311673	134.839155352899	244.017926742744	1275.69622944994	991.701843521418	1306.91601724631	160.841629759088	121.028659286581	118.647432603463
ENSMUSG00000023952.13	520.620607766641	0.858283301641783	0.057079148002216	15.0367223702859	4.21929607430976e-51	3.18878323787477e-49	9.3898803799315	0.0708824801340753	8.53111656890982	0.100901734817327	0.858763811021682	ENSMUSG00000023952.13	Gtpbp2	lncRNA,retained_intron,nonsense_mediated_decay,protein_coding	chr17:46161032-46169370	660.097824475868	717.53904105821	692.743569919607	385.277425259712	351.46599510018	364.271365461291	621.752452132775	657.290756752568	676.811531520678	348.490197811357	354.283893547993	417.423240159455
ENSMUSG00000030352.15	2536.09428228576	-0.723453547167093	0.0481640053553448	-15.020626748743	5.37966378630777e-51	4.04647601670572e-49	10.9013453811988	0.0392301612518732	11.6217277621748	0.117712870556974	-0.72038238097595	ENSMUSG00000030352.15	Tspan9	protein_coding,lncRNA,retained_intron	chr6:127961396-128143594	1908.66995581585	1951.70619167833	1831.92188489852	2959.37732445866	3472.66086982631	2792.16196031896	1875.3746300277	1968.98941606142	1939.66429801694	3105.31573188212	3304.08239852367	3323.20672592062
ENSMUSG00000023046.6	1365.20088513855	-0.718598249113205	0.0479842901178908	-14.9756982409807	1.05850272736589e-50	7.9242909368038e-49	10.0100746882363	0.0777000259188522	10.7281971036749	0.0874856517680574	-0.718122415438557	ENSMUSG00000023046.6	Igfbp6	protein_coding	chr15:102144362-102149511	966.91748775864	979.679970724809	1069.90395798695	1707.50487890464	1643.49036073575	1705.49220021997	1101.86307345424	1004.19421170531	1068.97446319607	1596.62124474188	1640.48846360266	1897.28030863173
ENSMUSG00000006219.12	1111.72203488573	-0.598336265188354	0.0400049428117679	-14.9565584433818	1.41138537515345e-50	1.05164776004978e-48	9.78807912052111	0.0603181339852127	10.3871319668391	0.0439160900767373	-0.599052846317999	ENSMUSG00000006219.12	Fblim1	protein_coding,lncRNA	chr4:141576062-141606096	895.293970146889	862.960286712674	914.998798602147	1307.70975356267	1364.97013820353	1297.33271843804	822.258420424113	890.801946651507	919.159410645921	1330.69641687352	1325.81394945755	1408.6686089102
ENSMUSG00000037999.13	1301.04830821156	0.810855733773848	0.0544085102380474	14.9031048677165	3.1461313024663e-50	2.33328270567489e-48	10.6934236950118	0.0745296808988236	9.87992724524056	0.12823522335054	0.813496449771286	ENSMUSG00000037999.13	Arap2	protein_coding,retained_intron,lncRNA	chr5:62602445-62766159	1657.98764417472	1632.16213872707	1553.86231308356	974.919397831097	993.609841493905	936.572402282404	1608.64650707134	1811.39338666461	1679.69111859168	1057.26564628307	882.408952253076	824.060350082231
ENSMUSG00000047945.6	1223.95501666333	-0.673192836325762	0.0451775556702181	-14.9010460247087	3.24459817951838e-50	2.3951171026575e-48	9.88190753733699	0.0671452820796648	10.5533296516409	0.078646940946326	-0.671422114303898	ENSMUSG00000047945.6	Marcksl1	protein_coding	chr4:129513581-129515985	984.339424475012	969.156064789289	975.613860970113	1567.911608883	1412.49541427054	1548.37274379209	924.350908866033	940.771419387082	868.92730479087	1423.98456213379	1462.2462562897	1609.29063131242
ENSMUSG00000055322.15	754.007597598448	-0.81551032547063	0.0547834894923191	-14.8860602533354	4.05998879929917e-50	2.98315195526283e-48	9.09017548390138	0.127343861947276	9.90950451756845	0.0481520542065909	-0.819329033667074	ENSMUSG00000055322.15	Tns1	protein_coding,retained_intron,lncRNA	chr1:73910231-74124449	512.011362386707	523.325140611788	587.869890584555	930.249551424174	965.978867036344	926.039254365451	625.431460725276	531.406123514869	497.914733475499	983.278496593891	953.925887286056	1010.66040317677
ENSMUSG00000029718.14	4258.99021417388	-0.610795169788452	0.0411616997672903	-14.8389199970267	8.20665559637866e-50	6.00220419217169e-48	11.7186182408731	0.0418888100772792	12.3271566881694	0.0930182409538199	-0.608538447296263	ENSMUSG00000029718.14	Pcolce	protein_coding,retained_intron,lncRNA	chr5:137605103-137613784	3389.53457670746	3400.1783358945	3436.77782187894	5028.70795925937	4833.21005211663	5262.18514684443	3491.37915428404	3253.78143620496	3253.63043538326	4813.45383992364	5226.23756010238	5718.8062514869
ENSMUSG00000028525.16	762.711521871833	0.677397407148902	0.0456531381611716	14.8379155176026	8.33044987723255e-50	6.06428673846458e-48	9.87404959533813	0.0614307503222763	9.1974064617746	0.0454011106041539	0.676643133563525	ENSMUSG00000028525.16	Pde4b	protein_coding,nonsense_mediated_decay,retained_intron	chr4:102087543-102607259	926.266302087105	907.926066618988	947.711689403906	569.54054168827	592.408092370115	582.834184738066	966.659507679802	996.506600515224	886.552605090888	609.053638021079	604.043035893938	563.035998354613
ENSMUSG00000024587.10	12487.3223073625	0.498576398640331	0.0336021947618435	14.8376140955674	8.36795914387085e-50	6.06428673846458e-48	13.8352197266251	0.0557620927943237	13.3365363329728	0.0573027180911935	0.498683393652378	ENSMUSG00000024587.10	Nars	nonsense_mediated_decay,protein_coding,retained_intron	chr18:64499647-64516652	14402.1343522008	15246.2695444048	14019.397996248	10561.0684367568	10597.0313239639	10687.6340864016	14606.5838643796	15362.7300119931	14108.1716251491	10092.2761286169	10520.6912736208	9643.87904461417
ENSMUSG00000031960.14	12308.4957661442	0.43185445024152	0.029190581652085	14.7943078143725	1.59415849672858e-49	1.15004043188996e-47	13.786821357137	0.0383077382273915	13.3546286076294	0.0518297242059051	0.432192749507591	ENSMUSG00000031960.14	Aars	protein_coding,retained_intron	chr8:111033144-111057664	13869.7973969783	13798.7541189101	14105.0287986409	10266.2474504711	10106.3052175976	10429.5719624363	14550.4789833439	14655.469782505	13842.9108556339	10185.5642738772	10869.473864474	11022.3464888617
ENSMUSG00000038244.14	3045.12942900999	0.637092326756961	0.043071020236557	14.7916702055788	1.65788191758766e-49	1.19059927212823e-47	11.8550796009156	0.0553561189701196	11.2168371702819	0.0948315857231001	0.638242430633765	ENSMUSG00000038244.14	Mical2	protein_coding,retained_intron,nonsense_mediated_decay	chr7:112225856-112413106	3729.26234267672	3752.25082537373	3798.54390839251	2383.13630580935	2616.10066164191	2211.08330023372	3845.48373131232	3660.26387788089	3451.91506375846	2528.43041981286	2267.63697081495	2297.4457404125
ENSMUSG00000015656.17	3078.80179136078	0.667570917997493	0.0453397726650635	14.7237376536713	4.53865716564438e-49	3.24473098540279e-47	11.8823659832492	0.0770934355215346	11.2137705916664	0.0882069756972677	0.668595391582793	ENSMUSG00000015656.17	Hspa8	protein_coding,lncRNA,retained_intron	chr9:40800984-40810087	3551.17143402047	3836.4420728579	3622.47158437128	2289.32962835481	2168.47887542941	2568.33256708371	3795.81711531355	4137.85672306514	3732.15733852874	2331.13135397505	2488.7893391477	2423.64346418164
ENSMUSG00000028469.15	697.650178080158	0.861987253884975	0.0585997048369711	14.70975419216	5.58097691378098e-49	3.97200379366e-47	9.81238942634418	0.0943399584158622	8.9491668054197	0.114327668384641	0.863222620924475	ENSMUSG00000028469.15	Npr2	lncRNA,protein_coding	chr4:43631935-43651244	892.390314027493	815.124350642127	997.743169453656	480.200848874423	435.464157451167	508.224386992982	897.678096570397	880.231481265135	918.27814563092	481.452611745536	514.921932237456	550.092642070599
ENSMUSG00000068739.13	7883.93597532701	0.427889959304108	0.0291599619451802	14.673886067085	9.47589429455473e-49	6.7139249262892e-47	13.1421136415495	0.0494006504353164	12.7147798374307	0.037350344404536	0.42733380411884	ENSMUSG00000068739.13	Sars	protein_coding,retained_intron	chr3:108424865-108445209	8800.01381251407	8846.77801688702	8771.86545410702	6670.32481471379	6667.9067560987	6554.251291324	9590.25564850361	9188.6172749533	9066.45447432908	6571.98899195633	6975.65181706297	6903.12335147418
ENSMUSG00000019916.14	7715.3702972667	0.479940373732447	0.032812287647421	14.6268489076277	1.89356087230251e-48	1.33567576019169e-46	13.133527976601	0.0203599628129756	12.652273196603	0.0746649714667174	0.481254779998027	ENSMUSG00000019916.14	P4ha1	protein_coding	chr10:59323296-59373304	9114.57655878189	8907.05129633591	9141.32869139748	6723.9286304021	6832.58736386577	6380.45435069428	8959.30567488958	8805.19766684763	8992.42821306901	6218.13740648634	6563.05411494962	5946.39359948081
ENSMUSG00000024151.13	1350.54395252064	-0.564539233273604	0.0386486469195341	-14.6069598361093	2.53583764165473e-48	1.78080881463284e-46	10.089741826036	0.0438386174561834	10.6535105470442	0.0611881839900582	-0.563768721008209	ENSMUSG00000024151.13	Msh2	protein_coding,retained_intron,nonsense_mediated_decay	chr17:87672330-87723713	1136.2974280567	1055.26074971627	1094.91969801182	1596.9470090475	1702.06802658578	1594.89414709197	1085.30753478798	1114.70362256283	1051.34916289605	1593.4044121467	1672.39601923276	1508.97962011131
ENSMUSG00000053846.5	796.839335279137	-0.628696563440464	0.0430511407144514	-14.6034821146893	2.66859691935375e-48	1.86578421617019e-46	9.29004198301778	0.0547813687216438	9.91882449181194	0.0406032643728514	-0.628782508794158	ENSMUSG00000053846.5	Lipg	retained_intron,protein_coding	chr18:74939322-74961263	613.639326565543	623.780606359937	587.869890584555	941.417013025904	942.768848491993	972.560657665327	649.345016576537	650.564096961241	630.104485725631	987.5676067208	1010.03917477347	952.415299898704
ENSMUSG00000031595.9	326.409561645887	-1.12404640901762	0.0769825188556245	-14.6013202182393	2.75458944231647e-48	1.91746004557038e-46	7.67738013302952	0.1647203988588	8.80374450678599	0.113240107275495	-1.12636437375646	ENSMUSG00000031595.9	Pdgfrl	protein_coding,retained_intron	chr8:40926212-40990785	217.774208954649	176.992963461025	221.29308483543	479.08410271425	407.833182993605	460.825221366694	230.857789179477	177.776008770797	207.097278525207	405.320906992901	445.605518282413	486.454473674196
ENSMUSG00000046711.16	580.226265513426	-0.717485784669929	0.0492373560864339	-14.57198033563	4.23435899993518e-48	2.93465116541359e-46	8.7779692040699	0.071741963132237	9.49551684558408	0.0384048627207925	-0.71754764151418	ENSMUSG00000046711.16	Hmga1	protein_coding	chr17:27556497-27563674	438.452074028693	448.701080341734	444.510457365081	744.869688835443	717.300096918292	729.420493248995	397.332927990176	449.725254620178	454.732747740455	736.654664296622	707.467526557017	693.548174218422
ENSMUSG00000029777.10	14874.7067287109	0.349096952333967	0.0240335417211199	14.5254060506276	8.36451753448367e-48	5.77188077346914e-46	14.024295962111	0.0305174857816316	13.6752665916548	0.0355210940956891	0.349029370456174	ENSMUSG00000029777.10	Gars	protein_coding,retained_intron	chr6:55038007-55079500	16940.8976859254	17135.7890191915	16119.7580144904	13228.9750134103	12993.1894289236	12671.3769440945	16642.9151203292	16633.1077611553	16516.6689111465	12992.7868519391	13638.8296410588	12982.1863528661
ENSMUSG00000044367.7	307.015799390753	-1.09565598815424	0.0754568236631116	-14.5203035983327	9.01102578026194e-48	6.1910818250449e-46	7.61062188628986	0.147653676843444	8.70662046117216	0.106713131610358	-1.0959985748823	ENSMUSG00000044367.7	Slc16a13	protein_coding	chr11:70216789-70221064	190.673418506959	176.992963461025	232.838811000757	415.429571584385	435.464157451167	425.714728310184	178.431916736329	205.643599334868	190.353243240191	361.357528192084	426.901089119942	444.388565751151
ENSMUSG00000028300.14	683.416165789581	0.855765618454383	0.0589425066957562	14.5186498916918	9.23104914892953e-48	6.31491297597675e-46	9.78047254901819	0.0787776776746616	8.92370624058331	0.128583714590357	0.85676630843488	ENSMUSG00000028300.14	C9orf72	protein_coding,lncRNA,retained_intron	chr4:35191285-35226175	857.54644059475	973.939658396344	855.345880081292	505.886010558404	558.145684042739	452.925360428979	859.048506349129	895.606703645312	838.96429428084	503.970439911809	441.204476126538	458.410535058833
ENSMUSG00000002365.10	3744.45779794378	-0.375572012259152	0.0258857884800534	-14.5088109851687	1.06551523199374e-47	7.25785074977369e-46	11.6705021660449	0.0329599892827618	12.0461143837411	0.024787467303923	-0.375612217696183	ENSMUSG00000002365.10	Snx9	protein_coding,lncRNA	chr17:5841329-5931954	3315.97528834945	3296.85271398212	3245.31119630394	4241.40191633735	4354.64157451167	4191.31510862088	3309.26822895521	3272.03951278142	3119.67815310312	4133.62988480856	4236.00307503035	4217.37692254126
ENSMUSG00000000126.11	161.694336379485	1.41722552923617	0.0977517061785073	14.4982178280155	1.24336333674676e-47	8.4330852638922e-46	7.88257456628375	0.0423329860186428	6.44612184075965	0.25428186919354	1.4364527255241	ENSMUSG00000000126.11	Wnt9a	protein_coding	chr11:59306928-59333552	227.453062685966	235.352805467093	237.64953023631	99.3904082554039	93.9453131557085	107.964766148768	244.654071401358	227.745481506372	240.585349095241	68.6257620305442	83.6198009616381	73.3456856094132
ENSMUSG00000050953.10	6891.87176495498	0.683863516691256	0.047448566091737	14.4127330501216	4.30338347620312e-47	2.90634038939659e-45	13.0505818691295	0.0857510667432587	12.365908562107	0.0945211251323128	0.684673307022518	ENSMUSG00000050953.10	Gja1	protein_coding,retained_intron,lncRNA	chr10:56377330-56402513	9050.6961241552	8255.52584705506	8692.00751479684	5431.85332308185	5059.78404266863	5919.62912932758	8466.31852349436	7662.62645372073	8849.66328063886	5305.62922698645	5002.88467069169	5005.84304284245
ENSMUSG00000029484.12	10136.7443492771	0.44383964383441	0.0309348692842608	14.3475519406907	1.10364686196658e-46	7.42202514672526e-45	13.5117017923352	0.041686752820856	13.0676661773628	0.0563414000317738	0.444035614972448	ENSMUSG00000029484.12	Anxa3	retained_intron,protein_coding	chr5:96793339-96845966	11789.8117301181	11777.2074605688	11227.2565519332	8547.57510996474	8784.4393995479	8186.88921845172	11570.4820234176	12231.9503548296	11502.2709757915	8783.02526237793	9018.83563792826	8221.18846639629
ENSMUSG00000033083.16	384.807287738869	-0.865458005216617	0.060441491240113	-14.3189386538868	1.66648829513416e-46	1.11598463004533e-44	8.09366355801833	0.04521625778381	8.95581510045257	0.088686414216246	-0.862151542434235	ENSMUSG00000033083.16	Tbc1d4	protein_coding,retained_intron,nonsense_mediated_decay	chr14:101442360-101609191	271.007904476896	278.405147930585	269.400277190958	482.43434119477	500.673257171011	500.324526055267	259.370105771365	284.441614033275	274.073419665275	537.211043395353	512.721411159518	447.624404822154
ENSMUSG00000048376.6	3143.01995401363	-0.574053172670903	0.0401164001260205	-14.3096880793787	1.90365230090526e-46	1.26944813729695e-44	11.3019408129819	0.0488527630071903	11.874906182634	0.0837675811067695	-0.572965369652023	ENSMUSG00000048376.6	F2r	protein_coding	chr13:95601803-95618487	2659.74900536611	2473.1178948473	2595.8640995043	3743.33312890016	3998.75462349828	3547.91532336033	2458.49749193921	2441.77750425186	2523.94300296253	3869.84961200365	3938.93272950874	3464.50503202111
ENSMUSG00000007659.18	1137.82747038129	-0.582871877924949	0.0408995172069426	-14.2513143853446	4.39922518184118e-46	2.92134321594148e-44	9.83096520417354	0.0509052290583619	10.4140357565886	0.0606885031928237	-0.583070552415052	ENSMUSG00000007659.18	Bcl2l1	protein_coding,lncRNA	chr2:152780668-152831728	897.229740893152	932.800753375673	863.043030858177	1340.09539220769	1342.86535863748	1310.49915333424	954.702729754172	919.630488614339	897.127785270899	1319.97364155625	1444.64208766619	1431.31948240723
ENSMUSG00000037447.16	386.397267881574	0.998397130007193	0.070107478729593	14.2409504392255	5.10282890102321e-46	3.37445822867247e-44	9.00516210765085	0.12220900745578	8.01075746794596	0.0984474017754816	0.994404639704893	ENSMUSG00000037447.16	Arid5a	protein_coding,retained_intron,lncRNA,nonsense_mediated_decay	chr1:36307733-36324029	506.204050147917	556.810295861171	513.784814357042	238.983678277039	258.625920922774	236.11806580503	467.234091247706	574.648936459116	470.595518010471	263.780272804904	268.463571508417	281.517999177307
ENSMUSG00000026837.16	4700.08986052693	0.625393338895638	0.0439600617416954	14.2263981013125	6.28358605790499e-46	4.13804125829918e-44	12.4751508869319	0.0945468752273607	11.8511306748743	0.0621933779569816	0.624020212057594	ENSMUSG00000026837.16	Col5a1	protein_coding	chr2:27886425-28039514	5887.64672476057	5484.86842984896	6156.75847766051	3810.33789851054	3523.50186282822	3762.96709333146	6049.2098782208	5332.31931172515	5309.62171538032	3662.90004838029	3513.13190092777	3907.81498474859
ENSMUSG00000042743.13	466.764279623323	0.967428505065334	0.0680183231117684	14.2230572705482	6.59093914140223e-46	4.32251219476012e-44	9.26849406063267	0.0793285367770572	8.30101022417315	0.162693592667883	0.967483836459525	ENSMUSG00000042743.13	Sgtb	protein_coding	chr13:104109741-104141735	605.896243580489	640.044824623923	574.399876725007	339.490832692616	347.04503918697	260.695410944587	660.382042354042	636.149825979825	585.159969960586	316.321871859539	343.281288158304	292.304129413985
ENSMUSG00000046589.7	585.725862706903	0.762778211456859	0.0537204261550706	14.1990350049533	9.28826176339365e-46	6.06641985377863e-44	9.52445856082026	0.0912666217929003	8.76365712988268	0.0437039873369831	0.760801430937583	ENSMUSG00000046589.7	Lrrc8e	protein_coding	chr8:4226827-4237470	732.689227460751	769.201852014401	758.169351523125	431.064017826808	458.674175995518	430.103539942247	754.196761462833	759.151605021241	649.492316055651	435.344677881264	418.09900480819	432.523822490804
ENSMUSG00000039405.7	3069.99385504094	0.941128192460696	0.0663064288511854	14.1936190617793	1.00343653365809e-45	6.52686115806867e-44	11.9731054257391	0.147981097106423	11.0336640204183	0.129351159722228	0.939441405320789	ENSMUSG00000039405.7	Prss23	protein_coding,lncRNA	chr7:89507783-89527187	4151.26036536217	3377.21708658064	3750.43671603698	1897.35172613406	2262.42418858512	1974.96523442869	4181.1932653781	4353.10983638762	4408.96887004942	2391.17889575177	2115.80101643724	1976.01905935949
ENSMUSG00000025068.8	2286.24675549613	-0.517120437780057	0.0364384599071375	-14.1916107074208	1.03259451112393e-45	6.68910509634609e-44	10.8767075609028	0.0637415033885327	11.3936301283882	0.0489537231958917	-0.516922567485395	ENSMUSG00000025068.8	Gsto1	protein_coding,nonsense_mediated_decay,retained_intron,lncRNA	chr19:47854970-47864790	1869.95454089058	1970.84056610655	1869.44549493583	2768.41373106906	2578.52253637962	2763.19580354734	1927.80050247085	1915.1761377308	1734.32954952174	2606.70667962895	2783.65916359137	2646.91636008088
ENSMUSG00000026355.11	5503.30132358044	-0.350236992496569	0.0247424730316863	-14.1552945030208	1.73210590350624e-45	1.11748995099787e-43	12.2405951978864	0.0178302017505634	12.5901490619731	0.0385168813693182	-0.349553864086754	ENSMUSG00000026355.11	Mcm6	protein_coding,retained_intron	chr1:128331590-128359664	4907.17884177808	4915.62079060944	4798.21136554039	6250.42825848872	5939.55426939738	6339.19952135288	4767.07538373398	4830.70268157187	4816.11330697982	6182.75224793934	6295.69080398017	5997.0884115932
ENSMUSG00000026107.11	765.452736780269	0.887835610423724	0.0627964851629067	14.1383010230668	2.20544827443879e-45	1.4171121280817e-43	9.9547940198819	0.087587307078545	9.06510629834557	0.145830058199426	0.889687721536328	ENSMUSG00000026107.11	Nabp1	protein_coding,nonsense_mediated_decay,retained_intron	chr1:51465862-51478425	924.330531340842	972.026220953522	992.932450218103	523.753949121173	593.513331348417	485.402566506251	944.585456124792	1087.79698339752	1039.01145268604	619.776413338352	507.220108464673	495.083377863539
ENSMUSG00000024978.11	1029.01115576466	0.62140971798497	0.0440538927098976	14.1056710261011	3.50439929027005e-45	2.24267423934983e-43	10.2854376455241	0.0256586025491077	9.66057601439961	0.0954302924636449	0.624861631124482	ENSMUSG00000024978.11	Gpam	protein_coding,nonsense_mediated_decay	chr19:55067268-55127238	1252.44367283251	1237.99402550576	1235.39269968997	769.43810435925	785.824913573044	849.673931967542	1230.62837419179	1238.66635300301	1291.05324697629	902.857681714347	761.380292966494	792.780572395863
ENSMUSG00000079003.2	986.114632856221	-0.636329329644102	0.0451309490929045	-14.0996221536175	3.81808481317285e-45	2.43360739236411e-43	9.59247545613756	0.0674481629050247	10.2280553254487	0.0688376515877097	-0.635579869311147	ENSMUSG00000079003.2	Samd1	protein_coding,retained_intron	chr8:83997672-84000409	719.138832236906	819.907944249181	787.033666936442	1188.21791442415	1140.60662560813	1213.06753510242	742.239983537203	784.136341389029	780.800803290782	1192.3726152807	1158.57434753428	1307.27898468542
ENSMUSG00000031751.14	4568.37644652177	0.396697310995652	0.0281874465591093	14.0735454757767	5.52295594457023e-45	3.50619335185096e-43	12.3420931169512	0.0267400827093357	11.9450853889221	0.0493838882538727	0.397007728029092	ENSMUSG00000031751.14	Amfr	protein_coding,retained_intron,lncRNA	chr8:93971588-94012842	5268.20008595623	5166.28109561911	5028.16374499981	3762.3178136231	3968.91317108411	3848.98780131991	5213.1551755748	5300.60791556603	5177.43196313019	4131.4853297451	3902.62413172277	4052.34912992008
ENSMUSG00000001870.16	8218.78360504313	0.459421699861462	0.0326527076002395	14.0699419321077	5.81171040408692e-45	3.6748070049109e-43	13.2150317128174	0.0682521870733352	12.7565219962515	0.0309359078477126	0.458509716565962	ENSMUSG00000001870.16	Ltbp1	protein_coding,retained_intron,lncRNA	chr17:75005568-75392512	9589.80827698959	9626.50377483695	9625.28704649409	6777.53244609041	6772.90445903743	6972.06615869647	9592.09515279986	9988.1288387225	8679.57913274369	6944.06929546569	7174.79897461634	6882.6297040245
ENSMUSG00000037946.11	892.316549791342	0.705663133125684	0.0501922330346952	14.0592097713185	6.76372479169071e-45	4.25980460987791e-43	10.1111632545426	0.0634104951359625	9.40347809064201	0.106625908121054	0.70768516390061	ENSMUSG00000037946.11	Fgd3	protein_coding	chr13:49261554-49320311	1083.06373253445	1156.67293418583	1118.01115034248	592.992211051904	666.459103916379	665.343843420864	1100.94332130611	1152.18072711452	1027.55500749103	703.414060813078	719.570392485675	721.592112833786
ENSMUSG00000041028.16	6211.31610971384	0.476065681029631	0.0338669038527801	14.0569590624255	6.98226189922783e-45	4.38005844279229e-43	12.8179516651771	0.0627313612837197	12.3428825489117	0.0457448435482928	0.475069116265416	ENSMUSG00000041028.16	Ghitm	protein_coding,retained_intron	chr14:37120092-37135272	7222.36065430928	7176.34712930351	6814.86486908413	5227.48877577018	5327.25187541782	4936.5353237453	7027.82616382623	7369.5362770986	7745.43821684276	5272.3886235029	5351.66726154484	5064.08814612052
ENSMUSG00000034430.16	1685.78409232255	0.519977727140419	0.0370671110130415	14.0280079274987	1.05061419774606e-44	6.56468422536524e-43	10.9559935867105	0.0459338356684006	10.4348380483573	0.0619520898913394	0.521155538353192	ENSMUSG00000034430.16	Zxdc	protein_coding,retained_intron	chr6:90369492-90403490	1955.12845372618	2027.2869706698	2046.47996280417	1304.35951508215	1380.44348389976	1439.53021531691	1960.91157980337	1888.26949856549	2042.77230477205	1445.43011276834	1325.81394945755	1412.98306100487
ENSMUSG00000026643.16	6683.548627781	-0.469503224229956	0.0334837077569441	-14.0218409394219	1.14602775849311e-44	7.13278688433105e-43	12.4519719737826	0.0504644972871726	12.9212644725936	0.0590014033488861	-0.469292498810985	ENSMUSG00000026643.16	Nmt2	protein_coding,lncRNA	chr2:3284212-3328877	5691.16599401482	5750.8362344012	5277.35900140145	7683.21358199077	8077.08645343433	7524.17866201009	5532.30917097432	5816.63881670072	5563.42603970057	8166.46568163475	7779.94227104925	7339.96162605966
ENSMUSG00000001300.16	1024.87649791875	-0.701057816829129	0.0501149159276061	-13.9890051465286	1.81939167284757e-44	1.12795176717827e-42	9.60666726577958	0.0956507328158036	10.3085336242742	0.0770181920699279	-0.701866358494607	ENSMUSG00000001300.16	Efnb2	protein_coding,retained_intron	chr8:8617434-8661242	822.702567162006	713.712166172566	813.973694655538	1245.17196859298	1268.81434709122	1247.30026583252	814.90040323911	717.830694874515	800.188633620802	1398.24990137234	1189.3816426254	1266.29168978605
ENSMUSG00000022438.6	1245.25548992967	-0.588694189638302	0.0421851015219802	-13.9550260257538	2.93194682211486e-44	1.81061976707334e-42	9.95782777729213	0.0570589461189549	10.5458598273352	0.0692692778643243	-0.588032050043056	ENSMUSG00000022438.6	Parvb	protein_coding,nonsense_mediated_decay,retained_intron,lncRNA	chr15:84232043-84315688	1030.79792238534	989.247157938919	1014.09961485454	1512.07430087435	1405.86398040072	1436.89692833767	1026.44339730795	980.170426736286	927.090795780929	1530.14003777479	1480.95068545217	1609.29063131242
ENSMUSG00000045817.8	5301.80253883049	-0.747188750249818	0.0535782328329121	-13.9457520478509	3.33909685106466e-44	2.05406225283904e-42	11.9475521929683	0.106305315915694	12.6950493138495	0.105631107758347	-0.747497120881174	ENSMUSG00000045817.8	Zfp36l2	protein_coding	chr17:84183931-84187947	3921.87153192994	3939.76769477028	3635.94159823083	6125.35268854933	6715.43203216571	5979.31696752365	3689.125866131	4121.52054928621	4441.57567560445	6995.5386169886	7002.05806999822	7054.12917478768
ENSMUSG00000018848.4	6931.34267929869	0.399670713149518	0.0286762043082015	13.9373645428803	3.75553532345119e-44	2.30131664550169e-42	12.9447916242223	0.0341891209435836	12.5445736239885	0.0504708016381545	0.400218000233814	ENSMUSG00000018848.4	Rars	protein_coding,lncRNA,retained_intron	chr11:35808381-35834506	7818.57804415845	8269.87662787622	7781.81943543025	6054.99768045843	5946.1857032672	6153.11390815338	7789.38094247407	7794.27679535099	7860.88393380787	6059.4403317907	6065.73635133567	5581.82239748108
ENSMUSG00000112854.1	207.751746366075	1.1526682913739	0.082787093242309	13.9232849739049	4.57389144236959e-44	2.78752500808241e-42	8.16086304360768	0.0989753042067569	7.01642674070987	0.106427392632246	1.14443630289781	ENSMUSG00000112854.1	Gm38403	lncRNA	chr10:118920381-118927143	276.815216715687	292.75592875175	285.756722591838	129.542554580077	140.365350244412	113.231340107245	304.437961029509	253.691169272921	304.036430175305	127.601026275543	136.432306832146	128.354949816473
ENSMUSG00000023809.10	805.131954908955	0.771537367551409	0.0554140926704536	13.9231255150152	4.58410955270309e-44	2.78752500808241e-42	9.98701525508946	0.0583105398088101	9.21355494669042	0.132823146893745	0.773460308399038	ENSMUSG00000023809.10	Rps6ka2	protein_coding,lncRNA	chr17:7170115-7303315	1045.31620298231	1055.26074971627	996.781025606545	603.042926493462	648.77528026354	530.168445153301	1027.36314945608	1021.49133688301	943.834831065945	641.221963972897	528.125058705083	620.202488609009
ENSMUSG00000074280.6	1196.0940008514	-0.543893632043541	0.0390803913741106	-13.9173025888336	4.97321421289018e-44	3.01259094552596e-42	9.9265244746821	0.0655502662884812	10.4704956488254	0.0358240032392697	-0.543971174143321	ENSMUSG00000074280.6	Gm6166	processed_pseudogene	chr9:57483963-57484371	976.596341489958	1020.81887574548	927.506668614585	1432.78532350206	1456.70497340263	1436.01916601126	999.770585012317	1003.23326030655	912.990555540915	1432.56278238761	1392.92984233466	1361.20963586882
ENSMUSG00000026473.16	621.653718344404	-0.768488357671062	0.0552950762611921	-13.8979527587778	6.51791062860727e-44	3.93329884359794e-42	8.84306926834627	0.12310869667598	9.61349049384172	0.0457246951744827	-0.770421225495445	ENSMUSG00000026473.16	Glul	protein_coding,lncRNA,retained_intron	chr1:153899944-153909723	474.263832834568	438.177174406214	528.2169720637	769.43810435925	782.509196638137	818.074488216683	412.048962360182	441.076692031329	467.070457950468	799.91903866853	745.976645420929	783.073055182853
ENSMUSG00000024163.17	1483.94660905145	0.547184061694744	0.0393752346620457	13.8966552552938	6.6371197061788e-44	3.99006541124105e-42	10.7828709947067	0.0387478274332122	10.2349146565293	0.0763857361885564	0.547956338177411	ENSMUSG00000024163.17	Mapk8ip3	lncRNA,protein_coding,nonsense_mediated_decay,retained_intron	chr17:24892153-24936977	1701.54248596565	1751.75197890344	1848.2783302994	1206.08585298692	1139.50138662983	1176.20151739308	1765.92412440078	1751.81439994142	1751.95484982175	1176.2884523048	1208.08607178788	1329.92985818245
ENSMUSG00000063193.9	637.756366873747	-0.762412862877348	0.0549379741646688	-13.8777025267099	8.6471430863321e-44	5.17882294049724e-42	8.8862275552953	0.0796713749761827	9.64623261570837	0.0933980251171695	-0.760005060413066	ENSMUSG00000063193.9	Cd300lb	protein_coding,lncRNA	chr11:114922781-114934386	470.392291342041	505.14748490498	499.352656650383	893.396928138462	743.825832397551	825.096586827985	439.641526803944	475.670942386727	449.44515765045	777.401210502258	767.981856200308	805.723928679878
ENSMUSG00000037940.17	97.972918815415	-1.94863592884387	0.140463907596905	-13.8728586024814	9.2514968844093e-44	5.51994387415263e-42	5.33921871528291	0.222584552877091	7.27048741983557	0.230006891414466	-1.93126870455265	ENSMUSG00000037940.17	Inpp4b	protein_coding,lncRNA,nonsense_mediated_decay,retained_intron	chr8:81342556-82127914	44.5227271640615	39.2254675778488	36.5614661902015	150.760731623365	194.522060181232	166.774842018422	34.9505816287654	51.8913755330975	35.2506006000353	162.986184822542	132.031264676271	126.197723769137
ENSMUSG00000047747.10	480.792187433844	-0.872648708467378	0.0629094065239744	-13.8715139227202	9.42659512631786e-44	5.6033517322019e-42	8.40762579037136	0.0691864870253696	9.27797138920615	0.123078933117412	-0.870345598834788	ENSMUSG00000047747.10	Rnf150	lncRNA,protein_coding	chr8:82863356-83091268	318.434287760353	342.505302265119	343.485353418472	673.397934584366	678.616732677706	596.000619634257	331.110773325146	333.450135370089	367.487511255368	653.017016821897	575.436261880746	556.564320212606
ENSMUSG00000000631.20	2693.41866372261	0.608400394007145	0.0438607481040216	13.8711814163371	9.47039865225047e-44	5.60838421678609e-42	11.6665756316874	0.0637093735538696	11.057150009868	0.092128773866581	0.609425621819341	ENSMUSG00000000631.20	Myo18a	protein_coding,lncRNA,retained_intron	chr11:77763246-77865980	3049.80681073821	3174.39271764152	3259.74335401059	1968.82348038514	2046.90258781614	2068.88580335485	3390.20641799025	3438.28410476709	3205.16085955821	2134.90456566896	2237.92993626279	2345.98332647755
ENSMUSG00000030849.18	143.175684599786	-1.33965423679934	0.096766648749933	-13.8441731123841	1.3795915243811e-43	8.1395899938485e-42	6.35083898944908	0.0653151859955086	7.68021633477135	0.11692715435348	-1.32937734532227	ENSMUSG00000030849.18	Fgfr2	nonsense_mediated_decay,protein_coding,retained_intron	chr7:130162451-133123350	81.3023713430688	78.4509351556976	80.8200831572875	203.2478011515	222.153034638793	222.951630908838	88.296206220039	80.7199174959294	77.5513213200777	208.021841155087	180.442728390903	194.150344260211
ENSMUSG00000019982.15	85.9794897873591	1.90590615336417	0.137702158076012	13.8407863754184	1.44615812254771e-43	8.50073168998321e-42	7.08558728729783	0.121718495476674	5.1760740761444	0.279086252419987	1.90951321115343	ENSMUSG00000019982.15	Myb	protein_coding,retained_intron,lncRNA	chr10:21124935-21160984	121.953557014603	140.637652047409	127.965131665705	41.3196079264039	34.2624083273761	36.8660177093355	134.283813626309	133.572244427788	155.983907655156	47.1802113959991	28.606774013192	29.1225516390317
ENSMUSG00000037286.15	2667.73205460336	-0.517989434065336	0.0376111207718688	-13.7722413859245	3.74413920451589e-43	2.19273923671113e-41	11.0995309720646	0.0323352742667764	11.6155308187769	0.0797012030855055	-0.51599984671228	ENSMUSG00000037286.15	Stag1	protein_coding,retained_intron,nonsense_mediated_decay,lncRNA	chr9:100597798-100959375	2286.14525133724	2189.92915330966	2183.10438909387	3232.98013370106	3279.24404862338	3250.35389470641	2165.09655668721	2200.57870316284	2140.59272143714	3230.77220309421	2978.40527898887	2875.58232109846
ENSMUSG00000061731.9	2420.47226541992	-0.469505947784842	0.0341648303072846	-13.7423761090578	5.65876733778554e-43	3.3018491330145e-41	10.987139068771	0.0272663068241366	11.4561004464013	0.0640009763133423	-0.468961377630285	ENSMUSG00000061731.9	Ext1	protein_coding,nonsense_mediated_decay,lncRNA,retained_intron	chr15:53064038-53346159	1983.197129547	2071.2960318547	2021.4642227793	2715.92666154092	2836.0432183241	2703.50796535127	2062.08431609716	1987.24749263788	2052.46621993706	2960.55826509894	2957.50032874846	2694.37533312227
ENSMUSG00000031513.8	1364.81893881953	0.642711346991087	0.0468992372959965	13.7040895342226	9.59634890667129e-43	5.57888840651209e-41	10.6982575931331	0.0914905461045094	10.0573421848653	0.0620640428368377	0.640915408267706	ENSMUSG00000031513.8	Leprotl1	protein_coding	chr8:34135572-34147033	1617.33645850319	1553.71120357138	1606.78022467464	990.55384407352	1047.76655143073	1051.55926704247	1610.48601136759	1825.80765764602	1768.69888510677	1101.22902508389	1111.26314435861	1092.63499297552
ENSMUSG00000028926.15	1516.71546765157	-0.508130549123203	0.037247751414183	-13.6419120572664	2.25567751375606e-42	1.30656415404461e-40	10.2894947308234	0.0568462042344893	10.7987386870271	0.0455490116538469	-0.50924395620369	ENSMUSG00000028926.15	Cdk14	protein_coding,retained_intron,lncRNA	chr5:4803391-5420312	1292.12697313092	1248.51793144129	1224.80911737175	1778.97663315571	1866.74863435284	1714.2698234841	1200.27655330366	1215.60351943275	1329.82890763633	1802.49853083351	1802.22676283109	1724.70222484488
ENSMUSG00000026796.16	3481.41683869298	-0.589581435580935	0.0433205313736931	-13.6097461615848	3.50458903158951e-42	2.02259390983117e-40	11.440357771332	0.0418608738106051	12.0276755572633	0.100277392664657	-0.587317785931297	ENSMUSG00000026796.16	Fam129b	protein_coding,lncRNA,retained_intron	chr2:32876114-32925254	2660.71689073924	2792.66194779855	2708.43492961624	3927.59624532871	3949.01886947467	3978.89662562899	2798.80578674561	2853.0647029216	2863.23003373787	4161.50910063347	4443.95231689548	4639.11461479539
ENSMUSG00000036046.14	3297.23681751615	0.419629927868521	0.0308825975547312	13.5879090845528	4.7238341934935e-42	2.71637581467157e-40	11.8815847551836	0.0372290571172956	11.4613578120306	0.0502412230149699	0.420226943152947	ENSMUSG00000036046.14	5031439G07Rik	protein_coding,retained_intron,lncRNA	chr15:84943936-84988551	3760.23467461693	3777.12551213042	3904.37973157467	2836.53524683962	2698.99358501459	2865.89399573763	3863.87877427483	3672.75624606479	3664.29993237367	2760.04236666595	2779.2581214355	2983.44362346525
ENSMUSG00000028893.8	589.392625740504	0.758742154773179	0.0559040849180763	13.572213119758	5.85277882831325e-42	3.3534098478036e-40	9.53161333786684	0.078680865811168	8.77453272519739	0.0973635822223249	0.75708061266945	ENSMUSG00000028893.8	Sesn2	protein_coding	chr4:132492032-132510501	762.693674027836	768.24513329299	712.948590708929	403.145363822481	467.516087821938	402.892907823452	794.665855980351	689.963104310444	714.705927165716	441.778343071628	467.610729061792	446.545791798486
ENSMUSG00000037242.8	6032.64773786512	0.428151194607721	0.0315884884196959	13.5540260400926	7.50010351510829e-42	4.2818037010174e-40	12.7565928804195	0.0259862094520049	12.327739331827	0.0661490910897755	0.428853548592421	ENSMUSG00000037242.8	Clic4	protein_coding,retained_intron	chr4:135213969-135272814	6885.53654445942	7109.37681880474	6836.03203372056	5006.37303605591	5473.14342055375	4871.58091159076	6818.12267405364	7045.69565571612	6828.92260124184	5336.72527540654	5224.03703902444	4956.22684375373
ENSMUSG00000026553.17	7007.98123126228	0.342621981063916	0.0252991725648619	13.5428137100335	8.73768230411972e-42	4.97045719887756e-40	12.9356967826684	0.0320847011875683	12.5931396078386	0.0352411819297581	0.342557174829825	ENSMUSG00000026553.17	Copa	nonsense_mediated_decay,protein_coding,retained_intron,lncRNA	chr1:172082529-172122330	8027.64128475491	7758.98883064278	7929.98958788528	6396.72200547139	6063.34103496726	6103.95921787426	7997.24492795041	7702.98641246869	7599.14822435261	6005.82645520434	6313.29497260368	6196.63182097175
ENSMUSG00000034903.18	965.316466488712	-0.700825132785762	0.051773223840672	-13.5364398968566	9.52966700249462e-42	5.401619464164e-40	9.51869977851298	0.118630986575461	10.2231676305358	0.0563086093661982	-0.704467852022864	ENSMUSG00000034903.18	Cobll1	protein_coding,lncRNA	chr2:65088339-65239403	781.08349611734	642.914980788156	738.926474580914	1153.59878345879	1248.92004548177	1136.70221270451	693.493119686556	747.620188236108	806.357488725808	1242.76965927189	1212.48711394375	1178.92403486895
ENSMUSG00000020614.13	167.551497931214	1.22659664950211	0.0908056180655928	13.5079378967069	1.40399179110797e-41	7.92980559312261e-40	7.87492784121022	0.108588260375974	6.65338949071254	0.0863945538909517	1.22153835049768	ENSMUSG00000020614.13	Fam20a	nonsense_mediated_decay,protein_coding,retained_intron	chr11:109669749-109722279	247.778655521734	219.088587203107	238.61167408342	99.3904082554039	89.5243572424987	100.942667537466	257.530601475114	210.448356328673	235.297759005236	106.155475640998	101.223969585141	104.625463295781
ENSMUSG00000026628.13	207.996784165237	1.10037618522001	0.0816483521600656	13.4770164505317	2.13569817690601e-41	1.20197396332182e-39	8.14915494268534	0.0881887805128138	7.04779267407558	0.115026760331937	1.10136226860976	ENSMUSG00000026628.13	Atf3	protein_coding,lncRNA	chr1:191170296-191218039	273.911560596291	309.020147015736	264.589557955405	118.375092978346	127.102482504782	136.930922920389	280.524405178249	301.738739210974	273.192154650274	149.046576910088	135.332046293177	126.197723769137
ENSMUSG00000006705.13	363.751221811056	-0.858604970089126	0.0638059042763999	-13.4565128388393	2.81909837887137e-41	1.5809862321932e-39	8.01570514873937	0.0860583149036226	8.87224018872988	0.0870770237058889	-0.856535039990513	ENSMUSG00000006705.13	Pknox1	nonsense_mediated_decay,protein_coding,retained_intron	chr17:31564734-31607693	240.035572536679	264.054367109421	262.665270261184	485.784579675289	448.727025190796	502.080050708093	241.894814956982	262.339731861771	281.123539785282	428.911012690901	457.708384211072	489.6903127452
ENSMUSG00000005413.8	1555.72835532389	0.605069570312637	0.0450315371027728	13.4365737712155	3.69136208955902e-41	2.06287351138701e-39	10.8744679950364	0.0467759272290152	10.2664228675767	0.103291153028809	0.6080451274597	ENSMUSG00000005413.8	Hmox1	retained_intron,protein_coding	chr8:75093621-75100589	1932.86709014415	1806.28494602387	1957.00058502289	1234.00450699125	1185.92142371853	1299.96600541728	1884.57215150896	1814.27624086089	1870.92562684687	1099.08447002043	1234.49232472313	1349.34489260847
ENSMUSG00000056501.3	390.607018201583	0.921210422672726	0.0687479016377253	13.399833314581	6.05991000173237e-41	3.37462567149103e-39	8.99663353340121	0.088367042061951	8.07394649495012	0.143883870255947	0.922687038451091	ENSMUSG00000056501.3	Cebpb	protein_coding	chr2:167688915-167690418	481.039030446491	502.277328740747	478.185492013951	252.384632199116	237.626380335027	260.695410944587	529.777237320234	513.148046938408	562.247079570563	276.647603185631	275.065134742231	318.190841982013
ENSMUSG00000070462.4	776.185551094324	0.595270688145019	0.0444772836729989	13.3837014985336	7.53018801461477e-41	4.17872776153675e-39	9.86859193709372	0.03618047459185	9.27070844382047	0.0695698840206644	0.597883493273251	ENSMUSG00000070462.4	Tlnrd1	protein_coding	chr7:83879873-83884305	971.756914624299	939.49778442555	947.711689403906	611.976895774847	584.671419521998	651.29964619826	921.591652421657	905.216217632923	921.803205690923	625.137800996988	584.238346192498	649.325040248041
ENSMUSG00000029185.14	2229.83887414404	0.498158300758719	0.0372833170428077	13.3614265111322	1.01598258286027e-40	5.61834828312727e-39	11.3493266177529	0.0634824104420117	10.8521510982982	0.0511642413064988	0.497175519454707	ENSMUSG00000029185.14	Fam114a1	protein_coding	chr5:64970071-65041886	2615.22627820205	2478.85820717576	2622.8041272234	1947.60530334185	1881.11674107078	1845.0564101196	2661.76271667493	2493.66887978496	2791.8475675228	1849.67874222951	1820.93119199357	1749.51032438924
ENSMUSG00000000751.13	4308.45629206692	-0.33713023620805	0.0252364435494622	-13.3588647523686	1.05155637851356e-40	5.79487891784331e-39	11.8948235107404	0.0289483890215932	12.2313664815636	0.0282922937482337	-0.336542970823267	ENSMUSG00000000751.13	Rpa1	lncRNA,protein_coding,retained_intron	chr11:75298166-75348324	3915.09633431802	3759.90457514502	3767.75530528497	4800.89174258406	4708.31804756845	4970.7680544754	3821.57017546106	3873.59508840585	3711.00697816872	4804.87561966982	4844.44715308016	4723.24643064148
ENSMUSG00000024404.7	4275.51747361354	0.403757428342682	0.0302538313225912	13.3456627042535	1.25549073104761e-40	6.89477280015797e-39	12.2493682171154	0.0396095386291465	11.8454389477934	0.04908529577814	0.403929269322015	ENSMUSG00000024404.7	Riok3	retained_intron,protein_coding,nonsense_mediated_decay,lncRNA	chr18:12128741-12157387	5040.74702327027	4791.24735682602	4726.05057700709	3727.69868265773	3662.76197409433	3725.22331329571	4789.14943528899	4838.39029276196	5033.78576568504	3626.44261230157	3859.71397070298	3484.9986794708
ENSMUSG00000059248.13	3004.41172901788	-0.498244975282883	0.037395089914615	-13.3238073880966	1.68300756010049e-40	9.2106941332258e-39	11.282323024644	0.0481407333506344	11.7790634138621	0.0714052464642101	-0.496740389218143	ENSMUSG00000059248.13	2021-09-09	protein_coding,retained_intron	chr11:117199661-117362325	2582.31817551557	2382.22961631326	2559.3026333141	3553.48628167073	3286.9807214715	3745.4118468032	2546.79369815925	2460.03558082832	2417.30993614742	3430.21582399548	3409.70741026469	3679.14902373101
ENSMUSG00000021109.13	3315.59905104807	0.547966118224142	0.0411850038741978	13.3049912996959	2.16518330206425e-40	1.18088055625641e-38	11.9419152493987	0.0703561133084028	11.3939047928278	0.0739938497660071	0.548010456570848	ENSMUSG00000021109.13	Hif1a	protein_coding,retained_intron,lncRNA	chr12:73901375-73947530	3927.67884416873	3934.98410116322	3700.40523598723	2651.15538425089	2718.88788662404	2681.56390719095	3765.46529442541	4220.49854335859	4077.61322440908	2928.38993914713	2684.63571508417	2495.91053676739
ENSMUSG00000068566.12	5137.10052402242	0.574677094535663	0.0432254544759786	13.2948768613879	2.47880975998384e-40	1.34730101714738e-38	12.5833617605176	0.090559440408125	12.0100347363323	0.0646785342890422	0.573327024185321	ENSMUSG00000068566.12	Myadm	protein_coding	chr7:3289080-3300442	6495.47873908732	6560.22027271486	6222.18425926402	4070.53975383087	4398.85113364376	3881.46500739718	5953.55565481575	6120.29945870922	5528.17543910054	3994.23380568402	4249.20620149798	4170.99656252354
ENSMUSG00000063506.14	569.665579132125	-0.703015273417818	0.0529709444370043	-13.2717149163515	3.37761534742917e-40	1.82956085935319e-38	8.76016965454524	0.0472446048273054	9.46245628470895	0.0870966437741493	-0.702286630163711	ENSMUSG00000063506.14	Arhgap22	protein_coding,lncRNA,retained_intron	chr14:33214026-33369934	417.158595819794	443.917486734679	415.646141951764	668.930949943673	706.247707135268	656.566220156737	443.320535396446	447.803351822656	431.819857350433	691.619007964078	750.377687576805	762.579407733164
ENSMUSG00000097789.2	1242.97672325246	-0.498136082803767	0.037535812476117	-13.2709551210785	3.41203899406793e-40	1.84192077805619e-38	10.0084591646272	0.0606722415664463	10.507738313986	0.0280763247631483	-0.499279149358799	ENSMUSG00000097789.2	Gm2115	protein_coding,lncRNA	chr7:84528954-84583531	1085.96738865385	992.117314103152	1039.11535487941	1466.28770830725	1444.54734464131	1421.09720646224	974.017524864805	1021.49133688301	1068.97446319607	1429.34594979243	1485.35172760804	1487.40735963795
ENSMUSG00000005410.6	4445.61023235813	-0.449673690302017	0.0339727433213952	-13.2363078850575	5.41458899683515e-40	2.91304888029731e-38	11.8756745714238	0.0453542074391062	12.3244383875679	0.0621563618631268	-0.448763816144057	ENSMUSG00000005410.6	Mcm5	protein_coding,retained_intron	chr8:75109569-75128439	3642.15265909486	3735.98660710975	3709.06453061123	5124.74812903425	4776.8428642232	5378.92753625733	3799.49612390605	3979.29974226957	3687.21282276369	4998.95785291245	5224.03703902444	5290.59688109076
ENSMUSG00000034612.7	1480.82996632418	0.734828938335377	0.0557144340716021	13.1892022342182	1.01251036591544e-39	5.42890270859593e-38	10.8522238191747	0.0837425810817977	10.1135704808151	0.127551161933453	0.738653338359551	ENSMUSG00000034612.7	Chst11	protein_coding	chr10:82985498-83195900	1936.73863163668	1826.3760391735	2009.91849661397	1145.78156033758	957.136955209925	1255.20012677023	1790.75743240017	1705.68873280089	1834.79376123184	1125.89140831362	1078.25532818954	1103.4211232122
ENSMUSG00000031770.16	1305.76912935585	0.585448054081285	0.0444184449313726	13.1802915429798	1.13949620462799e-39	6.08920682277807e-38	10.6129518937638	0.0552991602074104	10.0276609512367	0.0895722318490034	0.585290942527124	ENSMUSG00000031770.16	Herpud1	protein_coding,nonsense_mediated_decay,retained_intron	chr8:94386438-94395377	1527.32311880194	1518.31261087917	1511.5279838107	954.817966947981	1106.34421728076	975.193944644565	1583.81319907195	1587.49171075328	1670.87846844167	1064.77158900516	1079.35558872851	1089.39915390452
ENSMUSG00000070436.12	20249.9609509671	0.358666063315391	0.0272272362861607	13.1730616925559	1.25406989679783e-39	6.67897427250949e-38	14.4731325954962	0.0511747136236701	14.1149862010635	0.028166492304709	0.358146394432721	ENSMUSG00000070436.12	Serpinh1	protein_coding	chr7:99345376-99353239	22577.8620990448	23456.8296115536	22353.4879999198	17970.6792095052	17684.9288918176	17606.1567431869	23470.2353158641	23236.7657734413	21430.6026347915	17433.0881108217	17444.6308453523	18334.264176306
ENSMUSG00000027977.15	722.230363779122	-0.618696104885991	0.0470290190855003	-13.1556242702231	1.57973343317291e-39	8.38526733039707e-38	9.15439053425147	0.0307294421186511	9.77224251399801	0.0776362899237728	-0.617851979746542	ENSMUSG00000027977.15	Ndst3	protein_coding,nonsense_mediated_decay,retained_intron,lncRNA	chr3:123526166-123690853	550.726777311978	564.464045632459	576.324164419228	954.817966947981	881.980704685358	852.30721894678	580.363605467131	563.117519673984	581.634909900583	898.568571587438	838.398530694319	824.060350082231
ENSMUSG00000038170.15	1489.80717064996	0.537858109296108	0.040921583555031	13.1436289256207	1.85130793842788e-39	9.79403609692964e-38	10.7851336808854	0.0256739463652688	10.24518144467	0.0913494996729867	0.539952236215413	ENSMUSG00000038170.15	Pde4dip	protein_coding,nonsense_mediated_decay,lncRNA,retained_intron	chr3:97689824-97888707	1770.26234745801	1816.80885195939	1779.00397330743	1172.58346818173	1370.49633309504	1211.31201044959	1740.17106425327	1749.8924971439	1729.92322444673	1217.03499851043	1156.37382645634	1163.8234525376
ENSMUSG00000057457.11	254.104401470304	-1.15003986562826	0.0875617425016991	-13.1340449923771	2.10125616295453e-39	1.10794141402828e-37	7.29882349308798	0.173649943109882	8.4487650742868	0.141766118401589	-1.14994158119882	ENSMUSG00000057457.11	Phex	protein_coding	chrX:157162075-157415312	149.054347462293	154.988432868573	152.98087169058	343.957817333308	384.623164449254	383.582136642372	131.524557181933	172.971251776992	185.946918165186	365.646638318993	301.471387677485	322.505294076685
ENSMUSG00000040022.14	1448.1514012564	0.641443064200394	0.0489120417553338	13.1142156651117	2.72991879952087e-39	1.43465368434423e-37	10.7844177367391	0.0770863704762816	10.1413312630471	0.0951458551212933	0.64308647369206	ENSMUSG00000040022.14	Rab11fip2	protein_coding	chr19:59902884-59943654	1714.12499581637	1659.90698164799	1697.22174630304	1099.99496777048	1130.65947480341	1240.27816722122	1797.19569743704	1799.86196987947	1923.80152774693	1195.58944787589	1081.55610980645	1037.62572876846
ENSMUSG00000029313.18	1897.80520046762	0.531520377258566	0.0405544383602546	13.106342949123	3.02853522193316e-39	1.58633275601654e-37	11.1304991410415	0.0625095561299646	10.5993985151712	0.0698681640836581	0.531100625870225	ENSMUSG00000029313.18	Aff1	protein_coding,retained_intron	chr5:103692374-103855322	2144.83398686001	2289.4279003364	2138.84577212679	1465.17096214708	1589.33365079893	1471.12965906777	2306.73838749852	2380.27661473116	2198.7562124272	1660.95789664551	1545.86605725134	1582.32530572072
ENSMUSG00000074480.4	934.39547208011	-0.534828781934376	0.0408893779456594	-13.0798952883349	4.29030793805554e-39	2.2398512264763e-37	9.57725669992185	0.027164404848945	10.109892849126	0.0571984881629828	-0.532636149204198	ENSMUSG00000074480.4	Mex3a	protein_coding	chr3:88532395-88541396	778.179839997944	751.980915029004	766.82864614712	1120.0963986536	1037.819400626	1168.30165645537	779.030069462219	742.815431242303	762.294237975764	1080.85575198107	1118.96496813139	1105.57834925954
ENSMUSG00000028830.14	562.901162170374	0.657821500933606	0.0504243898600047	13.0457007563194	6.72359284597546e-39	3.49869318224513e-37	9.42857549528867	0.034325977551695	8.77129635426445	0.0824283686448472	0.657279141024219	ENSMUSG00000028830.14	AU040320	protein_coding,lncRNA	chr4:126753544-126870070	716.235176117511	696.491229187169	690.819282225386	463.449656471827	411.148899928513	414.303818066818	682.456093909051	669.783124936462	676.811531520678	418.188237373628	462.109426366947	453.017469940493
ENSMUSG00000048027.9	409.000651557569	-0.745006098554684	0.0571698170473368	-13.0314585043681	8.10435219805596e-39	4.20340437043615e-37	8.25562521204224	0.092940890227203	9.00213539417156	0.0303069538164634	-0.746510182129326	ENSMUSG00000048027.9	Rgmb	protein_coding,lncRNA	chr17:15803188-15831039	318.434287760353	275.534991766353	318.469613393597	510.352995199096	528.304231628573	515.246485604284	289.721926659503	306.54349620478	325.186790535326	499.6813297849	501.718805769829	518.812864384232
ENSMUSG00000022246.14	6045.01399465763	-0.411650014991644	0.0316262701871485	-13.0160784865147	9.91327141266708e-39	5.12487070327164e-37	12.3408502254856	0.0314722415947012	12.7517535425102	0.062375097193669	-0.410903317024628	ENSMUSG00000022246.14	Rai14	protein_coding,retained_intron,lncRNA	chr15:10568969-10714624	5147.21441431476	5057.21516137826	5101.28667738022	6596.61956814237	7035.95133587342	6714.00403473112	5249.94526149982	5373.64022187187	5199.46358850521	7360.11297777586	7064.77292071945	6639.94177369923
ENSMUSG00000037568.12	403.309534977098	-0.872473183381152	0.067052906631867	-13.0117130965134	1.04962361212418e-38	5.40862868442303e-37	8.15587751239955	0.0775168177760439	9.0233339499695	0.127445035344266	-0.867456437569958	ENSMUSG00000037568.12	Vash2	protein_coding,lncRNA	chr1:190947646-190979296	280.686758208214	293.712647473161	302.113167992717	491.368310476154	474.147521691752	512.613198625046	260.28985791949	295.012079419647	278.479744740279	560.801149093353	494.016981997046	596.473002088316
ENSMUSG00000032363.15	162.137514422691	-1.24134305810657	0.0957793519525943	-12.9604453653118	2.05053527366602e-38	1.05320535043215e-36	6.59207925816085	0.141410376197157	7.83007088374187	0.136211710214449	-1.23799162558102	ENSMUSG00000032363.15	Adamts7	nonsense_mediated_decay,protein_coding,retained_intron,lncRNA	chr9:90163069-90208071	105.499505671363	89.931559812629	105.835823182162	237.866932116866	221.047795660491	222.073868582426	91.0554626644152	83.6027716922126	102.226741740102	218.744616472359	201.347678631313	266.417416845957
ENSMUSG00000041313.14	3418.50233084867	0.486373456630466	0.0375357832946997	12.9575944322746	2.12817247170155e-38	1.0895556547863e-36	11.9610992853611	0.0522755896560797	11.4746589407895	0.0721502098279932	0.486440344571532	ENSMUSG00000041313.14	Slc7a1	protein_coding,retained_intron	chr5:148327410-148399904	3873.47726327335	4007.69472399046	4071.79276097191	2756.12952330716	2859.25323686845	2613.97620805717	4101.17482849119	4117.67674369116	3760.35781900877	2971.28104041622	2959.7008498264	2929.51297228186
ENSMUSG00000034636.9	2082.28277821414	0.512694526834248	0.0396266617927437	12.9381205390389	2.74256991468536e-38	1.39959251176757e-36	11.2568179064089	0.0474942966064983	10.7442053107954	0.0796635852134286	0.512612595613501	ENSMUSG00000034636.9	Zyg11b	lncRNA,protein_coding	chr4:108229724-108301096	2425.52074506822	2568.78976698839	2318.76667153646	1761.10869459294	1850.17004967831	1586.11652382784	2461.25674838359	2446.58226124567	2464.89824695747	1766.04109475478	1691.10044839523	1647.04208714079
ENSMUSG00000032435.9	2593.05295129151	0.427887121721597	0.0330904714690221	12.9308257853675	3.01562356625626e-38	1.53400518012991e-36	11.5379376103809	0.052816687568038	11.1106489080962	0.0399438604914661	0.42728870228472	ENSMUSG00000032435.9	Dync1li1	protein_coding,retained_intron	chr9:114688790-114724302	3003.34831282789	3117.94631307828	2905.67441827391	2245.77652810806	2266.84514449833	2168.07294623949	2902.73777948378	3076.96637883293	2841.19840836285	2149.91645111314	2285.24113943845	2152.91159524101
ENSMUSG00000029581.14	4282.6848253384	-0.575404343698066	0.0445251959146876	-12.9231176163844	3.3335548801847e-38	1.69031468062017e-36	11.7478632901116	0.0334556583772371	12.3202540197669	0.108532295643609	-0.572390729655337	ENSMUSG00000029581.14	Fscn1	protein_coding,lncRNA,retained_intron	chr5:142960343-142973185	3528.91007043844	3353.29911854537	3421.38352032517	4961.70318964898	4850.89387576947	4839.9814678399	3514.37295798718	3344.1108676885	3474.82795414848	4879.93504689073	5418.78315442194	5804.01668035665
ENSMUSG00000034295.10	369.304449809164	-0.91537736288553	0.0709234816073375	-12.9065486090129	4.13419749508857e-38	2.08961300778824e-36	7.99765925808526	0.119204607973801	8.91250423322585	0.122217496011049	-0.914844975140592	ENSMUSG00000034295.10	Fhod3	protein_coding,lncRNA,retained_intron	chr18:24708623-25133501	231.324604178493	232.48264930286	258.816694872742	495.835295116846	523.883275715363	488.913615811902	285.123165918876	256.574023469204	270.548359605271	520.054602887717	429.10161019788	438.995500632811
ENSMUSG00000007039.12	517.604843215369	-0.691778214131638	0.0536885344583132	-12.885026963602	5.4656398859747e-38	2.75381494064459e-36	8.62839653541478	0.0738341026028124	9.32074584090933	0.0663433507788399	-0.692349305494552	ENSMUSG00000007039.12	Ddah2	protein_coding,retained_intron	chr17:35059035-35062095	394.897232237763	377.903894957324	404.100415786437	606.393164973981	617.828588871071	618.822440120989	368.820611398288	402.638636080886	425.651002245426	650.872461758442	681.061273621763	662.268396532055
ENSMUSG00000018076.12	3081.97966019999	0.727161914628065	0.0567263437609934	12.8187693127524	1.28727497262547e-37	6.46529781346165e-36	11.9048030935778	0.104616414827584	11.1769963315772	0.120808417007107	0.727806762000597	ENSMUSG00000018076.12	Med13l	protein_coding,retained_intron,lncRNA	chr5:118560679-118765438	3526.00641431904	4033.52612946855	3738.89098987166	2185.47223545871	2438.15718613521	2104.87405873777	3996.32308360489	4206.08427237718	3553.26054048356	2585.26112899441	2164.21248015187	2451.687402797
ENSMUSG00000044308.17	2391.38083872802	0.39743884900392	0.0311365129297599	12.7643981810196	2.59145774974872e-37	1.29744561344675e-35	11.408608412351	0.0307092661299657	11.0110340529405	0.04933175057965	0.397574359410557	ENSMUSG00000044308.17	Ubr3	protein_coding,lncRNA	chr2:69897246-70024013	2693.62499342572	2636.71679620857	2726.71566271134	2110.65024272712	2090.00690796994	2051.3305568266	2691.19478541494	2800.21237598974	2762.76582202777	2149.91645111314	2034.38173655354	1949.05373376779
ENSMUSG00000020407.13	183.689415973612	-1.18044083980197	0.0925905234669786	-12.749045967139	3.15583646997008e-37	1.57010284059233e-35	6.80832395948464	0.160054808953805	7.99402774865268	0.122756851262617	-1.18570378916804	ENSMUSG00000020407.13	Upp1	protein_coding,retained_intron	chr11:9118103-9136170	113.242588656417	104.282340633793	106.797967029273	261.3186014805	248.678770118052	219.440581603187	108.530753478798	101.860848268673	138.358607355139	257.346607614541	259.661487196666	284.75383824831
ENSMUSG00000013846.10	1098.92296198012	-0.56823945354206	0.0445707710658194	-12.7491501707008	3.15162126841836e-37	1.57010284059233e-35	9.78974367328506	0.0569111127327735	10.3570407966346	0.0777926114622643	-0.56729712334953	ENSMUSG00000013846.10	St3gal1	protein_coding,lncRNA	chr15:67102875-67176830	911.748021490129	879.22450497666	943.863114015464	1318.8772151644	1362.75966024693	1270.99984864566	857.209002052879	859.090550492392	860.114654640862	1235.26371654979	1261.99883819735	1425.92641728889
ENSMUSG00000030347.6	635.712639833358	0.679984467000971	0.0533661599559961	12.741866148167	3.46017873714777e-37	1.71614052303976e-35	9.61225959782926	0.0434473512775372	8.93098621810506	0.117935104202064	0.681273379724201	ENSMUSG00000030347.6	D6Wsu163e	retained_intron,protein_coding	chr6:126939962-126975967	773.340413132286	757.72122735747	771.639365382673	522.637202961	447.621786212494	462.580746019519	773.511556573467	825.457251535754	793.138513500794	456.79022851581	549.030008945492	495.083377863539
ENSMUSG00000031875.7	513.3434793056	-0.712953520381814	0.0561789248224658	-12.6907647776254	6.65329176539286e-37	3.28954497222897e-35	8.60454613996323	0.06456578979589	9.31512981749286	0.0945519810735789	-0.710583677529632	ENSMUSG00000031875.7	Cmtm3	protein_coding,retained_intron	chr8:104339410-104347672	389.089919998972	359.726239250516	410.835422716211	682.33190386575	602.355243174837	650.421883871848	386.295902212671	400.716733283364	387.756606600388	573.66847947408	654.655020686509	662.268396532055
ENSMUSG00000036880.10	1039.57137439848	-0.546804378760628	0.0430933362797745	-12.6888383672737	6.81896348023607e-37	3.36098662716853e-35	9.72293010607484	0.0436522197846231	10.2683721366753	0.0751589389678619	-0.545442030600457	ENSMUSG00000036880.10	Acaa2	protein_coding	chr18:74779197-74806208	832.381420893324	851.479662055743	847.648729304408	1307.70975356267	1195.86857452325	1264.85551236077	871.00528427476	801.433466566728	865.402244730867	1165.56567698752	1171.7774740019	1299.72869351975
ENSMUSG00000016382.15	8022.46747214825	-0.45574545504677	0.0359412821464974	-12.6802781600596	7.60614625713859e-37	3.73737297978472e-35	12.7234230715151	0.0482606983524187	13.1783846028086	0.0729212601930003	-0.454961531293543	ENSMUSG00000016382.15	Pls3	protein_coding,lncRNA	chrX:75785654-75875182	7044.26974565303	6728.60276768319	6521.41099571541	9477.82466138891	9423.26752900672	9191.0493198679	6520.122978061	6772.78545846798	7006.05686925702	9385.64523520864	9769.21332550506	8429.36077996418
ENSMUSG00000022365.6	2108.66538431498	0.459111048647359	0.0362479459083016	12.6658500817894	9.1424584684238e-37	4.47839377630723e-35	11.2527774634972	0.0399846911426707	10.7942184709403	0.0674779166041511	0.458558992556915	ENSMUSG00000022365.6	Derl1	lncRNA,protein_coding	chr15:57869502-57892448	2471.97924297854	2339.17727384976	2477.5204063097	1840.39767196523	1739.64615184806	1647.55988667673	2499.88633860485	2372.58900354107	2481.64228224249	1743.52326658851	1870.44291624717	1819.62017092765
ENSMUSG00000019055.15	1560.58941611439	0.486875687671673	0.0384515405593891	12.662059324247	9.59489343375057e-37	4.68555549806324e-35	10.8306639304244	0.0532580681526356	10.3431834706047	0.0609284960497643	0.487480459819707	ENSMUSG00000019055.15	Plod1	protein_coding,retained_intron,lncRNA	chr4:147909753-147936767	1837.0464382041	1753.66541634627	1908.89339266736	1311.05999204319	1219.07859306761	1336.83202312662	1882.73264721271	1743.16583735257	1804.83075072181	1247.05876939879	1325.81394945755	1356.89518377414
ENSMUSG00000022389.15	627.655430443601	-0.635521433294946	0.0502066436478923	-12.6581142876621	1.00893798266707e-36	4.91191862665924e-35	8.94076199343069	0.0744684388547518	9.57692641456774	0.0648220198602953	-0.636164421137044	ENSMUSG00000022389.15	Tef	protein_coding,lncRNA,retained_intron	chr15:81802421-81826863	467.488635222646	481.229516869706	512.822670509931	773.905088999943	699.616273265453	758.386650020616	511.382194357726	459.334768607789	516.421298790517	792.41309594644	781.184982667935	777.679990064514
ENSMUSG00000025534.17	1518.63451175057	-0.497986431572069	0.0393866905563073	-12.6435205532221	1.21489850767868e-36	5.89653034109123e-35	10.2978976662631	0.0585613464259104	10.7954342057659	0.0600698815473764	-0.497536539502804	ENSMUSG00000025534.17	Gusb	protein_coding,nonsense_mediated_decay,retained_intron	chr5:129989011-130003049	1232.11807999675	1337.4927725325	1212.30124735931	1724.25607130723	1705.38374352069	1785.36857192353	1298.69003315307	1266.53394356708	1208.21433556621	1718.86088335879	1875.94421894201	1858.45023977969
ENSMUSG00000028972.11	40.071799052616	3.42521087133445	0.271182067494947	12.6306687716299	1.43057198610947e-36	6.92213658278762e-35	6.18803394580004	0.2622141437278	2.80799654628284	0.451472834180044	3.38003739951719	ENSMUSG00000028972.11	Car6	protein_coding,lncRNA	chr4:150187015-150201332	84.2060274624641	80.3643725985195	50.9936238968599	4.46698464069231	4.42095591320981	7.022098611302	80.0184368869103	73.993257704602	70.5012012000706	10.7227753172725	6.60156323381353	7.55029116567489
ENSMUSG00000028599.10	136.589043921612	-1.3329762770831	0.105639670212172	-12.618141219164	1.67733713896741e-36	8.09149475153549e-35	6.27257665551966	0.232456277316489	7.61106947112618	0.119308070203505	-1.33849281560652	ENSMUSG00000028599.10	Tnfrsf1b	protein_coding,nonsense_mediated_decay	chr4:145213463-145246870	87.1096835818595	57.4031232846568	91.4036654755037	198.780816510808	195.627299159534	190.474424831567	77.2591804425341	74.954209103363	77.5513213200777	171.56440507636	194.746115397499	222.194282875575
ENSMUSG00000041548.4	1395.71358499404	0.479086557444533	0.0379937788344295	12.609605365455	1.86926654088917e-36	8.99003917286426e-35	10.6664085015642	0.0405388392502466	10.1869773431953	0.0654502924405305	0.479431158368895	ENSMUSG00000041548.4	Hspb8	protein_coding,lncRNA	chr5:116408491-116422864	1657.98764417472	1569.01870311395	1582.72662849688	1225.07053770987	1168.23760006569	1172.69046808743	1688.66494395825	1640.34403768514	1612.71497745162	1073.34980925898	1201.48450855406	1156.27316137193
ENSMUSG00000029657.15	7397.05797456736	0.366124847669462	0.0290416567619267	12.6068857114739	1.93488765848983e-36	9.2775232712665e-35	13.0238500687581	0.0448390338865502	12.657516617416	0.0422927249049955	0.366333451342104	ENSMUSG00000029657.15	Hsph1	protein_coding,retained_intron,lncRNA	chr5:149614287-149636376	8265.74108654533	8726.23145798924	8002.15037641857	6484.94495212506	6202.60114623337	6726.2927073009	8298.92363253554	8532.28746959949	8163.15783395318	6442.24341061733	6603.76375489147	6316.35786659888
ENSMUSG00000054364.5	1613.3838564699	0.65270449650857	0.0518746829079504	12.5823322653705	2.64115415451085e-36	1.26258305982656e-34	10.9444926281936	0.0590335267832673	10.2896507649654	0.127329256798922	0.654841863228254	ENSMUSG00000054364.5	Rhob	protein_coding	chr12:8497661-8500009	1887.37647760695	1914.3941615433	1919.47697498558	1130.14711409515	1325.18153498464	1108.6138182593	1998.62141787651	2001.6617636193	2107.98591588211	1360.72018776188	1286.20457005467	1320.22234096944
ENSMUSG00000025140.15	438.80002452655	0.742738907900097	0.0590396910537957	12.5803318859397	2.70889414445532e-36	1.29107684584536e-34	9.1009446215169	0.0649759568349483	8.35898131424528	0.104140920843048	0.741963307271623	ENSMUSG00000025140.15	Pycr1	protein_coding,retained_intron	chr11:120635712-120643769	512.979247759839	539.589358875774	578.24845211345	329.440117251058	337.097888382248	315.99443750859	553.690793171495	536.210880508674	573.703524765575	290.587211098085	338.880246002428	359.178136881391
ENSMUSG00000034640.9	2646.44721549712	0.555557324758021	0.0441963775197222	12.5702004538745	3.07942140473487e-36	1.46327835672297e-34	11.6207649170398	0.0371493071362607	11.0625230818937	0.110120448868789	0.558241835146053	ENSMUSG00000034640.9	Tiparp	protein_coding,lncRNA	chr3:65528410-65555518	3242.41599999144	3221.27193499066	3018.24524838584	2201.10668170114	2343.1066340012	2092.585386168	3164.86714169952	3131.74060856231	3118.79688808812	2254.99964922241	2083.89346080714	1884.33695234772
ENSMUSG00000045636.16	771.863596662613	-0.620310910339872	0.0493881636265432	-12.5599104074907	3.50729683530496e-36	1.6616211365112e-34	9.24845252332212	0.0377612898371945	9.86838007851173	0.0933640960136756	-0.619927555189609	ENSMUSG00000045636.16	Mtus1	protein_coding,lncRNA,retained_intron	chr8:40990914-41133726	594.281619102908	601.776075767485	595.56704136144	972.685905510751	893.033094468382	844.407358009065	635.548734354656	601.555575624426	618.64804053062	963.9775010228	1010.03917477347	930.843039425347
ENSMUSG00000033985.17	411.820257997796	-0.837766632769571	0.0668153830578406	-12.5385292193017	4.59443433731616e-36	2.17018652879597e-34	8.20833258809493	0.0808215664486369	9.04105113362642	0.126394328992865	-0.83271854553149	ENSMUSG00000033985.17	Tesk2	protein_coding,lncRNA	chr4:116720948-116805956	299.076580297717	274.578273044942	316.545325699376	515.936725999962	480.778955561567	565.278938209811	280.524405178249	292.129225223364	311.086550295312	483.597166808991	521.523495471269	600.787454182988
ENSMUSG00000074212.7	858.394905161893	0.600099745150878	0.0478884620013502	12.5311968702181	5.03963355888682e-36	2.37341318139741e-34	10.0136347825045	0.0678926611435642	9.41414145192534	0.0794319364750131	0.599493330579163	ENSMUSG00000074212.7	Dnajb14	protein_coding,retained_intron	chr3:137867675-137916557	1110.16452298214	1066.74137437321	967.916710193228	645.479280580039	729.457725679619	648.666359219022	1030.12240590046	1016.68657988921	1013.45476725102	724.859611447623	657.955802303415	689.233722123751
ENSMUSG00000001507.16	3209.64001926326	-0.530603179623308	0.0423438417099734	-12.5308228586716	5.06345771869958e-36	2.37757803116808e-34	11.3585616042678	0.0241713658535257	11.8865554144761	0.1014749206901	-0.527993810208301	ENSMUSG00000001507.16	Itga3	protein_coding,retained_intron	chr11:95044474-95076801	2561.9925826798	2637.67351492998	2593.93981181008	3513.2834199045	3681.55103672547	3560.20399593011	2615.77510926866	2673.36679135328	2671.11426046768	3780.85057687029	4023.65279100935	4202.27634020991
ENSMUSG00000037104.9	1028.88055271145	-0.520547091588076	0.0415846520103265	-12.5177695717836	5.96889714898622e-36	2.79446509296638e-34	9.72221659723767	0.0570790496848296	10.244219895709	0.0530706742315773	-0.522003298471368	ENSMUSG00000037104.9	Socs5	protein_coding,lncRNA	chr17:87107679-87137839	846.8997014903	803.643725985195	813.011550808427	1225.07053770987	1233.44669978554	1134.06892572527	839.733711238496	879.270529866374	885.671340075887	1266.35976496989	1209.18633232685	1210.20381255532
ENSMUSG00000020694.17	2691.58064085166	0.416807738723027	0.0333027268177008	12.5157240427979	6.12468267754252e-36	2.85896584633169e-34	11.5873998578387	0.0435001968688455	11.1701866341595	0.0548899818671716	0.417213223679179	ENSMUSG00000020694.17	Tlk2	retained_intron,protein_coding,lncRNA,nonsense_mediated_decay	chr11:105178807-105283959	3169.82459700655	3198.31068567679	3020.16953608006	2371.96884420762	2407.21049474274	2327.82568964661	2991.03398570382	3103.87301799824	2983.96334079299	2257.14420428587	2303.94556860092	2163.69772547769
ENSMUSG00000027533.10	1388.60457367416	-0.523265017389338	0.041835185709597	-12.5077732658254	6.76953679537347e-36	3.15071315188775e-34	10.1528538906222	0.0778309959790737	10.6772485118651	0.0522537870938853	-0.524394621242966	ENSMUSG00000027533.10	Fabp5	retained_intron,protein_coding	chr3:10012548-10016607	1108.22875223588	1059.08762460192	1129.5568765078	1582.42930896525	1756.2247365226	1607.18281966174	1226.02961345117	1198.30639425505	1114.80024397612	1629.86184822542	1620.68377390122	1630.86289178578
ENSMUSG00000022337.7	2531.50278704214	0.421986613714021	0.0337455375782612	12.5049604776741	7.01346971723016e-36	3.25470110766549e-34	11.5009315336394	0.0446053987699436	11.0790691709858	0.0550115551267501	0.421862362653677	ENSMUSG00000022337.7	Emc2	protein_coding,retained_intron	chr15:43477229-43527763	2940.43576357432	2962.00116148829	2897.97726749702	2176.53826617733	2172.89983134262	2129.45140387733	2763.85520511685	2827.11901515505	3001.58864109301	2224.97587833405	2256.63436542526	2024.55664542454
ENSMUSG00000041390.18	2543.74735902775	0.755094847263332	0.0604682381673056	12.4874623463331	8.73969929315804e-36	4.04395823561841e-34	11.6371175129777	0.125327473692076	10.8827086551111	0.116340840474148	0.754408857866609	ENSMUSG00000041390.18	Mdfic	protein_coding,nonsense_mediated_decay	chr6:15720661-15802169	3167.88882626029	3072.98053317196	2820.04361588107	1796.84457171848	1835.80194296037	1884.55571480817	3064.61415755385	3528.61353625063	3513.60361480852	2201.38577263605	1888.04708487067	1750.58893741291
ENSMUSG00000010277.7	4882.89155935692	-0.383251698105269	0.0307241116208496	-12.4739716752361	1.0353415856618e-35	4.77671694942979e-34	12.0483590897724	0.0562586052109055	12.4323337478786	0.0337215406981638	-0.383974658106171	ENSMUSG00000010277.7	2610507B11Rik	nonsense_mediated_decay,retained_intron,protein_coding,lncRNA	chr11:78261752-78290623	4263.53506864545	4045.00675412548	4294.04798965445	5467.58920020739	5636.71878934251	5361.37228972908	4514.14354299949	4217.61568916231	4092.5947296641	5661.62536751989	5415.48237280504	5624.96691842779
ENSMUSG00000056749.7	426.587045083535	0.711777572338676	0.0571023509573634	12.4649433938392	1.15954093700629e-35	5.33422440905128e-34	9.04926468755619	0.0580257682143802	8.33825596319408	0.0771509049681983	0.711008724362109	ENSMUSG00000056749.7	Nfil3	protein_coding	chr13:52967209-52981073	557.5019749239	524.281859333199	499.352656650383	305.988447887423	314.993108816199	310.727863550113	550.011784578993	528.523269318585	518.183828820519	349.562475343084	319.075556300987	340.841715479038
ENSMUSG00000023088.17	2282.62853206215	0.396895867743588	0.0318890112264156	12.4461641323897	1.46729291298729e-35	6.73046411041078e-34	11.3409121557864	0.0440506865688091	10.9445357360281	0.0385610350021713	0.396376419758328	ENSMUSG00000023088.17	Abcc1	retained_intron,protein_coding,lncRNA,nonsense_mediated_decay	chr16:14361558-14475737	2572.63932178425	2468.33430124024	2670.91131957893	1896.23497997389	2029.2187641633	1934.5881674137	2674.63924674868	2623.39731861771	2556.54980851756	1959.05105046569	2028.88043385869	1977.09767238315
ENSMUSG00000022090.10	521.891364475461	-0.70631598249179	0.0567736352464288	-12.4409152140072	1.56698095541132e-35	7.16701865802105e-34	8.63101171339092	0.0761271740892625	9.33713093624469	0.0911371937091174	-0.706119222853765	ENSMUSG00000022090.10	Pdlim2	retained_intron,protein_coding	chr14:70164218-70177681	405.543971342212	364.509832857571	388.706114232668	608.626657294327	627.775739675793	623.211251753052	416.647723100809	385.341510903187	417.719617110418	626.210078528715	684.36205523867	714.041821668111
ENSMUSG00000025702.15	2440.35876695174	0.498033375041503	0.0400566398506456	12.4332289702397	1.72522149339983e-35	7.86810066716918e-34	11.4795451376522	0.0724785687591436	10.9813887201179	0.0592137322916052	0.498156417534343	ENSMUSG00000025702.15	March8	protein_coding,retained_intron,lncRNA	chr6:116338024-116409540	3005.28408357415	2672.11538890077	3031.71526224539	2072.68087328123	1970.64109831327	2161.05084762819	2878.82422363252	2735.82863227275	2824.45437307783	1953.68966280705	2033.28147601457	1944.73928167312
ENSMUSG00000042747.12	1154.35741354309	0.494582591851418	0.0398493046257494	12.4113230204733	2.2687261150817e-35	1.03171782729116e-33	10.399754883152	0.02108240068802	9.90308801031902	0.0776700801689725	0.496666872832995	ENSMUSG00000042747.12	Krtcap2	protein_coding,retained_intron	chr3:89245966-89249906	1357.94317850388	1331.75246020404	1377.78998906233	911.264866701231	914.032635056129	974.316182318152	1364.9121878181	1327.07388168903	1343.92914787635	938.242840261346	957.226668902962	1053.80492412348
ENSMUSG00000040511.14	901.701793245272	0.707579574872238	0.0570535232540419	12.4020311895832	2.54782166562903e-35	1.15532793300567e-33	10.1243592062027	0.113317809003695	9.41839810066692	0.0866915258973994	0.705961105535787	ENSMUSG00000040511.14	Pvr	retained_intron,protein_coding	chr7:19903578-19921160	1113.06817910154	1061.00106204474	1050.66108104474	652.179757541077	717.300096918292	703.087623456613	1050.35695315921	1285.7529715423	1150.93210959115	722.715056384168	693.164139550421	620.202488609009
ENSMUSG00000053641.9	1172.91827104591	0.579458715398821	0.0468018597531787	12.3811044786413	3.30759380384731e-35	1.49557895330087e-33	10.4565802878689	0.0343823258993173	9.87488474434578	0.111213537186492	0.581695543523136	ENSMUSG00000053641.9	Dennd4a	retained_intron,protein_coding,lncRNA	chr9:64811340-64919667	1377.30088596651	1420.72730129526	1410.50287986409	996.137574874385	943.874087470295	904.095196205132	1451.36888974189	1356.86337505062	1413.54908406142	1054.04881368789	891.211036564827	855.340127768598
ENSMUSG00000037851.13	6926.15834811572	0.377629078581309	0.0305416530489576	12.3643955347138	4.0726338745266e-35	1.83627193814238e-33	12.9341430192899	0.0278236735031078	12.5557850886231	0.0621475918558357	0.378357930666748	ENSMUSG00000037851.13	Iars	protein_coding,nonsense_mediated_decay,retained_intron	chr13:49682100-49734267	7728.5647044572	7902.49663885442	7809.72160699646	5897.53647187402	6405.96511824102	5914.36255536911	8076.34361268919	7810.61296912993	7635.28008996765	6110.90965331361	6165.86006038184	5656.24669611416
ENSMUSG00000020053.18	88.1510660627806	2.48074973079343	0.20068548302485	12.3613810695328	4.22829217686371e-35	1.90105453651569e-33	7.19519823800038	0.360809292179907	4.68222425773391	0.504907651061815	2.51297398026648	ENSMUSG00000020053.18	Igf1	protein_coding	chr10:87858265-87937042	174.219367163719	107.152496798026	185.693762492339	29.0354001645	26.5257354792589	43.0103539942247	179.351668884454	108.58750806	143.646197445144	26.8069382931813	17.6041686235028	16.1791953550176
ENSMUSG00000023008.18	1380.95888148113	-0.509458682990173	0.0412859349368657	-12.3397637420404	5.53179644910038e-35	2.48008874134667e-33	10.1544478405321	0.0377017428771521	10.6625039067978	0.0792667291633589	-0.508056066265704	ENSMUSG00000023008.18	Fmnl3	protein_coding,retained_intron,lncRNA	chr15:99317225-99370482	1100.48566925082	1134.66840359338	1128.59473266069	1558.97763960162	1534.07170188381	1609.81610664098	1173.60374100802	1123.35218515168	1176.48879502618	1665.24700677242	1582.17465503731	1784.02594114661
ENSMUSG00000029622.16	5327.78125911643	-0.378731598272126	0.0307151679430191	-12.3304420465721	6.21050848080024e-35	2.77653465066987e-33	12.1769176118461	0.0495106732143211	12.555921903337	0.0438339845195676	-0.379004291490954	ENSMUSG00000029622.16	Arpc1b	protein_coding,lncRNA,retained_intron	chr5:145114215-145130705	4500.66698506274	4513.79892761685	4527.84894450232	5952.2570337225	5790.34700732655	5984.58354148213	4580.36569766452	4806.67889660284	4863.70161778987	5936.12841564207	6174.66214469359	6302.3358972912
ENSMUSG00000005514.14	1713.90091881067	-0.50277629650401	0.0407874661778776	-12.3267352355589	6.50284229512103e-35	2.89906208050185e-33	10.4698548795423	0.0484481782476771	10.9711538602095	0.0780532536445391	-0.501298980667194	ENSMUSG00000005514.14	Por	protein_coding,retained_intron,lncRNA	chr5:135670033-135735326	1361.8147199964	1386.28542732446	1474.00437377339	1965.47324190462	1905.43199859343	2028.50873633986	1453.20839403814	1454.88041772425	1380.06101349138	1899.00350868896	2071.79059487848	2186.34859897471
ENSMUSG00000031659.13	1947.6303761799	0.431459684032732	0.0350060123087611	12.325302300278	6.61947800256268e-35	2.94279370808606e-33	11.1265250637033	0.0589111814758359	10.695760985637	0.0332331576039045	0.430764078066204	ENSMUSG00000031659.13	Adcy7	nonsense_mediated_decay,protein_coding,retained_intron	chr8:88272403-88329962	2280.33793909845	2123.9155615323	2381.30602159865	1708.62162506481	1616.96462525649	1657.21527226727	2156.81878735408	2249.58722449965	2228.71922293723	1627.71729316197	1639.38820306369	1700.97273832419
ENSMUSG00000029822.15	1505.52763110281	-0.422234829244586	0.0342813704643658	-12.3167429867917	7.36075005882181e-35	3.26319732356316e-33	10.329177359339	0.0424218330868415	10.7521256863573	0.0360453009843473	-0.422948327018256	ENSMUSG00000029822.15	Osbpl3	protein_coding,retained_intron,lncRNA	chr6:50293330-50456201	1241.79693372806	1243.73433783423	1340.26637902502	1783.4436177964	1685.48944191124	1670.38170716346	1301.44928959745	1300.16724252372	1291.05324697629	1726.36682608088	1720.80748294739	1761.37506764958
ENSMUSG00000035969.15	560.997137388491	0.694229870860986	0.0563660918767914	12.3164450070173	7.3879908071237e-35	3.26615047631923e-33	9.43665816639419	0.0638015558309992	8.74271465723918	0.112050915086786	0.693943509155009	ENSMUSG00000035969.15	Rusc2	protein_coding,lncRNA,nonsense_mediated_decay,retained_intron	chr4:43381979-43427088	678.487646565372	692.664354301525	662.917110659179	395.328140701269	461.989892930425	394.993046885737	751.437505018457	698.611666899294	674.167736475675	406.393184524629	454.407602594165	460.567761106168
ENSMUSG00000042978.11	215.516314340249	-0.992914438311567	0.0808848500930707	-12.2756540584431	1.22398650177692e-34	5.39608049158376e-33	7.16998766095523	0.15364600520009	8.16483181486059	0.080276213698769	-0.994844153905357	ENSMUSG00000042978.11	Sbk1	protein_coding	chr7:126248862-126295016	150.990118208556	123.416715062012	160.678022467464	304.87170172725	284.04641742373	297.561428653922	159.117121625695	131.650341630266	139.239872370139	282.008990844267	292.669303365733	259.94573870395
ENSMUSG00000022114.5	915.197053477495	0.714570610696918	0.0582152559304916	12.2746280038708	1.23960233956896e-34	5.44978635216038e-33	10.1498057118521	0.0885618758153034	9.4330522559835	0.12997610052494	0.71675345586862	ENSMUSG00000022114.5	Spry2	protein_coding	chr14:105891947-105896819	1066.60968119121	1061.95778076615	1111.2761434127	647.712772900385	601.250004196535	693.432237866072	1147.85068086051	1217.52542223027	1218.78951574622	765.606157653258	748.177166498867	702.177078407765
ENSMUSG00000015354.8	204.526912704186	-0.998821823824088	0.0813774773304876	-12.2739344667531	1.25026944095713e-34	5.48149897719078e-33	7.09294732161954	0.12930927437572	8.09109367972907	0.0853256351913568	-0.998146358109539	ENSMUSG00000015354.8	Pcolce2	lncRNA,protein_coding	chr9:95637601-95698096	132.600296119053	138.724214604587	136.6244262897	294.820986285692	245.363053183145	273.861845840778	156.357865181319	136.455098624071	118.089512010118	270.213937995268	276.165395281199	275.0463210353
ENSMUSG00000003810.12	3859.84496633512	0.410136057837105	0.033465996554101	12.2553068806447	1.573525449865e-34	6.87973069278442e-33	12.1039512292509	0.0618475527482997	11.6944965310166	0.03876762063263	0.409454698234279	ENSMUSG00000003810.12	Mast2	protein_coding,lncRNA	chr4:116306762-116464183	4461.95157013747	4341.58955776288	4509.56821140722	3284.35045706902	3400.82033623665	3276.6867644988	4647.50760447768	4374.25076716037	4094.3572596941	3275.80785942676	3206.15921055544	3445.08999759509
ENSMUSG00000045827.10	228.87545315616	1.06955660153191	0.0873090738216417	12.2502341934911	1.67511487721086e-34	7.30377698247624e-33	8.27412235790972	0.139767693448022	7.20336883586104	0.142009442667445	1.07075352204867	ENSMUSG00000045827.10	Serpinb9	protein_coding	chr13:33003250-33017957	293.269268058927	265.011085830832	311.734606463823	136.243031541115	149.207262070831	171.163653650486	316.39473895514	320.957767186195	354.268536030355	143.685189251452	155.136735994618	129.433562840141
ENSMUSG00000032402.12	989.637035861188	-0.523805518939127	0.0427639368294064	-12.2487674843569	1.70568432202942e-34	7.41668928080243e-33	9.66429238748951	0.0780679123691785	10.1892482160235	0.0374004647293683	-0.524955828533999	ENSMUSG00000032402.12	Smad3	protein_coding,lncRNA	chr9:63646767-63757994	856.578555221618	773.028726900045	876.513044717725	1165.88299122069	1163.81664415248	1151.62417225353	786.388086647222	772.604924603896	806.357488725808	1129.1082409088	1221.2891982555	1172.45235672694
ENSMUSG00000030539.13	519.630112215555	-0.682248010033798	0.0559625174760579	-12.1911600979295	3.46453926521219e-34	1.50234160322903e-32	8.64175691448377	0.0229931998603355	9.32054496371503	0.103310180982135	-0.678788049231251	ENSMUSG00000030539.13	Sema4b	protein_coding,retained_intron	chr7:80186841-80226527	402.640315222817	391.297957057077	397.365408856663	625.377849696923	638.828129458818	623.211251753052	401.011936582677	408.404344473452	393.044196690394	602.619972830716	616.145901822596	735.614082141468
ENSMUSG00000008734.9	587.962541704385	-0.564560190424242	0.0464697658113894	-12.1489786007459	5.80867279805554e-34	2.51197400484849e-32	8.89076302636192	0.0375787560068317	9.45540068206529	0.0255535455098042	-0.564637655703372	ENSMUSG00000008734.9	Gprc5b	lncRNA,protein_coding,retained_intron	chr7:118972047-118995211	485.878457312149	457.311548834432	477.22334816684	697.966350108174	697.405795308848	682.021327622707	479.190869173337	485.280456374338	460.901602845462	709.847726003441	704.16674494011	718.356273762782
ENSMUSG00000060594.6	334.880229692555	-0.757490426166876	0.0623714144516086	-12.144833219304	6.11070690602886e-34	2.63540840504305e-32	7.96091412524237	0.0556020996721731	8.71761612148136	0.0739749609815526	-0.756701996238985	ENSMUSG00000060594.6	Layn	protein_coding,lncRNA	chr9:51054640-51077094	246.810770148602	243.963273959791	240.535961777641	457.865925670962	432.148440516259	414.303818066818	240.055310660731	263.300683260532	258.210649395259	393.525854143902	411.497441574377	416.344627135787
ENSMUSG00000041642.18	404.364431100753	0.841857395643096	0.069526268853795	12.1084794211152	9.52434233845581e-34	4.09649965456998e-32	9.01768117993609	0.0960117526861733	8.17599861157101	0.146493186199238	0.841682568365083	ENSMUSG00000041642.18	Kif21b	nonsense_mediated_decay,retained_intron,protein_coding,lncRNA	chr1:136131389-136177998	469.424405968909	535.76248399013	565.740582101012	278.069793883096	332.676932469038	256.306599312523	490.227894950842	521.796609527258	529.640274015531	302.382263947085	261.862008274603	308.483324769003
ENSMUSG00000041261.9	37.3417849807789	-2.79291466867838	0.231289087779161	-12.0754277492983	1.42421709151549e-33	6.10912147552494e-32	3.26658107278276	0.371766692056581	6.03015800616932	0.181280661718449	-2.76357693338656	ENSMUSG00000041261.9	Car8	protein_coding	chr4:8143362-8239041	13.5503952238448	6.69703104987663	9.62143847110565	77.0554850519424	74.0510115462644	59.687838196067	9.19752148125406	6.72665979132745	10.5751801800106	64.3366519036351	60.5143296432907	56.0878772307277
ENSMUSG00000048368.9	112.545178173007	1.83178405351256	0.151790244562329	12.0678641687041	1.56134145641847e-33	6.6792588287918e-32	7.44349556856286	0.265208513405642	5.60181262925947	0.313706831143779	1.84168293930339	ENSMUSG00000048368.9	Omd	protein_coding	chr13:49582462-49592822	170.347825671192	129.157027390478	164.526597855907	49.1368310476154	46.420037088703	71.0987484394327	181.191173180705	182.580765764602	228.247638885229	48.2524889277264	42.910161019788	36.6728428047066
ENSMUSG00000019990.15	40.3994460799929	2.71724072513022	0.225177936903912	12.0670824259737	1.57624106474683e-33	6.72487148887013e-32	6.1360772027541	0.167191545773711	3.43918602752772	0.318630416840929	2.69689117522638	ENSMUSG00000019990.15	Pde7b	protein_coding,retained_intron,nonsense_mediated_decay	chr10:20398004-20725078	80.334485969937	66.0135917773553	65.4257816035184	7.81722312121154	9.94715080472208	13.1664348961912	69.9011632575309	79.7589660971683	59.92602102006	8.57822025381802	9.9023448507203	14.0219693076819
ENSMUSG00000026278.14	410.210356515731	-0.758881859713642	0.0629024805836257	-12.064418647286	1.62807977281455e-33	6.92741396094897e-32	8.24934291659011	0.108280689168905	9.01023237062264	0.0863706178722509	-0.760889454032524	ENSMUSG00000026278.14	Bok	protein_coding,lncRNA	chr1:93685660-93695764	266.168477611237	305.193272130092	299.226736451386	492.485056636327	491.831345344592	484.524804179838	334.789781917648	312.309204597346	309.32402026531	522.199157951172	546.829487867554	557.642933236274
ENSMUSG00000032349.13	2763.61852398027	0.450075592488898	0.0374087004594083	12.0313078765532	2.43276130119851e-33	1.03236242276261e-31	11.6391880362942	0.0569762551745492	11.1889046668053	0.064779523842963	0.450283369488911	ENSMUSG00000032349.13	Elovl5	protein_coding,retained_intron	chr9:77917364-77984519	3293.71392476742	3391.56786740181	3100.98961923735	2356.33439796519	2372.94808641537	2304.12610683347	3051.7376274801	3162.49105332266	3146.99736856815	2514.49081190041	2213.72420440547	2254.30121946579
ENSMUSG00000026187.9	1032.86374920652	-0.518194895645608	0.043100916779463	-12.0228276882621	2.69585231801028e-33	1.1409565903771e-31	9.73013363083222	0.0576608906327974	10.2476651477155	0.0667993522789725	-0.517531516883265	ENSMUSG00000026187.9	Xrcc5	protein_coding	chr1:72307427-72394952	889.486657908098	812.254194477894	829.367996209307	1165.88299122069	1272.13006402612	1249.05579048534	881.122557904139	816.808688946905	867.164774760869	1138.75873869434	1268.60040143117	1203.73213441331
ENSMUSG00000024512.4	129.464219508707	-1.28728523199336	0.107451185089261	-11.9801864532624	4.51307520823631e-33	1.90497384654038e-31	6.23265477008211	0.207403389019608	7.51905400772279	0.13614157443764	-1.28639923764068	ENSMUSG00000024512.4	Dynap	protein_coding	chr18:70240429-70244582	73.5592883580146	86.1046849269852	67.3500692977396	195.430578030289	151.417740027436	192.229949484392	61.6233939244022	90.32943148354	73.1449962450733	189.793123115724	188.144552163686	184.442827047201
ENSMUSG00000092035.8	4437.98586780714	-0.680664658756318	0.0568580052069078	-11.9713074048124	5.02308077510956e-33	2.11462373956933e-31	11.7332608920168	0.0928929935341592	12.4113950737455	0.131818815737161	-0.678134181728643	ENSMUSG00000092035.8	Peg10	protein_coding	chr6:4747306-4760517	3330.49356894643	3263.36755873274	3402.14064338296	5544.64468525933	6035.7100605097	5246.38542496901	3747.07025146291	3580.50491178373	3136.42218838814	6012.2601203947	4777.33126020306	5179.49973965297
ENSMUSG00000041650.15	593.950961408795	0.598953328135026	0.0501596595576411	11.9409368687349	7.24030327945382e-33	3.0399696652966e-31	9.48432918351429	0.047078281773108	8.88204890060672	0.0739647422086435	0.602280282907572	ENSMUSG00000041650.15	Pcca	nonsense_mediated_decay,lncRNA,retained_intron,protein_coding	chr14:122534324-122891100	722.042488356302	721.365915943854	713.910734556039	477.967356554077	461.989892930425	516.124247930697	751.437505018457	708.221180886904	679.455326565681	452.501118388901	447.806039360351	474.58973041385
ENSMUSG00000023092.16	3438.7069935323	-0.70121120710053	0.0590161679539148	-11.8816797398316	1.47375715611078e-32	6.17150391151297e-31	11.3523563245404	0.0915824720281936	12.0507772652395	0.14069868263573	-0.698420940699052	ENSMUSG00000023092.16	Fhl1	protein_coding,lncRNA	chrX:56731787-56793346	2558.12104118727	2573.57336059545	2414.98105624752	3959.98188397373	4615.47797339105	3658.51337648834	2581.74427978802	2656.06966617558	2926.68111481793	4381.32599463755	4746.52396511193	4191.49020997323
ENSMUSG00000020875.9	1072.79570683308	0.614740811108596	0.0519023023778312	11.8441915472938	2.30631673247065e-32	9.63251391080045e-31	10.3405020956841	0.0678689459337402	9.72563608182855	0.112955103559312	0.614866013855544	ENSMUSG00000020875.9	Hoxb9	protein_coding	chr11:96271457-96276595	1316.32410745921	1404.46308303127	1225.77126121886	823.041920047558	941.66360951369	741.709165818774	1250.86292145055	1294.40153413115	1291.93451199129	851.388360191438	863.704523090604	868.283484052612
ENSMUSG00000028967.10	9107.434870683	0.580277284921385	0.0490202865346892	11.8374927186676	2.49809759140676e-32	1.04061172895582e-30	13.411999196324	0.0822152162439497	12.8306708943762	0.106655718900173	0.581328301947801	ENSMUSG00000028967.10	Errfi1	protein_coding,lncRNA	chr4:150853919-150868892	10296.3645993758	10763.0856158731	10369.0242403106	6610.02052206445	7427.20593419249	6698.20431285569	10812.6062533623	11237.3656571119	12006.354564372	7667.85662938158	7929.57770434902	7471.55241494714
ENSMUSG00000054342.8	98.3635437656858	-1.34427212366027	0.113647936916917	-11.8283900273791	2.78430904266759e-32	1.15680023078998e-30	5.79925825273696	0.179086324621241	7.1457992574352	0.0517330977071745	-1.34654100469824	ENSMUSG00000054342.8	Kcnn4	protein_coding,retained_intron	chr7:24370263-24386690	57.1052370147745	47.8359360705473	62.5393500621867	131.776046900423	141.470589222714	140.44197222604	56.1048810356498	47.0866185392922	62.5698160650627	143.685189251452	144.134130604929	145.612758195159
ENSMUSG00000041935.10	849.535707939714	0.662217278974381	0.0560438450393663	11.8160572050192	3.22466766836757e-32	1.33625850038281e-30	10.0200933692793	0.12445092530262	9.36237916542415	0.0529418742874392	0.657714203855109	ENSMUSG00000041935.10	AW549877	protein_coding,lncRNA	chr15:3982035-3995744	1125.65068895225	1070.56824925885	1042.00178642074	647.712772900385	669.774820851287	635.499924322831	888.480575089142	1008.03801730036	1111.27518391611	670.173457329533	694.26440008939	630.988618845687
ENSMUSG00000045136.6	446.848688597023	0.641337087488389	0.0543215873754599	11.8063024015774	3.62139783078782e-32	1.49675012949046e-30	9.08944084271533	0.0535596874297313	8.44895672716477	0.0521022947590823	0.640484115550553	ENSMUSG00000045136.6	Tubb2b	lncRNA,protein_coding	chr13:34126748-34130466	514.915018506103	525.23857805461	546.497705158801	356.242025095212	354.781712035088	356.371504523576	558.289553912122	559.27371407894	563.128344585564	324.900092113358	347.682330314179	354.86368478672
ENSMUSG00000035770.8	4106.75240690848	0.325404457240761	0.0275845723213513	11.7966105636841	4.06351249272426e-32	1.67511705901368e-30	12.1571082123155	0.0365639180588566	11.8317494295296	0.035568455692421	0.325358782785925	ENSMUSG00000035770.8	Dync1li2	nonsense_mediated_decay,protein_coding,retained_intron,lncRNA	chr8:104417680-104443047	4672.95058148019	4633.38876779321	4506.68177986589	3544.55231238935	3777.70682783779	3661.14666346758	4402.85353307632	4499.1744489993	4692.7362048797	3662.90004838029	3684.77254500692	3542.16516972519
ENSMUSG00000024493.9	9236.19146707425	0.333740101508588	0.0282990210921866	11.7933443853552	4.22426513487771e-32	1.73687336672653e-30	13.3301915891344	0.0194423884165348	12.995821971014	0.0574508922531599	0.334369618120387	ENSMUSG00000024493.9	Lars	nonsense_mediated_decay,retained_intron,protein_coding,lncRNA	chr18:42202298-42262194	10247.0024453461	10404.316095344	10079.4189423303	8053.97330716824	8278.23994748538	7925.31604518072	10482.4152321853	10281.2190153446	10300.2254953303	8101.05675219939	8789.98144582272	7891.13288115393
ENSMUSG00000000184.12	12154.1824314296	0.386199542380062	0.0327768707222936	11.7826849808875	4.79412024172719e-32	1.9660848154122e-30	13.7485335223829	0.0543900315176612	13.3624630931882	0.0537088379142176	0.386070429194652	ENSMUSG00000000184.12	Ccnd2	protein_coding,lncRNA,retained_intron	chr6:127125162-127152193	13673.3166662325	13852.3303673091	13397.8530710146	10202.5929193412	10702.0290269027	10045.1120634675	13828.4735470655	14701.5954496455	13172.2681792182	11161.336827749	10606.5115956604	10506.7694635484
ENSMUSG00000048485.12	47.361252440838	2.48442883156772	0.211048297180246	11.7718496892012	5.45159131353522e-32	2.22995375611128e-30	6.31868563099777	0.255361368457803	3.84197400755798	0.422737047346152	2.47671162343979	ENSMUSG00000048485.12	Zbtb8b	protein_coding,lncRNA,retained_intron	chr4:129425765-129440853	83.2381420893324	68.8837479415882	102.94939164083	10.0507154415577	19.8943016094442	14.9219595490167	82.7776933312866	61.5008895207081	82.838911410083	12.867330380727	18.7044291624717	9.70751721301057
ENSMUSG00000017737.2	53.9376417514085	-2.04293340847813	0.173808807910782	-11.7539118588672	6.74237189634843e-32	2.75085306855902e-30	4.40894006370782	0.26719483162177	6.43771453657195	0.184013726108532	-2.02877447286413	ENSMUSG00000017737.2	Mmp9	protein_coding,retained_intron,lncRNA	chr2:164940780-164955850	19.3577074626354	20.0910931496299	29.8264592604275	109.441123696962	81.7876843943815	77.243084724322	18.3950429625081	21.1409307727434	17.6253003000177	90.0713126650892	79.2187588057624	83.0532028224238
ENSMUSG00000050530.14	2181.3590122645	-0.362133221269638	0.0308371683917023	-11.7434005830147	7.63533874031805e-32	3.10719131147661e-30	10.8984224349466	0.0326203739829895	11.2607927448588	0.0395162973954886	-0.362370309912157	ENSMUSG00000050530.14	Fam171a1	protein_coding	chr2:3114224-3227806	1958.99999521871	1946.92259807128	1907.93124882025	2393.18702125091	2492.31389607203	2356.79184641823	1918.6029809896	1845.98763702	1873.56942189188	2466.23832297268	2477.78673375801	2537.97644469043
ENSMUSG00000050390.12	676.423127911625	-0.626327209454291	0.0534200983572912	-11.7245611429842	9.53941308019645e-32	3.87212340142705e-30	9.05465663374306	0.0696509635213393	9.67955548906184	0.0954213726718805	-0.624898855318786	ENSMUSG00000050390.12	C77080	protein_coding	chr4:129219578-129261404	558.469860297032	506.104203626391	541.686985923248	798.47350452375	757.08870013718	796.130430056364	561.048810356498	502.577581552037	520.827623865522	809.569536454076	847.20061500607	917.899683141333
ENSMUSG00000060969.9	167.893870540835	1.06190365404048	0.0908148067826774	11.6930673715097	1.38299779662888e-31	5.59937704854516e-30	7.82748087825092	0.105994215041659	6.76520500964606	0.126016689644189	1.06227586860486	ENSMUSG00000060969.9	Irx1	protein_coding	chr13:71957921-71963723	226.485177312835	256.400617338134	229.952379459425	107.207631376615	98.3662690689183	112.353577780832	215.222002661345	228.706432905133	206.216013510207	98.6495329189072	111.126314435861	124.040497721802
ENSMUSG00000031176.8	3360.35137859168	0.640930139274869	0.0548549451504827	11.6840904227799	1.53716281775507e-31	6.20771274315286e-30	11.9989864280256	0.054153969419697	11.3525789510667	0.1483890585106	0.646407476958904	ENSMUSG00000031176.8	Dynlt3	lncRNA,protein_coding	chrX:9654267-9663003	4160.93921909349	4014.39175504033	3839.91609381826	2663.43959201279	2812.83319977974	2791.28419799254	4103.93408493556	4277.1946758855	4173.67111104418	2850.11367933104	2443.67865704998	2192.82027711672
ENSMUSG00000056919.9	1040.02575526634	0.529164107957829	0.0453629058092275	11.6651281155404	1.92113690775943e-31	7.73867103123093e-30	10.2621866638448	0.0604911720571431	9.73285077225288	0.0834247842086058	0.529335891591954	ENSMUSG00000056919.9	Cep162	protein_coding,retained_intron,lncRNA	chr9:87189577-87255536	1196.30632119087	1300.18074239748	1190.17193887577	862.128035653616	897.454050381592	832.9964477657	1185.56051893365	1289.59677713735	1209.09560058121	867.472523167347	884.609473331013	764.7366337805
ENSMUSG00000051391.9	7801.60952339972	0.390215658207161	0.0335525291741157	11.6299923675559	2.90123513242344e-31	1.16484526888888e-29	13.1110871274526	0.0372346052576416	12.7201478184354	0.0695926509004396	0.390939309017249	ENSMUSG00000051391.9	Ywhag	lncRNA,protein_coding,retained_intron	chr5:135908409-135934616	8856.15116415571	9010.3769182483	8479.37372458541	6477.12772900385	6655.74912733737	6311.11112690767	8758.79970659824	9144.41351061029	8848.78201562386	7080.24854199505	6908.53592418586	7088.64479154505
ENSMUSG00000030541.16	2483.8225640107	-0.391573437988096	0.0336697189925636	-11.6298397998089	2.90642509281077e-31	1.16484526888888e-29	11.0692784742138	0.0368159891858699	11.4601397566376	0.0588470278129327	-0.390861282423872	ENSMUSG00000030541.16	Idh2	protein_coding,nonsense_mediated_decay,retained_intron	chr7:80094846-80115392	2115.79742566605	2077.03634418317	2221.59014297829	2892.37255484827	2764.20268473444	2840.43888827166	2200.9668904641	2156.37493881983	2121.20489110712	2623.86312013659	2844.17349323466	2947.84939368421
ENSMUSG00000026790.19	1650.36600055062	0.384061381148461	0.0330549623342198	11.6188721458885	3.3047002746228e-31	1.32113093346444e-29	10.8675608512217	0.0243604048341909	10.4843362653697	0.0469136751293107	0.383224585852012	ENSMUSG00000026790.19	Odf2	protein_coding,lncRNA,retained_intron,nonsense_mediated_decay	chr2:29889221-29931746	1853.50048954734	1897.17322455791	1856.93762492339	1467.40445446742	1436.81067179319	1360.53160593976	1909.40545950834	1869.05047059027	1822.45605102183	1398.24990137234	1486.45198814701	1446.42006473858
ENSMUSG00000044303.6	2823.9391168614	-0.596342983543691	0.0515392051278575	-11.5706670691621	5.80297293865419e-31	2.31404481179348e-29	11.1311764931283	0.110329666763227	11.7294062169326	0.08445859508351	-0.598229723804257	ENSMUSG00000044303.6	Cdkn2a	protein_coding	chr4:89274471-89294653	2156.44861133759	2101.91103093985	2094.5871551597	3288.81744170971	3159.87823896671	3239.82074678946	2281.90507949913	2287.06432905133	2566.24372368257	3482.75742305012	3565.94440679828	3661.89121535232
ENSMUSG00000032324.11	1582.98966286498	-0.428009689988225	0.0369985104667557	-11.5682951715801	5.96562629324863e-31	2.37294373183331e-29	10.3982334974691	0.0480173549685659	10.8263073140269	0.0563771312022101	-0.428073816557799	ENSMUSG00000032324.11	Tspan3	lncRNA,protein_coding,retained_intron	chr9:56131725-56165477	1386.97973969783	1290.61355518337	1321.98564592992	1854.91537204748	1850.17004967831	1811.70144171592	1354.79491418872	1329.95673588531	1413.54908406142	1874.34112545924	1824.23197361047	1682.63631692183
ENSMUSG00000024359.10	30524.6265393563	0.305303067508243	0.0264002715119503	11.5643911984028	6.24325324467583e-31	2.47716680615625e-29	15.0419508225525	0.0340281520533016	14.7364282614472	0.0450591604184734	0.305522561105299	ENSMUSG00000024359.10	Hspa9	protein_coding,retained_intron	chr18:34937414-34954357	34199.261774238	35193.8548858231	33212.2434584096	28216.8252290932	27546.9762952103	27075.4567205277	33300.5462750285	33352.701148199	33194.6093200383	26872.3472226167	28149.0656289809	25981.630514111
ENSMUSG00000020170.4	1358.69200954835	-0.522107259795674	0.0451819864422772	-11.5556508446723	6.91218117664185e-31	2.7357413330295e-29	10.1225954463431	0.057796710146219	10.6442021557005	0.0862629881018567	-0.521606709357391	ENSMUSG00000020170.4	Frs2	protein_coding,lncRNA	chr10:117069427-117148534	1074.35276417627	1078.22199903014	1104.54113648293	1608.11447064923	1604.80699649516	1495.70700420733	1089.90629552861	1170.43880369098	1172.96373496617	1785.34209032588	1563.47022587484	1556.4385931527
ENSMUSG00000022292.16	583.336104036259	0.768889666420066	0.0666982715949539	11.5278799290241	9.5465699435738e-31	3.76899531279751e-29	9.52007538902805	0.0973892434936691	8.74832217182668	0.153442359112401	0.771753217201372	ENSMUSG00000022292.16	Rrm2b	protein_coding,nonsense_mediated_decay,retained_intron	chr15:37923952-37961318	747.207508057728	718.495759779621	652.333528340963	418.779810064904	449.832264169098	422.203679004533	729.363453463447	773.565876002657	789.613453440791	507.18727250699	425.800828580973	365.649815023398
ENSMUSG00000059336.14	330.640670200693	0.765710702117016	0.066444449217556	11.5240732842842	9.97800022376879e-31	3.92954941814974e-29	8.70350434998215	0.02773660181504	7.93200688689338	0.151747909501107	0.771497463088767	ENSMUSG00000059336.14	Slc14a1	protein_coding	chr18:78100091-78142119	407.479742088476	418.086081256584	415.646141951764	272.486063082231	235.415902378423	251.040025354046	408.36995376768	419.935761258585	429.17606230543	272.358493058722	207.949241865126	229.74457404125
ENSMUSG00000027667.13	733.579181134562	0.510310902729161	0.0442929117721985	11.5212769337389	1.03072062649206e-30	4.04915026313253e-29	9.75168158480963	0.0534188147991864	9.24190306275568	0.0308299036470846	0.509778522053949	ENSMUSG00000027667.13	Zfp639	protein_coding,lncRNA,retained_intron	chr3:32510259-32520833	824.638337908269	914.623097668865	858.232311622624	615.327134255366	606.776199088047	617.944677794576	834.215198349743	863.895307486197	876.858689925878	586.535809854807	611.744859666721	592.158549993645
ENSMUSG00000018909.15	372.149878282439	-0.870646586613992	0.075598326549173	-11.5167441708869	1.0863885316742e-30	4.2573018237534e-29	8.03638844165536	0.15159357468521	8.90717251976025	0.121213345538462	-0.870784078104894	ENSMUSG00000018909.15	Arrb1	protein_coding,retained_intron,lncRNA	chr7:99535466-99606771	243.907114029206	244.919992681202	308.848174922491	484.667833515116	444.306069277586	507.346624666569	289.721926659503	250.808315076638	241.466614110242	436.416955412992	467.610729061792	545.778189975928
ENSMUSG00000031561.16	1266.00128266754	-0.924248892188811	0.0803238336125324	-11.5065336229745	1.22295875334843e-30	4.7806843286682e-29	9.76374402504894	0.164949909690818	10.6869277640421	0.176147055101717	-0.923183738993117	ENSMUSG00000031561.16	Tenm3	protein_coding,retained_intron	chr8:48227682-48843951	813.99159880382	737.63013420784	907.301647825263	1529.94223943712	1957.37823057364	1436.89692833767	1031.96191019671	908.099071829206	842.489354340844	1871.12429286406	1548.06657832927	1607.13340526508
ENSMUSG00000038172.14	1217.71686398858	0.490241053120173	0.0426097300470012	11.505378057533	1.23945031165692e-30	4.83324714896977e-29	10.4746002020154	0.0285046576248976	9.98229808622343	0.094535577307875	0.492302115791949	ENSMUSG00000038172.14	Ttc39b	protein_coding,retained_intron,lncRNA	chr4:83220300-83324255	1413.11264477239	1396.80933325998	1454.76149683117	998.371067194731	1090.87087158452	1003.28233908977	1437.57260752001	1447.19280653416	1386.22986859639	1087.28941717143	978.131619143372	918.978296165001
ENSMUSG00000055301.8	983.814954511186	0.622115611123036	0.0540836736203466	11.5028356891976	1.27651465440744e-30	4.96557943139717e-29	10.2166275347563	0.116233832558101	9.59787633716584	0.060142977675369	0.618751197590495	ENSMUSG00000055301.8	Adh7	retained_intron,protein_coding,lncRNA	chr3:138217760-138233382	1171.14130148944	1114.57731044375	1080.48754030516	760.504135077866	813.455888030606	771.553084916807	1237.9863913768	1355.90242365186	1195.8766253562	813.858646580985	756.979250810619	733.456856094132
ENSMUSG00000024841.8	1660.98845949474	0.451783636534696	0.039389032638025	11.4697824820038	1.87129060593965e-30	7.26143110192377e-29	10.9050522591361	0.0702170232760296	10.4542131692067	0.0463792827836635	0.450839089929465	ENSMUSG00000024841.8	Eif1ad	protein_coding,lncRNA,retained_intron	chr19:5366741-5371526	1860.27568715927	1954.57634784256	1802.09542563809	1485.27239303019	1366.07537718183	1407.93077156605	1989.42389639525	2048.74838215859	1858.58791663686	1406.82812162616	1396.23062395156	1355.81657075048
ENSMUSG00000029231.15	1003.9324222053	-0.957595649270453	0.0836406362989982	-11.4489283157441	2.38070528097636e-30	9.21565207667701e-29	9.40479154628069	0.197794339217997	10.3649461986274	0.163392846747716	-0.960154652346677	ENSMUSG00000029231.15	Pdgfra	non_stop_decay,protein_coding,retained_intron	chr5:75152292-75198215	723.978259102565	565.420764353869	806.276543878653	1493.0896161514	1210.23668124119	1491.31819257526	723.844940574695	584.258450446727	691.793036775693	1343.56374725425	1124.46627082624	1288.94256328307
ENSMUSG00000038668.14	1814.4738663204	0.620624817114932	0.0542446953612349	11.4412075315746	2.60237983344097e-30	1.0049238524706e-28	11.1016014882956	0.073488136173438	10.4770713878864	0.130097592419348	0.624530100409221	ENSMUSG00000038668.14	Lpar1	protein_coding	chr4:58435255-58553898	2291.95256357604	2037.81087660532	2093.62501131259	1461.82072366656	1372.70681105165	1553.63931775057	2316.8556611279	2229.40724512567	2226.07542789223	1594.47668967842	1269.70066197014	1325.61540608778
ENSMUSG00000029060.17	183.623094461224	1.15515022129066	0.101138837360974	11.4214306930169	3.26809170530566e-30	1.25892921007054e-28	7.98443480948833	0.130240784601923	6.81456258885066	0.277312177529839	1.16987222063768	ENSMUSG00000029060.17	Mib2	lncRNA,protein_coding	chr4:155654677-155669198	217.774208954649	242.049836516969	270.362421038069	120.608585298692	76.2614895028693	127.275537329849	271.326883696995	246.003558082832	274.073419665275	116.878250958271	126.529961981426	114.332980508791
ENSMUSG00000030718.9	1727.04433928261	0.402092994465482	0.0352764683086276	11.3983347467678	4.26193173325449e-30	1.63779948035066e-28	10.9412284796602	0.0402583808165064	10.5384568992649	0.056289848820392	0.40277158039534	ENSMUSG00000030718.9	Ppme1	protein_coding,retained_intron,lncRNA	chr7:100326737-100372307	1993.84386865145	2008.15259624158	1989.71347582465	1558.97763960162	1515.28263925266	1508.87343910352	1959.99182765524	1985.32558984036	1861.23171168186	1390.74395865025	1491.95329084186	1460.44203404626
ENSMUSG00000017724.14	1162.71041055763	-0.423303073041963	0.0371495383058705	-11.3945715706263	4.45013611378467e-30	1.7059930014946e-28	9.95671576450445	0.0313229195400513	10.3792524124357	0.047674861294847	-0.422536647931246	ENSMUSG00000017724.14	Etv4	lncRNA,protein_coding	chr11:101769742-101785371	1027.89426626594	990.20387666033	988.12173098255	1325.57769212544	1277.65625891764	1320.15453892478	982.295294197934	1007.0770659016	964.985191425967	1299.60036845343	1378.62645532806	1390.33218750785
ENSMUSG00000031880.7	217.536327197524	-0.912484715091459	0.0802358706123486	-11.3725283732514	5.73032435744184e-30	2.19146934643276e-28	7.24062720553587	0.0890129631067366	8.14844165617925	0.123291145997748	-0.907814450643381	ENSMUSG00000031880.7	Rrad	protein_coding	chr8:104628070-104631327	146.150691342898	163.598901361272	156.829447079022	293.704240125519	250.889248074657	285.272756084144	137.043070070686	147.986515409204	154.221377625154	261.63571774145	297.070345521609	316.033615934678
ENSMUSG00000068335.6	636.900920087213	-0.645309475075878	0.0567539563449504	-11.3702993876531	5.87856067966653e-30	2.24275568622566e-28	8.95395049062446	0.10882517250715	9.60125916757814	0.0780093126125872	-0.647308676953683	ENSMUSG00000068335.6	Dok1	protein_coding,nonsense_mediated_decay	chr6:83030934-83033471	504.268279401653	474.53248581983	461.829046613071	742.636196515097	782.509196638137	766.286510958331	463.555082655205	514.108998337169	561.365814555562	746.305162082168	764.681074583401	860.733192886937
ENSMUSG00000022676.7	1091.14670513899	0.638046093426584	0.0561948772994341	11.354168281688	7.07095729183622e-30	2.69120295392644e-28	10.3743929870931	0.0883984016045593	9.73355587252975	0.122492812835939	0.640837114563372	ENSMUSG00000022676.7	Snai2	protein_coding	chr16:14705852-14709385	1353.10375163822	1288.70011774055	1191.13408272288	864.361527973962	909.611679142919	935.694639955991	1387.90599152124	1410.67665338124	1342.16661784634	869.617078230802	794.388109135562	746.400212378146
ENSMUSG00000017969.13	2105.73473999086	0.428080532566719	0.0377104130795332	11.3517858227613	7.26632448431392e-30	2.75894344235756e-28	11.2372256087147	0.0712196722181264	10.8101272289818	0.0395136504176245	0.427098379732925	ENSMUSG00000017969.13	Ptgis	protein_coding,retained_intron	chr2:167191805-167240604	2564.8962387992	2400.40727202007	2390.92746006975	1850.44838740679	1746.27758571788	1781.85752261788	2512.76286867861	2403.33944830142	2223.43163284723	1740.30643399333	1800.02624175316	1854.13578768502
ENSMUSG00000051341.6	1197.19544898552	0.672970256063669	0.0593124164137888	11.3461952278042	7.74605312148575e-30	2.93407181601672e-28	10.521945922577	0.0774271137094291	9.84429808240368	0.14999610716498	0.677647840173346	ENSMUSG00000051341.6	Zfp52	protein_coding	chr17:21535539-21562601	1372.46145910085	1467.60651864439	1381.63856445077	845.37684325102	989.188885580696	968.171846033263	1529.54782233255	1531.75652962514	1546.62010132655	1012.22998995053	946.224063513273	775.522764017178
ENSMUSG00000102418.1	214.304117985153	-0.963791466611075	0.0849920685588639	-11.339781263749	8.33525365084765e-30	3.14973358791912e-28	7.1831924086151	0.138603531795632	8.14339730470246	0.132289502368793	-0.96020489608736	ENSMUSG00000102418.1	Sh2d1b1	protein_coding	chr1:170277320-170286769	160.668971939874	157.858589032806	128.927275512816	308.221940207769	302.835480054872	295.805904001097	143.481335107563	151.830321004248	129.54595720513	266.997105400086	283.867219053982	241.609317301596
ENSMUSG00000015291.10	1321.79056080037	0.641276668933129	0.0565951518643725	11.3309470477245	9.22023632775781e-30	3.47587578997255e-28	10.6513913427773	0.0994150256860931	10.0086711500743	0.117953631697097	0.64272019270299	ENSMUSG00000015291.10	Gdi1	protein_coding,retained_intron,lncRNA	chrX:74304998-74311862	1657.98764417472	1611.11432685603	1794.3982748612	1117.86290633325	910.716918121222	1090.18080940464	1558.06013892444	1457.76327192053	1587.15829201659	951.110170642073	1055.1498568712	1069.9841194785
ENSMUSG00000029156.11	529.534087655436	0.560653206544823	0.049531681312479	11.3190828917728	1.05570542504869e-29	3.97040303339996e-28	9.30293783221666	0.0246368848199839	8.74159449338746	0.0614798602094031	0.5613433388292	ENSMUSG00000029156.11	Sgcb	protein_coding,retained_intron	chr5:73632749-73647790	626.221836416256	649.612011838033	626.355644468978	419.896556225077	398.991271167186	429.225777615835	639.227742947157	623.657457795931	622.173100590623	426.766457627446	452.207081516227	440.074113656479
ENSMUSG00000029591.14	403.487804448112	-0.702276358280036	0.0620475005536198	-11.3183666064541	1.06436562132326e-29	3.993509876128e-28	8.26429998144554	0.0720188490740595	8.96327418580795	0.102563937324086	-0.698974204362413	ENSMUSG00000029591.14	Ung	protein_coding,nonsense_mediated_decay,retained_intron	chr5:114130386-114139323	287.461955820136	296.582803637393	328.091051864703	467.91664111252	477.46323862666	520.513059562761	304.437961029509	304.621593407257	322.542995490323	522.199157951172	461.009165827978	549.014029046931
ENSMUSG00000058240.14	675.312399011695	0.54551603833561	0.0483026191365684	11.2937154979784	1.40949699952854e-29	5.2759733206409e-28	9.64641481972561	0.0488643616415482	9.10096238544546	0.0802430695048226	0.545452434280158	ENSMUSG00000058240.14	Cryzl1	protein_coding,retained_intron,lncRNA	chr16:91689322-91728975	832.381420893324	786.422788999798	767.790789994231	532.687918402558	554.829967107832	532.801732132539	778.110317314094	823.535348738232	819.576463950821	582.246699727898	585.338606731467	508.026734147553
ENSMUSG00000073802.5	827.09857252848	-0.507099011722924	0.044958751207111	-11.2792058966869	1.66239791759402e-29	6.20798055297286e-28	9.41594020360427	0.0587376368792012	9.92309838290041	0.0641434398424288	-0.507158179296141	ENSMUSG00000073802.5	Cdkn2b	protein_coding	chr4:89306299-89311039	638.804346266969	679.270292201772	666.765686047622	894.513674298635	974.820778862764	959.394222769135	695.332623982807	704.37737529186	713.824662150715	1017.59137760916	994.635527227906	985.852303632407
ENSMUSG00000004044.9	10304.2090189673	-0.404949289427481	0.0360146922450914	-11.2440024940841	2.47882928473188e-29	9.2350937976478e-28	13.1133593696567	0.0579125878560606	13.5181109969397	0.0654127621038181	-0.404751627282987	ENSMUSG00000004044.9	Cavin1	protein_coding,lncRNA	chr11:100956733-100970887	8658.70254803683	9514.56768443186	8499.57874537473	11353.9582104797	11382.856237537	11281.8791813831	8709.13309059947	8789.82244446746	9031.20387372905	11647.0785496214	12145.7760896779	12635.9515722688
ENSMUSG00000018819.10	400.745652576169	-0.653782229297239	0.0584491878070848	-11.1854801379805	4.80298673180997e-29	1.78520380376009e-27	8.28300635839787	0.0874270004997984	8.9373006415036	0.0555355251080764	-0.654294283105726	ENSMUSG00000018819.10	Lsp1	retained_intron,protein_coding,lncRNA	chr7:142460809-142494867	303.916007163376	329.111240165366	340.59892187714	514.819979839789	502.883735127616	486.280328832663	304.437961029509	290.207322425841	300.511370115301	471.802113959991	498.418024152922	465.960826224507
ENSMUSG00000070780.11	229.205914527698	-0.949876041915976	0.0849256997665185	-11.1847891100976	4.84054845118452e-29	1.79496131936331e-27	7.2806694624669	0.196812067332817	8.23977217598429	0.082239411211701	-0.959102713517386	ENSMUSG00000070780.11	Rbm47	protein_coding,retained_intron,lncRNA	chr5:66016549-66173118	142.27914985037	158.815307754217	133.737994748369	292.587493965346	329.361215534131	285.272756084144	138.882574366936	186.424571359646	177.134268015177	287.370378502904	302.571648216454	316.033615934678
ENSMUSG00000028128.13	526.283479065773	0.67876650438105	0.0607014464374889	11.1820482742541	4.99242245918007e-29	1.84696356292883e-27	9.33640230200941	0.109881860840764	8.6617501148294	0.084517356922246	0.674652187180014	ENSMUSG00000028128.13	F3	protein_coding,retained_intron,lncRNA	chr3:121723537-121735048	634.932804774442	637.17466845969	564.778438253902	404.262109982654	447.621786212494	380.948849663133	703.610393315936	675.548833329028	668.88014638567	399.959519334265	413.697962652315	383.986236425752
ENSMUSG00000007041.9	4293.90732118318	-0.286578975773981	0.0256314063114325	-11.1807745658558	5.06460056091168e-29	1.86930873260998e-27	11.9175094068965	0.0327710140420069	12.2042275747296	0.0278790435061142	-0.286718167833149	ENSMUSG00000007041.9	Clic1	protein_coding,retained_intron	chr17:35049966-35058749	3773.78506984078	3804.87035505133	3849.53753228937	4755.10515001696	4597.79414973821	4729.3834147119	4023.91564804865	3907.22838736249	3852.89064558386	4632.23893706173	4848.84819523604	4751.29036925684
ENSMUSG00000036006.20	38.1580889305283	2.95944901954406	0.26504238883958	11.1659460681035	5.98505838449512e-29	2.20391790302371e-27	6.07991774820256	0.212914938331632	2.8934869976043	0.989242091653945	3.18643075059825	ENSMUSG00000036006.20	Ripor2	retained_intron,protein_coding,nonsense_mediated_decay	chr13:24501525-24733816	68.7198614923558	68.8837479415882	75.0472200746241	17.8679385627692	5.52619489151227	14.9219595490167	80.9381890350357	54.7742297293807	58.1634909900583	3.21683259518176	6.60156323381353	3.23583907100352
ENSMUSG00000054099.11	819.363040620847	0.635785382324832	0.0569790351210833	11.1582335673771	6.52756516002407e-29	2.39812469108199e-27	9.96087202268033	0.0667170398712674	9.32161340980429	0.135041847368194	0.639258612876041	ENSMUSG00000054099.11	Slc25a40	protein_coding,retained_intron,nonsense_mediated_decay	chr5:8422850-8454797	956.27074865419	1026.55918807395	950.598120945238	603.042926493462	746.036310354156	639.888735954895	966.659507679802	1066.65605262478	1015.21729728102	668.028902266078	626.048246673317	567.350450449285
ENSMUSG00000003518.13	738.879578607084	0.475439234561103	0.042757470002233	11.1194426268971	1.00900370669761e-28	3.69835977575006e-27	9.74799429149325	0.0284438268565768	9.27267296135471	0.041931413199906	0.47532133013854	ENSMUSG00000003518.13	Dusp3	protein_coding	chr11:101971143-101987013	878.839918803649	866.787161598318	863.043030858177	607.509911134154	654.301475155052	610.922579183274	859.048506349129	861.012453289914	828.38911410083	617.631858274897	615.045641283627	604.023293253991
ENSMUSG00000041220.10	2223.92039400627	-0.439266959978813	0.0395298591984062	-11.1122824337438	1.09328754357253e-28	3.99805682120728e-27	10.8820359065194	0.0509158206168855	11.3206512247102	0.0755585219732937	-0.438615318190744	ENSMUSG00000041220.10	Elovl6	protein_coding	chr3:129532355-129638495	1961.9036513381	1918.22103642895	1863.67263185316	2571.8664068786	2744.30838312499	2419.11297159354	1938.83752824836	1863.2847621977	1780.15533030178	2669.97105400086	2550.40392932996	2405.30704277929
ENSMUSG00000021760.5	3289.74351036001	-0.476885456333519	0.042968258437571	-11.0985521329981	1.27492461311375e-28	4.65156977809846e-27	11.4246127830376	0.0682127744946227	11.9007115280935	0.0848093346779434	-0.476098745055895	ENSMUSG00000021760.5	Gpx8	protein_coding	chr13:113042753-113046410	2794.28507223142	2952.43397427418	2836.40006128195	4066.07276919018	4073.91087402284	3789.29996312384	2644.28742586054	2638.77254099788	2639.38871992764	3737.9594756012	3824.50563345597	3479.60561435246
ENSMUSG00000033730.4	127.36526431989	-1.34677379482832	0.121390511953642	-11.0945556877019	1.33320837192175e-28	4.85306194283718e-27	6.15967100147317	0.253382631811651	7.50657538016778	0.202736945267658	-1.34690437869461	ENSMUSG00000033730.4	Egr3	retained_intron,protein_coding,lncRNA	chr14:70077203-70082614	72.5914029848829	66.9703104987663	52.9179115910811	155.227716264058	152.522979005739	181.696801567439	73.5801718500325	91.2903828823011	74.0262612600742	206.94956362336	187.044291624717	213.565378686233
ENSMUSG00000032313.11	263.653529473087	1.81978069401376	0.16406057470951	11.0921267783921	1.36991486682976e-28	4.97526747172887e-27	8.68430214422825	0.0662198320017488	6.81278987639029	0.42026795540135	1.87151226783796	ENSMUSG00000032313.11	Tmem266	protein_coding,lncRNA	chr9:55326913-55438345	399.736659103422	440.090611849035	408.91113502199	140.710016181808	79.5772064377766	172.919178303312	428.604501026439	398.794830485842	391.281666660392	96.5049778554527	90.2213641954516	116.490206556127
ENSMUSG00000091387.2	742.36690337838	-0.637831345765939	0.0575563267866846	-11.0818633046176	1.53641367493398e-28	5.56721950567972e-27	9.17954684044755	0.101245928259711	9.81841371936422	0.101225859107557	-0.638866878916666	ENSMUSG00000091387.2	Gcnt4	protein_coding	chr13:96924689-96950906	586.538536117854	618.040294031471	533.989835146364	924.665820623308	925.085024839153	783.841757486586	544.49327169024	637.110777378586	563.128344585564	939.315117793073	942.923281896366	909.27077895199
ENSMUSG00000020520.14	808.118930194355	-0.535525065257186	0.0484412556611403	-11.0551441730439	2.07003976143711e-28	7.48373600313629e-27	9.36554521692298	0.0665844219360786	9.90060333208008	0.077888570217909	-0.535058115157101	ENSMUSG00000020520.14	Galnt10	protein_coding	chr11:57645442-57787514	656.226282983341	662.049355216375	718.721453791592	942.533759186077	926.190263817456	911.117294816434	651.184520872788	641.915534372391	628.341955695629	914.652734563346	1013.33995639038	1031.15405062646
ENSMUSG00000031558.15	644.359947692845	-0.664465492741703	0.060176059557902	-11.0420239813534	2.39574956499904e-28	8.64157757865903e-27	8.95810697406147	0.125622931121378	9.6249534766009	0.0872459634715734	-0.666846502539432	ENSMUSG00000031558.15	Slit2	retained_intron,protein_coding,lncRNA,nonsense_mediated_decay	chr5:47983138-48307733	440.387844774956	490.796704083816	518.595533592595	807.407473805135	838.876384531562	741.709165818774	504.024177172723	567.922276667789	468.83298798047	849.243805127984	760.280032427525	744.242986330811
ENSMUSG00000029826.14	4869.87123763184	0.409731910876704	0.0371969536450945	11.015200728158	3.22816261402532e-28	1.16177253621759e-26	12.4395108731635	0.0402205026294548	12.0288318555556	0.0808032581104929	0.410679017607857	ENSMUSG00000029826.14	Zc3hav1	protein_coding	chr6:38305286-38354603	5392.0894137171	5458.08030564945	5579.47216939417	4241.40191633735	4524.84837717024	3913.06445114804	5807.31506326382	5653.27707891134	5446.21779270546	4366.31410919337	4067.66321256811	3988.71096152368
ENSMUSG00000000567.5	66.0265818688439	-1.83067466135975	0.166330005845507	-11.0062802682767	3.56417036114053e-28	1.27979519913261e-26	4.8505569064896	0.348577620991162	6.67774706697024	0.22999371505483	-1.82719016048064	ENSMUSG00000000567.5	Sox9	protein_coding	chr11:112782224-112787760	21.293478208899	32.5284365279722	42.3343292728649	103.857392896096	83.9981623509864	127.275537329849	25.7530601475114	28.8285419628319	23.7941554050238	85.7822025381802	113.326835513799	103.546850272113
ENSMUSG00000023031.8	168.770058454151	-1.08880166210475	0.0991231084344719	-10.9843373487882	4.54562131405999e-28	1.62852270599201e-26	6.75587683130899	0.15846646157448	7.83672749255394	0.171086995976001	-1.08085066124495	ENSMUSG00000023031.8	Cela1	protein_coding,lncRNA,retained_intron	chr15:100674421-100687921	97.7564226863089	99.4987470267385	122.192268583042	222.232485874442	186.785387333115	254.551074659697	115.888770663801	118.197022047611	95.1766216200953	221.961449067541	231.054713183474	259.94573870395
ENSMUSG00000021775.11	1004.22613478196	-0.595275224966945	0.054261454913789	-10.9704987806302	5.29793278952209e-28	1.893772326633e-26	9.6414534600875	0.103853360593726	10.2372039403574	0.0925799717508395	-0.595750480269913	ENSMUSG00000021775.11	Nr1d2	protein_coding,retained_intron	chr14:18204054-18239127	777.211954624813	732.846540600785	757.207207676015	1193.80164522502	1296.44532154878	1245.54474117969	791.906599535975	879.270529866374	860.995919655862	1265.28748743816	1161.87512915118	1088.32054088085
ENSMUSG00000027160.16	1175.64624383295	-0.465057329467015	0.042544092436706	-10.9311846329521	8.17738365832033e-28	2.91647766384723e-26	9.94737203790527	0.0734511717522528	10.4126344074922	0.0564488301119082	-0.465262369586933	ENSMUSG00000027160.16	Ccdc34	protein_coding,nonsense_mediated_decay,retained_intron,lncRNA	chr2:110017817-110173360	897.229740893152	987.333720496097	976.576004817223	1388.11547709514	1332.91820783276	1424.60825576789	1015.40637153045	1019.56943408549	1031.08006755103	1406.82812162616	1345.61863915899	1282.47088514106
ENSMUSG00000039512.12	1107.72887638317	0.467713078181779	0.0428708663369244	10.9098116773754	1.03470472760027e-27	3.68201765285739e-26	10.3280178897481	0.054851692615277	9.85992061809268	0.0743727724993027	0.468097271655395	ENSMUSG00000039512.12	Uhrf1bp1	protein_coding,nonsense_mediated_decay	chr17:27856441-27900041	1248.57213133999	1337.4927725325	1337.37994748369	974.919397831097	973.715539884461	916.383868774911	1287.65300737557	1288.63582573859	1214.38319067122	891.062628865347	861.504002012666	961.044204088047
ENSMUSG00000038816.14	1647.81263860733	-0.375491492811332	0.0344690637715466	-10.8935796835101	1.2368121657905e-27	4.3913749179555e-26	10.4856198460015	0.0599476566478353	10.8624191512429	0.0136094682273172	-0.376799305241398	ENSMUSG00000038816.14	Ctnnal1	protein_coding,lncRNA	chr4:56810935-56865188	1435.37400835442	1407.3332391955	1436.48076373607	1880.60053373146	1832.48622602547	1872.2670422384	1408.14053878	1370.31669463328	1548.38263135655	1871.12429286406	1850.63822654573	1860.60746582703
ENSMUSG00000062937.7	2797.24042508763	-0.444025319462362	0.04078048719772	-10.8881808427043	1.31235477084992e-27	4.64919253753552e-26	11.2100537453323	0.0635967294373701	11.6532131609413	0.0767063427085648	-0.443159415609077	ENSMUSG00000062937.7	Mtap	protein_coding,lncRNA	chr4:89137122-89181081	2330.66797850131	2445.37305192638	2262.96232840405	3282.11696474867	3346.66362629983	3306.53068359683	2410.67038023669	2516.73171335523	2256.03843840226	3379.8187800043	3063.12534048948	2966.18581508656
ENSMUSG00000031520.6	355.307792520703	-0.681644376396411	0.0626428369360261	-10.881441673731	1.41310122598841e-27	4.99495090371093e-26	8.09363075689633	0.0511915128579882	8.77305960789325	0.0983550890175427	-0.679428850996922	ENSMUSG00000031520.6	Vegfc	protein_coding,lncRNA	chr8:54077606-54187096	276.815216715687	258.314054780956	276.135284120732	447.815210229404	442.095591320981	424.836965983771	280.524405178249	281.558759836992	263.498239485264	387.092188953538	470.911510678699	454.096082964161
ENSMUSG00000047260.4	1100.19630785885	0.538620890528815	0.0496282793293683	10.8531042745638	1.92765104295768e-27	6.79861104506251e-26	10.3463694550927	0.0802459180136121	9.80793787364865	0.09091578472474	0.538431581444078	ENSMUSG00000047260.4	Emc6	protein_coding	chr11:73175519-73177037	1351.16798089195	1357.58386568213	1249.82485739662	830.85914316877	978.136495797671	846.162882661891	1268.33821226494	1386.65286841222	1204.68927550621	918.941844690255	936.321718662553	873.676549170951
ENSMUSG00000037106.8	28.0907452120061	-3.62654473997664	0.334194214796022	-10.8516083744601	1.95946567307471e-27	6.89549438966048e-26	1.81378594897213	1.4605219633033	5.68481026391615	0.316753225205618	-3.87102431494402	ENSMUSG00000037106.8	Fer1l6	protein_coding,lncRNA,retained_intron	chr15:58510048-58665092	0	3.82687488564379	2.88643154133169	40.2028617662308	71.8405335896595	61.4433628488925	7.35801718500325	3.84380559504426	7.05012012000706	49.3247664594536	44.0104215587569	45.3017469940493
ENSMUSG00000085057.7	36.6558637856475	2.52406409228988	0.232960858613078	10.8347132102654	2.35702799049869e-27	8.27619275159396e-26	5.95790750773774	0.27043770589505	3.49274266766261	0.130801034390913	2.46516484007513	ENSMUSG00000085057.7	Gm13415	lncRNA,retained_intron	chr2:24440418-24486855	74.5271737311464	69.8404666629991	62.5393500621867	10.0507154415577	9.94715080472208	12.2886725697785	62.5431460725276	62.4618409194692	43.1819857350433	10.7227753172725	9.9023448507203	11.8647432603463
ENSMUSG00000022369.13	2309.67873418539	0.347037773751811	0.0320788588683548	10.8182705368662	2.82049341769347e-27	9.88168896958347e-26	11.3365014145435	0.0333230718618525	10.9891812786319	0.0515925899445349	0.347320135911582	ENSMUSG00000022369.13	Mtbp	protein_coding,retained_intron,lncRNA,nonsense_mediated_decay	chr15:55557408-55626423	2566.83200954546	2598.44804735213	2550.64333869011	2015.72681911241	1956.27299159534	2001.29810422107	2601.97882704677	2687.7810623347	2510.72402773751	2099.51940712196	2145.5080509894	1981.41212447782
ENSMUSG00000009291.13	3103.77592965777	-0.3269952471234	0.0302517352598287	-10.8091401803855	3.11576683721968e-27	1.08921443774259e-25	11.4264192694831	0.0528088678976413	11.7541460768723	0.0273043049292314	-0.327726807389226	ENSMUSG00000009291.13	Pttg1ip	protein_coding,nonsense_mediated_decay,retained_intron	chr10:77581720-77598732	2836.87202864922	2569.7464857098	2807.53574586863	3503.23270446294	3550.02759830748	3393.42915391169	2739.94164926559	2823.27520956001	2742.49672668275	3376.60194740912	3459.21913451829	3442.93277154775
ENSMUSG00000009894.15	708.9528948757	0.497019937181309	0.045990164541509	10.8070919540355	3.18610497591835e-27	1.11135543017143e-25	9.69669109381499	0.0480664393174286	9.20020258019671	0.0627172303064161	0.496488513618283	ENSMUSG00000009894.15	Snap47	protein_coding	chr11:59407134-59451186	882.711460296176	814.167631920716	824.557276973754	606.393164973981	608.986677044652	574.934323800351	833.295446201618	822.574397339471	801.069898635802	576.885312069262	612.84512020569	549.014029046931
ENSMUSG00000027784.10	1099.51458408826	-0.466682050819736	0.0431876928617408	-10.8059037169166	3.22762957628226e-27	1.12337081151701e-25	9.84953017772644	0.0543812948980813	10.3169880369436	0.0712016905419755	-0.467457859217177	ENSMUSG00000027784.10	Ppm1l	lncRNA,protein_coding,retained_intron	chr3:69316861-69560802	884.647231042439	955.762002689536	942.900970168354	1278.67435339817	1331.81296885446	1170.93494343461	916.99289168103	879.270529866374	956.172541275958	1340.34691465907	1248.79571172973	1287.8639502594
ENSMUSG00000022111.9	1210.19702251739	-0.410194976957146	0.0380251331286599	-10.787469844464	3.94501197847203e-27	1.37005000241421e-25	10.0211690971503	0.0528804181108252	10.4317086253212	0.0413858754719263	-0.410539528170904	ENSMUSG00000022111.9	Uchl3	protein_coding,retained_intron	chr14:101653967-101696125	1054.0271713405	1092.5727798513	1031.41820410253	1380.29825397392	1413.60065324884	1335.07649847379	982.295294197934	1058.00749003593	1016.97982731102	1441.14100264143	1366.5235893994	1350.42350563214
ENSMUSG00000108181.1	213.292224556819	0.83255941468808	0.0772193797785673	10.7817417994746	4.19859130694839e-27	1.45493106184668e-25	8.0947795895152	0.0687099656652543	7.26344067634237	0.0991775180246132	0.831338913172827	ENSMUSG00000108181.1	C030015A19Rik	TEC	chr6:90386807-90389357	269.072133730633	286.058897701873	256.892407178521	160.811447064923	159.154412875553	150.09735781658	281.444157326374	285.402565432036	259.97317942526	166.203017417724	146.334651682867	138.062467029484
ENSMUSG00000037580.10	70.166201283725	1.59268776452405	0.147812689734253	10.775040812717	4.51581806837081e-27	1.56144985976281e-25	6.71406064419232	0.195195064054201	5.14193449929012	0.193221374077994	1.5721261449022	ENSMUSG00000037580.10	Gch1	protein_coding,retained_intron	chr14:47153895-47189413	100.660078805704	102.368903190971	81.782227004398	31.2688924848462	39.7886032188883	29.8439190980335	115.888770663801	116.275119250089	114.564451950115	35.3851585469993	41.809900480819	32.3583907100352
ENSMUSG00000032271.13	138.893594562774	1.07617044319515	0.0999598929635646	10.7660223644638	4.98056489275107e-27	1.71840316114896e-25	7.55531856008543	0.131033516831462	6.48866757114549	0.117272661337144	1.06665098893995	ENSMUSG00000032271.13	Nnmt	retained_intron,protein_coding,lncRNA	chr9:48591877-48605153	164.540513432401	176.992963461025	185.693762492339	89.3396928138462	91.7348351991036	78.9986093771475	208.783737624467	206.604550733629	186.828183180187	95.4327003237255	83.6198009616381	98.1537851537736
ENSMUSG00000022505.9	1996.37503395615	0.387089777358571	0.0359657791326761	10.7627246425168	5.16209502510552e-27	1.77717158662581e-25	11.1429896318982	0.0618716957491776	10.7566546875149	0.0392588102037461	0.386334944383277	ENSMUSG00000022505.9	Emp2	retained_intron,protein_coding	chr16:10281749-10313968	2276.46639760593	2210.9769651807	2281.24306149915	1767.80917155398	1757.3299755009	1716.90311046334	2355.48525134917	2350.48712136956	2100.9357957621	1684.54800234351	1784.62259420759	1669.69296063782
ENSMUSG00000029580.14	93537.9307335509	-0.289694126341954	0.0269456062317327	-10.7510710225103	5.85774494622308e-27	2.01230021734863e-25	16.3608755915019	0.0313937705953596	16.6501468413452	0.0496239847505194	-0.289271249843267	ENSMUSG00000029580.14	Actb	protein_coding,lncRNA,retained_intron	chr5:142903115-142906754	85407.1732105207	81799.4506806359	83563.1552653997	100623.296016235	101103.946018174	99867.4086876106	83727.7973003001	87117.9319088806	83451.3905955086	100862.713744392	106957.427253708	107973.478121246
ENSMUSG00000027833.16	1213.52818087392	0.568835712582824	0.0529416695647199	10.7445744960392	6.2851055414675e-27	2.15444730126632e-25	10.5013682217097	0.0581786182235711	9.92825035274826	0.128720535772755	0.573117868961436	ENSMUSG00000027833.16	Shox2	protein_coding	chr3:66971727-66981771	1366.65414686206	1444.64526933053	1416.27574294675	1011.77202111681	938.347892578783	1049.80374238965	1472.52318914878	1457.76327192053	1542.21377625154	1087.28941717143	914.316507883174	860.733192886937
ENSMUSG00000046532.8	736.216321077831	0.649673215213398	0.060500080492933	10.7383859644499	6.72090742254465e-27	2.29886900222427e-25	9.80824784467102	0.126528695770271	9.16306379362009	0.0756607412046792	0.645184051050927	ENSMUSG00000046532.8	Ar	protein_coding	chrX:98148769-98323215	822.702567162006	928.017159768618	898.642353201268	570.657287848443	601.250004196535	543.334880049492	1046.67794456671	847.559133707259	850.420739475852	618.704135806625	546.829487867554	559.80015928361
ENSMUSG00000020482.4	887.481492133892	0.445174327894838	0.0414805545439808	10.7321209368797	7.19260717090615e-27	2.45492190127853e-25	9.9996697083694	0.039096749231726	9.55347614267482	0.0554801139110914	0.446193565694585	ENSMUSG00000020482.4	Ccdc117	protein_coding	chr11:5528887-5542187	1033.70157850473	1057.1741871591	1005.44032023054	792.889773722885	718.405335896595	765.408748631918	998.850832864191	1052.24178164337	994.066936920996	765.606157653258	720.670653024644	745.321599354478
ENSMUSG00000014599.10	3910.2829207892	-0.304730675810127	0.0284129193220333	-10.7250744760261	7.76245155877014e-27	2.64373108775195e-25	11.7729053912625	0.0289176919630172	12.0767452739494	0.0449954289061335	-0.30383988268688	ENSMUSG00000014599.10	Csf1	protein_coding,retained_intron	chr3:107741048-107760469	3511.48813372207	3536.03239433486	3506.0521788709	4192.26508528973	4249.64387157293	4434.45527303721	3534.60750524594	3546.87161282709	3362.02603222837	4232.27941772747	4276.7127149722	4540.96082964161
ENSMUSG00000022464.14	116.510695967215	-1.33852312811292	0.124862143610821	-10.7200075972179	8.19965994656197e-27	2.786655310747e-25	6.01931565238491	0.344561442101777	7.38482536758931	0.121529085954216	-1.3655097152044	ENSMUSG00000022464.14	Slc38a4	protein_coding	chr15:96994820-97055956	61.9446638804334	45.9224986277254	52.9179115910811	165.278431705615	164.680607767066	150.975120142993	68.0616589612801	84.5637230909737	81.9576463950821	185.504012988815	154.036475455649	182.285600999865
ENSMUSG00000019978.16	3955.99508893635	-0.340287307908211	0.0317476977593374	-10.7184876991003	8.33550641712837e-27	2.82676970825309e-25	11.7691893818939	0.0444985249437447	12.109464915123	0.0509481300113072	-0.340275533229068	ENSMUSG00000019978.16	Epb41l2	lncRNA,protein_coding,retained_intron	chr10:25359798-25523519	3405.9886280507	3584.82504912682	3414.6485133954	4396.62963260141	4644.21418682691	4297.52435011682	3614.62594213285	3562.24683520727	3365.55109228837	4515.36068610346	4462.65674605795	4207.66940532825
ENSMUSG00000043079.17	610.639028172711	0.71276070920083	0.0665422277030226	10.7114043789137	8.99862412602824e-27	3.04514207898069e-25	9.56524624100593	0.113282119228364	8.84891971274255	0.132901874629052	0.716326528263375	ENSMUSG00000043079.17	Synpo	protein_coding,lncRNA	chr18:60593973-60660142	831.413535520192	701.274822794224	835.14085929197	479.08410271425	431.043201537957	530.168445153301	752.357257166582	704.37737529186	729.687432420731	450.356563325446	407.096399418501	475.668343437518
ENSMUSG00000003779.16	5567.54270720736	-0.257260829232817	0.0240513327803876	-10.6963232175889	1.05897203019288e-26	3.57594576408323e-25	12.3082847073743	0.030348492065761	12.5656983036796	0.0261764971198643	-0.257413596305371	ENSMUSG00000003779.16	Kif20a	nonsense_mediated_decay,protein_coding,retained_intron	chr18:34624613-34633277	4941.05482983769	4975.89407005833	5033.93660808248	6095.20054222466	5979.34287261627	6061.82662620645	5162.56880742791	5212.20038688001	5107.81202694512	6025.12745077543	6262.6829878111	5952.86527762282
ENSMUSG00000023067.14	514.700976238604	-0.565741606844358	0.0529809990224988	-10.6781981707085	1.2874625044491e-26	4.33828395076682e-25	8.69720757994695	0.092896833810308	9.26322336339251	0.0320307228129617	-0.566015783445556	ENSMUSG00000023067.14	Cdkn1a	protein_coding,lncRNA	chr17:29090976-29100727	392.961461491499	462.095142441487	417.570429645985	617.560626575712	620.039066827676	630.233350364354	405.610697323304	426.662421049913	386.875341585388	618.704135806625	590.839909426311	607.259132324995
ENSMUSG00000026663.6	2852.76010246242	0.350605158314152	0.0328961917093504	10.6579254344051	1.60129445876819e-26	5.38435261760803e-25	11.6424766524075	0.0324356493725813	11.2917593374191	0.0611574661168305	0.350717314988357	ENSMUSG00000026663.6	Atf6	protein_coding,retained_intron	chr1:170704674-170867771	3272.42044655852	3110.29256330699	3198.16614779552	2517.14584503012	2662.52069873061	2376.98037992573	3215.45350984642	3271.07856138266	3115.27182802812	2599.20073690686	2459.08230459554	2435.50820744199
ENSMUSG00000007805.4	838.266593523649	-0.55648633183909	0.0522422073228566	-10.6520447805738	1.70576418577107e-26	5.72350600261577e-25	9.40581519049523	0.0657970628583545	9.96075676478877	0.1014671576726	-0.55494157429354	ENSMUSG00000007805.4	Twist2	protein_coding	chr1:91801461-91848028	677.51976119224	698.404666629991	638.863514481415	952.584474627635	942.768848491993	951.494361831421	643.826503687784	701.494521095577	710.299602090711	996.145826974618	1008.9389142345	1136.8581269459
ENSMUSG00000032531.15	2971.01270477659	0.456565612154002	0.0429078292918172	10.6406131395948	1.92856041524564e-26	6.45742243678555e-25	11.7455125657001	0.0727635151508554	11.2892077617407	0.079351947447684	0.456304803959441	ENSMUSG00000032531.15	Amotl2	protein_coding,lncRNA,retained_intron,nonsense_mediated_decay	chr9:102716672-102733418	3375.01629611049	3279.63177699672	3252.04620323371	2370.85209804744	2563.04919068339	2348.89198548052	3428.83600821151	3694.85812823629	3590.2736711136	2656.0314460884	2439.2776148941	2653.38803822289
ENSMUSG00000028894.18	970.830829846707	0.41084253886693	0.0386583252713986	10.6275307060674	2.21910230785022e-26	7.41460478481914e-25	10.1146020962543	0.0335501486360031	9.70306820484759	0.0375246869719178	0.411533891406711	ENSMUSG00000028894.18	Inpp5b	nonsense_mediated_decay,protein_coding,lncRNA	chr4:124741850-124801511	1118.87549134033	1112.66387300093	1143.98903421446	814.107950766174	805.719215182488	850.551694293955	1111.98034708362	1066.65605262478	1096.2936786611	856.749747850075	849.401136084008	822.981737058563
ENSMUSG00000027828.12	22892.8010298689	0.442930467887228	0.0416812028760868	10.6266239293527	2.24077774525498e-26	7.47129907456759e-25	14.6869607546144	0.0268047277165736	14.2409953138196	0.107093387847753	0.445965440794795	ENSMUSG00000027828.12	Ssr3	protein_coding,retained_intron	chr3:65379655-65392623	27130.7948942567	26145.2092187184	25810.470842588	19910.4672897258	20796.176615739	19621.4990446306	25978.3994238021	26621.2365998778	26592.1718276516	20518.030569601	18545.9916448602	17043.1643869756
ENSMUSG00000019779.15	705.317037042609	-0.515785565241645	0.0485463931877019	-10.6245908578087	2.29014176540128e-26	7.61988259091903e-25	9.18174511624761	0.0624041169427239	9.69620323310865	0.0731254866425847	-0.514458116861045	ENSMUSG00000019779.15	Frk	protein_coding,retained_intron,lncRNA	chr10:34483399-34611278	574.923911640272	560.637170746815	561.89200671257	794.006519883058	863.191642054216	861.084842210908	563.808066800874	623.657457795931	599.2602102006	843.882417469348	853.802178239884	763.658020756832
ENSMUSG00000034848.17	1329.72565013668	0.386572386688508	0.0363966126394375	10.6211089069766	2.37720202112993e-26	7.89300696178935e-25	10.5569423610629	0.0419548925274339	10.17115693514	0.0454065533677908	0.385785425922945	ENSMUSG00000034848.17	Ttc21b	protein_coding,retained_intron	chr2:66184327-66256617	1536.03408716012	1439.86167572347	1498.05796995115	1225.07053770987	1130.65947480341	1133.19116339886	1477.1219498894	1528.87367542885	1558.95781153656	1132.32507350398	1160.77486861221	1135.77951392224
ENSMUSG00000036499.9	3815.33292882426	0.572228844842906	0.0538785149162088	10.620724155683	2.3870211226969e-26	7.90906309777088e-25	12.1522527919135	0.107125418552062	11.5805239507788	0.104199051485427	0.571728841134766	ENSMUSG00000036499.9	Eea1	protein_coding,nonsense_mediated_decay,lncRNA,retained_intron	chr10:95940650-96045518	4411.62153073462	4376.03143173367	4109.31637100922	2944.85962437641	3169.82538977144	2907.14882507903	4559.21139825764	4951.78255781576	4963.28456448497	3433.43265659066	3140.1435782173	2817.3372178204
ENSMUSG00000049775.16	8221.05030661611	-0.380308630976391	0.0358129299304565	-10.6193107270166	2.42343913784612e-26	8.01300053265745e-25	12.8015272328002	0.056880332625254	13.1816949989867	0.0643970678119555	-0.380167766186496	ENSMUSG00000049775.16	Tmsb4x	protein_coding	chrX:167207093-167209315	7022.97626744414	7232.79353386676	6876.44207529921	8951.83721994739	9099.4325083641	9010.23028062688	6872.38805079304	7231.15927567701	7623.82364477264	9432.82544660464	10094.8904450399	9203.80493095769
ENSMUSG00000034135.15	993.954879583884	-0.424889204666738	0.0400422298689504	-10.6110275590872	2.64820468488064e-26	8.737974335497e-25	9.72849705048671	0.0475811830080638	10.1544566323168	0.0452135201574541	-0.425959581830048	ENSMUSG00000034135.15	Sik3	protein_coding,retained_intron,lncRNA	chr9:46012820-46224194	841.09238925151	825.648256577647	843.800153915965	1124.56338329429	1137.29090867322	1104.22500662724	873.764540719136	815.847737548144	889.196400135891	1113.02407793289	1155.27356591737	1203.73213441331
ENSMUSG00000063856.7	3123.06985905435	-0.374786496393664	0.0353445811545667	-10.6037894395939	2.8614553670414e-26	9.4220245083639e-25	11.4089238453437	0.0388741307627425	11.7829356227634	0.0685343883248739	-0.374011777419717	ENSMUSG00000063856.7	Gpx1	protein_coding,retained_intron	chr9:108338903-108340343	2615.22627820205	2645.32726470127	2747.88282734777	3463.02984269671	3349.97934323474	3454.87251676058	2804.32429963436	2756.96956304549	2746.90305175775	3438.7940442493	3634.16056021435	3819.36871680783
ENSMUSG00000026826.13	678.859514297619	-0.689998667891795	0.0651119296232789	-10.5971159491656	3.07311343410778e-26	1.00980089674378e-24	9.02006040110335	0.0902693564127936	9.70601518658087	0.142482400899744	-0.685954785477524	ENSMUSG00000026826.13	Nr4a2	protein_coding,nonsense_mediated_decay,lncRNA	chr2:57106830-57124003	538.144267461265	536.719202711541	457.980471224629	827.50890468825	815.66636598721	811.930151931794	522.419220135231	539.093734704957	522.590153895523	1002.57949216498	829.596446382567	742.085760283475
ENSMUSG00000027800.14	7436.43930158659	-0.434163817019777	0.0410446278945059	-10.5778475598726	3.7753146378873e-26	1.23724499018975e-24	12.625788437347	0.0654589307151077	13.0594559410256	0.0820224523524335	-0.433667503678649	ENSMUSG00000027800.14	Tm4sf1	protein_coding,lncRNA,retained_intron	chr3:57285611-57301988	6176.07656595383	6498.99027454456	5944.12468744907	8213.66800807299	8626.39022565065	7852.46177208846	6109.91351999707	6588.28278990586	6634.16303292665	9022.1431519531	9123.3603891303	8447.69720136653
ENSMUSG00000039168.15	2695.73796914889	-0.418043754115142	0.0395211984038373	-10.5777094571746	3.78088223956921e-26	1.23724499018975e-24	11.1719742557459	0.0490575110986933	11.5887711132912	0.0805985069084407	-0.41679685754527	ENSMUSG00000039168.15	Dap	protein_coding	chr15:31224314-31274341	2372.28704954597	2174.62165376708	2344.74455540845	3196.12751041535	3012.88145485249	3118.6895457445	2375.71979860792	2263.04054408231	2316.84572443732	2811.51168818886	3052.12273509979	3310.26336963661
ENSMUSG00000009647.13	949.350270873094	0.423313436953869	0.0400250911628755	10.5762016938641	3.84219967591896e-26	1.25472327276769e-24	10.0875242437163	0.0318947415814265	9.66344556655137	0.0554447949771972	0.42407867716496	ENSMUSG00000009647.13	Mcu	protein_coding,nonsense_mediated_decay,lncRNA	chr10:59446984-59616692	1073.38487880313	1117.44746660799	1104.54113648293	802.940489164443	846.613057379679	827.729873807223	1091.74579982486	1049.35892744708	1090.12482355609	763.461602589804	791.087327518655	833.767867295241
ENSMUSG00000025485.13	938.513612913533	0.438613628928371	0.0414868820994804	10.5723449613936	4.00356676964503e-26	1.30473528133545e-24	10.076967692455	0.0580418402421492	9.63841303935965	0.0340722773173516	0.438554653095393	ENSMUSG00000025485.13	Ric8a	protein_coding,lncRNA,nonsense_mediated_decay,retained_intron	chr7:140856957-140864372	1066.60968119121	1083.00559263719	1055.47180028029	806.290727644962	778.088240724927	811.052389605381	1069.67174826985	1166.59499809593	1040.77398271604	789.196263351258	774.583419434121	820.824511011227
ENSMUSG00000032374.14	2767.96439422136	0.634201321310816	0.0600055916065908	10.5690370568925	4.14731052762697e-26	1.34820494089434e-24	11.7150563729233	0.0881439157937606	11.0769043232183	0.149188606034669	0.638152049705081	ENSMUSG00000032374.14	Plod2	protein_coding,retained_intron	chr9:92542223-92608428	3599.56570267706	3130.38365645662	3536.84078197844	2237.95930498685	2542.04965009564	2156.66203599613	3210.85474910579	3206.69481766567	3515.36614483852	2152.0610061766	2078.39215811229	1848.74272256668
ENSMUSG00000091243.2	2231.94500730917	0.643116227044174	0.0608499471341794	10.5688871943643	4.15394251211223e-26	1.34820494089434e-24	11.4074378939959	0.0973533010051508	10.7616025662494	0.144198792026378	0.645835327746502	ENSMUSG00000091243.2	Vgll3	protein_coding,lncRNA	chr16:65815257-65866368	2602.64376835133	2701.77366926451	2469.82325553282	1695.22067114273	1957.37823057364	1606.30505733533	2727.98487133995	3011.62168371718	2812.11666286782	1970.84610331469	1665.79445599895	1561.83165827103
ENSMUSG00000005125.13	2053.8878772503	0.587033385159755	0.0557760516284688	10.5248286320096	6.6382127296324e-26	2.15010355575502e-24	11.2673903800123	0.0594993647960085	10.6751102288716	0.146803036886339	0.592280151140629	ENSMUSG00000005125.13	Ndrg1	nonsense_mediated_decay,protein_coding,retained_intron	chr15:66929318-66969640	2541.66698984403	2509.47320626091	2596.82624335141	1703.03789426394	1857.90672252642	1737.96940629724	2430.90492749545	2322.61953080549	2396.1595757874	1383.23801592816	1592.07699988803	1574.77501455505
ENSMUSG00000025986.6	1078.38181543115	-0.523163355369773	0.0498084357993639	-10.5035090336335	8.32275384771826e-26	2.69023271521663e-24	9.78724065123713	0.0945288086944939	10.3118422595159	0.0763444246123597	-0.524601608278759	ENSMUSG00000025986.6	Slc39a10	protein_coding,retained_intron	chr1:46807544-46892852	872.064721191726	839.0423186774	825.519420820865	1204.96910682675	1349.4967925073	1217.45634673448	857.209002052879	969.599961349914	944.716096080946	1351.06968997634	1290.60561221055	1218.83271674466
ENSMUSG00000017499.15	798.518765104632	-0.546992118509359	0.0522243380661561	-10.4738928010241	1.13862158401862e-25	3.67298031706495e-24	9.34315297345791	0.0654586925373004	9.88587413629964	0.0997143067614004	-0.542721162841737	ENSMUSG00000017499.15	Cdc6	protein_coding,nonsense_mediated_decay,retained_intron	chr11:98907801-98923940	676.551875819108	685.967323251649	646.5606652583	930.249551424174	848.823535336284	1048.04821773682	648.425264428411	635.188874581064	604.547800290606	972.555721276618	926.419373811832	958.886978040711
ENSMUSG00000004798.14	787.658056914529	0.501878065088514	0.0479575652309939	10.4650447259187	1.25017483579067e-25	4.02465006467214e-24	9.85029117522103	0.0390610697461954	9.34820580880765	0.0959125521826708	0.502085366413374	ENSMUSG00000004798.14	Ulk2	protein_coding,lncRNA	chr11:61775649-61855073	962.078060892981	899.31559812629	941.938826321243	625.377849696923	665.353864938077	590.734045675781	905.955865903525	925.396197006905	902.415375360904	720.570501320714	662.356844459291	650.403653271708
ENSMUSG00000029201.14	5653.06790856377	-0.447609744175425	0.0427928072322179	-10.459929439694	1.31953894665495e-25	4.23935275756289e-24	12.2215883664387	0.0879426660725376	12.6701656719191	0.0679958725272175	-0.448577305480413	ENSMUSG00000029201.14	Ugdh	protein_coding,retained_intron	chr5:65413221-65435949	4844.26629252452	4728.1039212129	4457.61244366325	6646.87314535016	6761.85206925441	6421.70918003568	4483.79172211136	5227.57560926019	4956.23444436496	6702.80685082706	6645.57365537229	5960.41556878849
ENSMUSG00000052456.9	1559.62386690232	-0.395978181068975	0.0379178041106468	-10.4430673230307	1.57633396305396e-25	5.05414067224836e-24	10.3957049223614	0.0458584658139924	10.7904499429816	0.0628373600879795	-0.394745020620233	ENSMUSG00000052456.9	Asna1	protein_coding,nonsense_mediated_decay,lncRNA,retained_intron	chr8:85017931-85025281	1290.19120238465	1348.97339718943	1392.22214676899	1678.46947874014	1695.43659271596	1813.45696636874	1388.82574366936	1359.74622924691	1303.39095718631	1744.59554412024	1836.33483953913	1863.84330489803
ENSMUSG00000015653.13	3759.18052212843	0.388182217081678	0.0372675204081061	10.4160999398619	2.0936325590059e-25	6.69920208548037e-24	12.0569879023781	0.0336370970475612	11.6674665005191	0.0832693596395689	0.389521401859026	ENSMUSG00000015653.13	Steap2	protein_coding,retained_intron,lncRNA	chr5:5664829-5694578	4417.42884297341	4310.97455867773	4214.19005034427	3349.12173435906	3573.23761685183	3136.24479227276	4118.65011930557	4251.24898811895	4256.51002245426	3288.67518980748	3040.01986917113	3153.86448120477
ENSMUSG00000056216.9	1899.99081435397	0.511847853663636	0.0491555216071936	10.4128251909086	2.16693617481468e-25	6.91980765200882e-24	11.1241757350069	0.0663897540507736	10.6101007622936	0.111694610779108	0.514074972713367	ENSMUSG00000056216.9	Cebpg	protein_coding,retained_intron,lncRNA	chr7:35046422-35056573	2216.45750447176	2290.38461905781	2066.68498359349	1543.34319335919	1652.33227256217	1556.27260472981	2213.84342053785	2375.47185773735	2238.41313810224	1758.53515203269	1461.14599575073	1427.00503031255
ENSMUSG00000035900.18	1266.05120241328	-0.412407120035546	0.0396411363386677	-10.4035140797229	2.38954910296948e-25	7.61536823558809e-24	10.0849670437489	0.045066682152692	10.4972319713516	0.0627864672008749	-0.41226492760271	ENSMUSG00000035900.18	Gramd4	nonsense_mediated_decay,lncRNA,protein_coding	chr15:86057695-86137634	1055.96294208676	1083.00559263719	1059.32037566873	1438.36905430292	1400.33778550921	1384.23118875291	1093.58530412111	1150.25882431699	1074.26205328608	1431.49050485588	1455.64469305588	1566.14611036571
ENSMUSG00000036257.15	929.273616718683	0.482986318097074	0.0464955610842864	10.3877941642972	2.81794778047072e-25	8.96265515508031e-24	10.081264116881	0.0537329520537846	9.5967695273994	0.0916174081654436	0.484494589481635	ENSMUSG00000036257.15	Pnpla8	protein_coding	chr12:44221370-44322532	1111.13240835527	1028.47262551677	1042.00178642074	778.372073640635	820.08732190042	801.397004014841	1081.62852619548	1115.6645739616	1121.85036409612	750.594272209077	808.691496142158	691.390948171086
ENSMUSG00000038679.16	1063.16151134347	0.637960849955978	0.0614944172519909	10.3742888942544	3.24620139923252e-25	1.03040924814439e-23	10.3371099764811	0.0745558752004489	9.69388862544313	0.157218201834978	0.64322135103796	ENSMUSG00000038679.16	Trps1	protein_coding	chr15:50654752-50890463	1249.54001671312	1311.66136705441	1224.80911737175	821.925173887385	908.506440164617	837.385259397763	1409.06029092812	1322.26912469522	1249.63379127125	954.327003237255	754.778729732681	714.041821668111
ENSMUSG00000030662.10	12089.8118211188	0.242361552563497	0.0233695631814494	10.3708208271467	3.36620714569178e-25	1.06636873471605e-23	13.6774167466207	0.0220827453272577	13.435005702965	0.0379777746343016	0.242411043655657	ENSMUSG00000030662.10	Ipo5	protein_coding,lncRNA,retained_intron	chr14:120911224-120947999	13049.0306005625	12986.4999244322	12786.8917280994	11154.0606478087	11034.7059593717	10749.0774492505	13238.9124201171	13327.4349494172	13223.3815500882	11259.9863606679	11502.1236743811	10765.6365892287
ENSMUSG00000008398.15	3296.59173743636	-0.362724698599224	0.0350253661714449	-10.3560572878448	3.92822190562462e-25	1.24192848334997e-23	11.4936614202409	0.0424456303529237	11.855775187673	0.0659059836853064	-0.362113767432126	ENSMUSG00000008398.15	Elk3	protein_coding,nonsense_mediated_decay,retained_intron	chr10:93247414-93311135	2962.69712715635	2898.85772587517	2911.44728135657	3667.39439000839	3900.38835442936	3535.62665079056	2876.06496718815	2930.90176622125	2724.87142638273	3855.9100040912	3796.99911998175	3497.94203575481
ENSMUSG00000021203.15	217.231095661814	0.963645728256175	0.0930727450687796	10.3536833209771	4.02688922143527e-25	1.27059162690655e-23	8.16181002334421	0.152089511346715	7.19738085052439	0.180032941142972	0.96442917281983	ENSMUSG00000021203.15	Otub2	protein_coding,retained_intron	chr12:103388682-103406350	287.461955820136	337.721708658064	266.513845649626	127.309062259731	164.680607767066	146.586308510929	268.567627252619	308.465399002302	254.685589335255	143.685189251452	172.740904618121	128.354949816473
ENSMUSG00000029502.14	2147.42668909769	0.37096087148649	0.0358376496844906	10.351149552283	4.13490843678339e-25	1.30208594841645e-23	11.2418255085587	0.0302947933154215	10.870132166463	0.0721467164952992	0.371693342095679	ENSMUSG00000029502.14	Golga3	protein_coding,retained_intron	chr5:110176701-110226470	2384.86955939669	2403.2774281843	2397.66246699953	1810.24552564056	1993.85111685763	1823.11235195928	2521.96039015986	2391.80803151629	2430.52891137243	1996.58076407614	1794.52493905831	1820.69878395132
ENSMUSG00000025610.7	96.8745589797615	1.24697124069006	0.120681782379424	10.3327214439838	5.01181193351887e-25	1.57509836033422e-23	7.08953958003698	0.112194302629625	5.84802823743316	0.234032199359932	1.24151134260382	ENSMUSG00000025610.7	Map3k7cl	protein_coding	chr16:87553330-87595336	119.049900895208	149.248120540108	132.775850901258	69.2382619307308	58.57766585003	43.0103539942247	138.882574366936	143.181758415399	133.071017265133	64.3366519036351	56.113287487415	55.0092642070599
ENSMUSG00000025236.11	1159.05850535393	0.391091456954328	0.0378827387765878	10.3237376595387	5.50379765398148e-25	1.72629985308972e-23	10.3610084144251	0.0440393262761743	9.97020603906712	0.0439109756995651	0.390802375357953	ENSMUSG00000025236.11	Adpgk	protein_coding,lncRNA,retained_intron	chr9:59291558-59324052	1333.74604417558	1381.50183371741	1305.62920052904	1041.92416744148	971.505061927856	988.360379540756	1269.25796441306	1320.3472218977	1280.47806679628	1019.73593267262	1026.543082858	969.673108277389
ENSMUSG00000035357.17	580.360985674147	-0.611150427574641	0.0593085831683449	-10.3045865358125	6.71799360226012e-25	2.1029837566365e-23	8.83933617833967	0.124319467246124	9.45418510068457	0.076927941357017	-0.614848922344903	ENSMUSG00000035357.17	Pdzrn3	protein_coding,lncRNA,retained_intron	chr6:101149609-101377897	454.906125371933	436.263736963392	470.488341237066	693.499365467481	662.03814800317	663.588318768039	507.703185765224	397.833879087081	486.458288280487	730.220999106259	703.066484401141	758.264955638492
ENSMUSG00000025887.10	227.329608497283	-0.78745789863585	0.0765307706497581	-10.2894285782073	7.86416744395158e-25	2.45693310045188e-23	7.38233439635584	0.0971821034306254	8.16965892660507	0.0974172169369835	-0.787324530249232	ENSMUSG00000025887.10	Casp12	protein_coding,nonsense_mediated_decay,retained_intron	chr9:5345430-5373032	183.898220895037	154.988432868573	156.829447079022	318.272655649327	270.783549684101	276.495132820016	171.993651699451	159.517932194337	172.727942940173	304.52681901054	288.268261209858	269.65325591696
ENSMUSG00000071547.4	1021.84925483082	-0.446579012760495	0.043404193851219	-10.2888447667357	7.91198981570387e-25	2.46701749243686e-23	9.75692571048452	0.0517183401773742	10.2018472216269	0.0722790033989246	-0.444921511142409	ENSMUSG00000071547.4	Nt5dc2	protein_coding,retained_intron	chr14:31131053-31139124	916.587448355788	844.782631005866	889.020914730162	1182.63418362329	1093.08134954113	1189.36795228928	847.091728423499	859.090550492392	834.557969205836	1152.6983466068	1177.27877669675	1275.99920699906
ENSMUSG00000030096.8	4632.42776787194	-0.352318632598749	0.0342524231248829	-10.285947692349	8.15359705655098e-25	2.53736742910825e-23	11.9902932421118	0.0424938190436824	12.3418987189805	0.0652079233418303	-0.351605476868698	ENSMUSG00000030096.8	Slc6a6	protein_coding,lncRNA,retained_intron,nonsense_mediated_decay	chr6:91684053-91759066	4040.92143282515	4151.2025322021	3952.4869239302	5093.47923654941	5160.36078969415	5075.22177131852	4246.495667895	4094.6139101209	3931.32323191894	5264.88268078081	4943.47060158737	5634.6744356408
ENSMUSG00000031904.5	2057.93808987497	-0.318636759169613	0.0309859828741705	-10.2832548660325	8.38471940314709e-25	2.60418555082872e-23	10.8389801222635	0.0334734206923728	11.1574122420103	0.0375272595944427	-0.318432119746767	ENSMUSG00000031904.5	Slc7a6	protein_coding,retained_intron,nonsense_mediated_decay	chr8:106168857-106198706	1862.21145790553	1873.25525652263	1789.58755562565	2250.24351274875	2324.31757137006	2257.60470353359	1858.81909136145	1835.41717163363	1770.46141513677	2383.67295302968	2272.03801297082	2217.62837666108
ENSMUSG00000027204.13	1055.68420152103	1.38251116425658	0.134470150594659	10.2811751020043	8.56765548211922e-25	2.65580586243582e-23	10.555611166159	0.259789390566458	9.18557458400935	0.173754723704724	1.37003658214961	ENSMUSG00000027204.13	Fbn1	protein_coding,retained_intron	chr2:125300594-125507993	1413.11264477239	1222.68652596319	1562.52160770756	543.855380004289	688.563883482428	560.890126577747	2075.88059831904	1521.18606423876	1360.67318316136	658.378404480533	502.819066308797	557.642933236274
ENSMUSG00000023015.14	6343.49642441217	-0.259008654802061	0.02521105415435	-10.2736146301669	9.26661730757342e-25	2.86687101926896e-23	12.4954161210887	0.0366964503086841	12.7546900946757	0.0286766744547122	-0.259273973586993	ENSMUSG00000023015.14	Racgap1	nonsense_mediated_decay,protein_coding,retained_intron,lncRNA	chr15:99620496-99651656	5837.31668535771	5708.74061065912	5551.56999782796	6811.0348308956	7028.2146630253	6801.7802673724	5855.14217496634	5975.1957974963	5723.81627243073	6916.19007964078	7123.0867292848	6789.86898398906
ENSMUSG00000005397.8	1712.69116331807	-0.412105812678006	0.0401292122377303	-10.2694717812211	9.67328423685694e-25	2.9868617533688e-23	10.5201320504946	0.0678660322113674	10.9330973560849	0.058425833235471	-0.412965305590266	ENSMUSG00000005397.8	Nid1	protein_coding,retained_intron	chr13:13437551-13512269	1502.15809910051	1416.90042640961	1459.57221606673	1947.60530334185	2070.1126063605	1825.74563893852	1567.25766040569	1498.1232306685	1372.12962835637	1945.11144255324	1966.16558313746	1981.41212447782
ENSMUSG00000020534.14	1794.3444786488	-0.3924051222421	0.0382117861182888	-10.2692169642991	9.69886675894177e-25	2.98894590934301e-23	10.5997559821714	0.0458680644622872	10.9910002619015	0.0690274467329656	-0.391244279730081	ENSMUSG00000020534.14	Shmt1	retained_intron,lncRNA,protein_coding,nonsense_mediated_decay	chr11:60788104-60811718	1564.10276298094	1570.93214055677	1482.66366839738	1902.93545693492	1962.90442546516	2026.75321168704	1547.94286529506	1627.85166950124	1518.41962084652	2135.97684320069	2036.58225763147	2155.06882128835
ENSMUSG00000022772.12	1705.59863123781	0.343281089965407	0.0334612113886962	10.2590753806771	1.07733326469901e-24	3.31363493101513e-23	10.897089823717	0.0355954134661224	10.5547203847653	0.0439929051430246	0.342369438951643	ENSMUSG00000022772.12	Senp5	protein_coding,nonsense_mediated_decay,retained_intron	chr16:31959672-32003287	1936.73863163668	1935.44197341435	1817.48972719186	1524.35850863625	1510.86168333945	1428.99706739996	1916.76347669335	1936.31706850354	1899.1261073269	1568.74202891697	1494.1538119198	1498.19348987463
ENSMUSG00000021996.16	7647.68729371512	0.302253785881775	0.029472961217482	10.2552907273699	1.12038339496816e-24	3.43938198482393e-23	13.0438170010782	0.0313242408736314	12.7409929298322	0.0562562494012874	0.302824071246008	ENSMUSG00000021996.16	Esd	protein_coding,retained_intron,lncRNA	chr14:74732297-74750765	8573.52863520123	8476.52787170099	8223.443461254	6949.51135475706	6470.06897898256	6873.75677813824	8314.55941905367	8361.23812062002	8725.40491352374	6669.56624734351	7261.71955719489	6872.92218681149
ENSMUSG00000034997.5	418.52163705063	-0.657572999325156	0.064200687091295	-10.2424604644818	1.27940587160021e-24	3.91997115601679e-23	8.34171428197008	0.115561402783813	8.99954485163163	0.0955578563569696	-0.657830569661543	ENSMUSG00000034997.5	Htr2a	protein_coding	chr14:74640840-74709494	353.278161193097	284.145460259051	310.772462616712	474.617118073558	542.672338346505	527.535158174063	322.833003992018	328.645378376284	348.98094594035	546.861541180899	512.721411159518	469.196665295511
ENSMUSG00000022742.6	691.762451824604	0.783862680522324	0.0765876638204919	10.234842550617	1.38420150909796e-24	4.2328828807117e-23	9.76373266975335	0.192068637173398	8.98857486531641	0.0880502878368529	0.775157804436937	ENSMUSG00000022742.6	Cpox	retained_intron,protein_coding,lncRNA	chr16:58670292-58717636	815.927369550084	862.960286712674	713.910734556039	472.383625753212	551.514250172924	527.535158174063	861.807762793506	1063.7731984285	933.259650885935	525.415990546354	480.813855529419	491.847538792536
ENSMUSG00000039081.10	579.68501181174	-0.622980958261114	0.060898298157427	-10.2298582572974	1.4573252040344e-24	4.44792467562116e-23	8.82853274090371	0.150159608044745	9.45824532205565	0.0449257584513225	-0.629712581151944	ENSMUSG00000039081.10	Zfp503	protein_coding	chr14:21983959-21989601	453.938239998801	386.514363450022	434.889018893975	708.017065549731	694.090078373941	695.187762518898	499.425416432096	444.920497626373	517.302563805518	719.498223788986	670.058668232074	732.378243070464
ENSMUSG00000017631.19	1148.83581533032	-0.42142201252072	0.0412588494922497	-10.2140999496334	1.71462983586808e-24	5.2232034788987e-23	9.93885843897988	0.0716751673718895	10.3615369677906	0.0440634567915442	-0.422678528810714	ENSMUSG00000017631.19	Abr	retained_intron,nonsense_mediated_decay,protein_coding,lncRNA	chr11:76416734-76623558	963.045946266113	921.320128718742	1064.13109490428	1299.89253044146	1336.23392476767	1268.36656166642	1011.72736293795	969.599961349914	962.341396380964	1301.74492351688	1301.60821760023	1386.01773541318
ENSMUSG00000056498.13	92.5215331601187	1.21661474747062	0.119172280781957	10.2088735693209	1.80953294183013e-24	5.5017427815682e-23	7.01836621965549	0.0983894588716652	5.80089603367944	0.193810434487836	1.21747018597605	ENSMUSG00000056498.13	Tmem154	lncRNA,protein_coding,retained_intron	chr3:84666192-84704575	126.792983880262	135.854058440354	121.230124735931	63.6545311298654	59.6829048283325	58.8100758696542	117.728274960052	135.49414722531	139.239872370139	53.6138765863626	55.0130269484461	43.1445209467137
ENSMUSG00000026043.18	16750.3978142643	-0.55969759301552	0.0549277178179616	-10.1897114107387	2.20417547390617e-24	6.68880859395121e-23	13.7207086074737	0.125168137464809	14.2821311128168	0.0964399907660185	-0.561422505343103	ENSMUSG00000026043.18	Col3a1	protein_coding,lncRNA,retained_intron	chr1:45311538-45349706	14188.2316847386	12151.2844806404	14385.9748019972	21571.0688299032	18127.0244831385	21339.2799174204	14469.5407943089	12009.9705817158	14043.8392790541	19992.6145790546	18993.7976842205	19732.1466549795
ENSMUSG00000037816.10	239.677202178871	0.94344269673614	0.0926097027090276	10.1872986214022	2.25955677792138e-24	6.84378351572332e-23	8.29446500432556	0.177569749627227	7.35361375714436	0.170642877358711	0.940851247181199	ENSMUSG00000037816.10	Fbxw17	protein_coding,nonsense_mediated_decay,retained_intron,lncRNA	chr13:50417864-50433780	331.016797611066	331.024677608188	354.068935736688	180.912877948039	140.365350244412	165.89707969201	310.876226066387	247.925460880355	317.255405400318	141.540634187997	183.74351000781	171.499470763187
ENSMUSG00000090362.2	30.7807085907525	-2.56956343137238	0.252317917325108	-10.1838325974351	2.34153363878419e-24	7.07856769164646e-23	3.11878039919944	0.612574832414992	5.71866792659942	0.226782661019804	-2.59988752739999	ENSMUSG00000090362.2	Vmn2r79	protein_coding,retained_intron,nonsense_mediated_decay	chr7:86996115-87044941	10.6467391044495	4.78359360705473	8.65929462399508	54.7205618484808	54.1567099368202	67.5876991337817	9.19752148125406	4.80475699380532	14.981505255015	48.2524889277264	49.5117242536015	42.0659079230458
ENSMUSG00000089762.3	196.742502159523	-0.934207890011448	0.0917480460565737	-10.1823191900501	2.37824576099165e-24	7.17588183891605e-23	7.07356864017629	0.183056455383976	8.01136005770047	0.130963296138327	-0.937791417524183	ENSMUSG00000089762.3	Ier5l	protein_coding	chr2:30471537-30474219	153.893774327952	122.459996340601	145.283720913695	285.887017004308	264.152115814286	222.073868582426	111.290009923174	148.947466807965	128.664692190129	241.262444638632	266.263050430479	270.731868940628
ENSMUSG00000025085.16	217.896445801985	-0.770425945121428	0.0756661237192875	-10.1819137449094	2.38817748422556e-24	7.19217549376544e-23	7.33055769331088	0.118582975421903	8.104759364043	0.0423953360497125	-0.774201670732119	ENSMUSG00000025085.16	Ablim1	protein_coding,retained_intron,lncRNA	chr19:57032733-57314919	145.182805969766	147.334683097286	177.034467868344	280.303286203442	279.625461510521	267.717509555889	160.956625921946	160.478883593098	174.490472970175	268.069382931813	286.06774013192	267.496029869625
ENSMUSG00000027624.20	2893.82525503455	-0.345851724926485	0.0339847120786699	-10.1766854497954	2.51999029962031e-24	7.5747662964534e-23	11.3151750590279	0.0535767643286796	11.6606827919301	0.0497447410360799	-0.34550773290221	ENSMUSG00000027624.20	Epb41l1	protein_coding,retained_intron	chr2:156420909-156543214	2565.86412417233	2538.17476790324	2642.04700416561	3228.51314906037	3270.40213679696	3336.37460269486	2662.68246882305	2449.46511544195	2435.81650146244	3093.52067903312	3129.14097282761	3373.90153803301
ENSMUSG00000003849.8	366.927922885117	-0.666661708676296	0.0656319174711556	-10.1575839067826	3.0657954413382e-24	9.19796586946664e-23	8.14928789760586	0.08733647819422	8.81219486609569	0.105523403835049	-0.662906968489828	ENSMUSG00000003849.8	Nqo1	protein_coding	chr8:107388225-107403206	300.044465670849	276.491710487764	287.681010286059	481.317595034596	435.464157451167	501.20228838168	293.400935252005	253.691169272921	291.698719965292	425.694180095719	440.104215587569	416.344627135787
ENSMUSG00000054843.9	2514.48524200327	0.455265911881263	0.044950880739983	10.1280754545108	4.14731678817687e-24	1.24192574990859e-22	11.5052517557053	0.0480987273521071	11.0477568163111	0.107424333995214	0.457494939394195	ENSMUSG00000054843.9	Atrnl1	protein_coding	chr19:57611034-58133343	2901.72034864905	2882.59350761118	2826.77862281084	2196.63969706044	2219.31986843133	2046.06398286812	2955.16365192693	3075.04447603541	2805.06654274781	2297.8907504915	2103.69815050858	1863.84330489803
ENSMUSG00000027122.15	1357.50899677838	0.483240488500608	0.0477148646655532	10.1276717829502	4.16447000712777e-24	1.24471381324152e-22	10.6258628039228	0.0946525501081496	10.1447359235865	0.0635386422849905	0.481126880336342	ENSMUSG00000027122.15	Arl14ep	retained_intron,protein_coding	chr2:106962527-106974424	1511.83695283183	1520.22604832199	1485.55009993871	1102.22846009083	1159.39568823927	1119.14696617626	1547.94286529506	1687.43065622443	1742.26093465675	1207.38450072489	1144.27096052768	1062.43382831282
ENSMUSG00000020484.19	1785.72598963507	0.389052656712772	0.0384507060065871	10.1182188084173	4.58686775171434e-24	1.36838680615523e-22	10.9835355962519	0.056238493610085	10.593610766613	0.0614711992637317	0.389924829638872	ENSMUSG00000020484.19	Xbp1	protein_coding,retained_intron	chr11:5520659-5525893	2071.27469850199	1959.35994144962	2145.58077905656	1575.72883200421	1525.22979005739	1629.12687782206	2062.08431609716	1949.7703880862	1965.22098345197	1479.74299378361	1598.67856312184	1466.91371218826
ENSMUSG00000029413.14	380.161084745297	0.697135717083666	0.0689532016207148	10.1102733549392	4.97452838335683e-24	1.48125215707798e-22	8.87761341007614	0.0942244154418739	8.17518448951814	0.136683170005874	0.702428920558001	ENSMUSG00000029413.14	Naaa	protein_coding,retained_intron	chr5:92257659-92278170	493.621540297204	416.172643813762	500.314800497494	289.237255484827	266.362593770891	330.916397057607	466.314339099581	470.866185392922	476.764373115478	260.563440209722	314.674514145112	276.124934058967
ENSMUSG00000070003.7	570.204037226499	-0.686142457610649	0.0678931120880183	-10.106216028529	5.18482923650995e-24	1.5409817380646e-22	8.77288421270698	0.0376172443904303	9.45108940276323	0.163494195076469	-0.678205190056252	ENSMUSG00000070003.7	Ssbp4	retained_intron,nonsense_mediated_decay,protein_coding,lncRNA	chr8:70597490-70608872	424.901678804848	456.354830113022	436.813306588196	704.666827069212	622.249544784281	674.999229011405	439.641526803944	425.701469651152	438.86997747044	676.607122519896	673.35944984898	868.283484052612
ENSMUSG00000063659.11	544.471242735309	0.729687404308698	0.0722166929620491	10.1041376221999	5.29594484252912e-24	1.57106431020149e-22	9.40181985534097	0.145646877426505	8.67735812613367	0.121158756652122	0.724461729207309	ENSMUSG00000063659.11	Zbtb18	protein_coding,lncRNA	chr1:177442351-177450764	632.029148655047	673.529979873306	616.734205997872	402.028617662308	448.727025190796	355.493742197164	620.832699984649	756.268750824958	773.750683170775	441.778343071628	398.29431510675	414.187401088451
ENSMUSG00000028776.14	865.338863697511	-0.482635141156998	0.0477966770295722	-10.0976714523143	5.6569436284602e-24	1.67190600237042e-22	9.49538766037494	0.0650106218885909	9.97724206616088	0.0810929460289812	-0.481854405785942	ENSMUSG00000028776.14	Tinagl1	protein_coding,nonsense_mediated_decay,retained_intron,lncRNA	chr4:130164454-130175122	735.592883580146	683.097167087416	743.737193816467	1015.12225959733	1046.66131245242	975.193944644565	719.246179834068	763.956362015046	685.624181670687	929.664620007528	993.535266688937	1092.63499297552
ENSMUSG00000029571.14	3574.44243963014	-0.481493445272247	0.0476833587644708	-10.0977250291985	5.65385459439734e-24	1.67190600237042e-22	11.5415738782357	0.0701185780383998	12.0212375591012	0.105668061784617	-0.47966368086554	ENSMUSG00000029571.14	Tmem106b	protein_coding,lncRNA,retained_intron	chr6:13069759-13089269	3093.36165252914	2766.83054232046	2945.12231600544	4191.14833912956	4395.53541670886	4249.24742216412	2927.57108748317	2981.83219035558	3185.77302922819	4533.58940414282	3875.11761824854	3748.18025724575
ENSMUSG00000021669.15	1876.86734609236	-0.498897315125606	0.049442134677833	-10.0905294315555	6.08404833089155e-24	1.79479425761301e-22	10.6016161392838	0.0817284815549102	11.0996760520382	0.0987141939631204	-0.498059912754387	ENSMUSG00000021669.15	Col4a3bp	protein_coding,retained_intron,lncRNA	chr13:96542618-96640167	1542.80928477204	1544.14401635727	1415.31359909964	2169.83778921629	2283.42372917287	2171.58399554514	1533.22683092505	1637.46118348885	1659.42202324666	2456.58782518714	2036.58225763147	2072.01561846592
ENSMUSG00000034361.10	502.658644267692	-0.513485173511821	0.0509424371072415	-10.0797135486639	6.79238512225726e-24	2.00003607189879e-22	8.69599802349169	0.050534305271118	9.20736888101908	0.0447144768314026	-0.511370857527393	ENSMUSG00000034361.10	Cpne2	protein_coding,retained_intron,nonsense_mediated_decay,lncRNA	chr8:94532990-94570531	434.580532536165	412.345768928118	412.759710410432	579.591257129827	573.619029738973	625.844538732291	391.814415101423	410.326247270974	424.769737230425	583.318977259625	587.539127809404	595.394389064648
ENSMUSG00000022425.16	464.441009689692	0.952826765095803	0.0945587710802312	10.0765561376358	7.01415585041484e-24	2.06151236114692e-22	9.25302088639677	0.163619820780555	8.29009338023635	0.233794299431197	0.962927506160421	ENSMUSG00000022425.16	Enpp2	protein_coding,retained_intron,lncRNA	chr15:54838901-54952892	697.845354028007	575.94467028939	672.538549130285	361.825755896077	266.362593770891	389.726472927261	632.78947791028	512.187095539647	586.041234975587	324.900092113358	264.062529352541	289.068290342981
ENSMUSG00000026872.18	1950.916725306	0.3686874072726	0.0366435703379416	10.0614488127772	8.17857726455325e-24	2.39930128956977e-22	11.1017023044203	0.0522311908469407	10.7338085448838	0.0572223518474277	0.367893759536482	ENSMUSG00000026872.18	Zeb2	lncRNA,protein_coding,retained_intron	chr2:44983632-45117395	2175.80631880022	2090.43040628292	2219.66585528407	1728.72305594792	1784.96094995846	1623.86030386359	2136.58424009532	2301.47860003275	2265.73235356727	1761.75198462788	1693.30096947317	1628.70566573844
ENSMUSG00000034574.10	464.157936280768	0.582363334160368	0.0578998191769345	10.0581200846369	8.45983061135367e-24	2.47723194894454e-22	9.11981849739378	0.069847167847035	8.53811971460998	0.0967842046757901	0.5816987827838	ENSMUSG00000034574.10	Daam1	protein_coding,retained_intron	chr12:71831078-71992333	558.469860297032	564.464045632459	534.951978993474	350.658294294346	386.833642405859	362.515840808466	540.814263097739	533.328026312391	606.310330320607	395.670409207356	397.194054567781	338.684489431702
ENSMUSG00000020303.2	1091.03324267516	0.483184889203711	0.0480606915451115	10.0536399637566	8.85354396181709e-24	2.58774578670348e-22	10.3119267307619	0.0836785422057361	9.82828010825972	0.0750395758877091	0.483646622502171	ENSMUSG00000020303.2	Stc2	lncRNA,protein_coding	chr11:31357307-31370074	1202.11363342966	1391.06902093152	1219.03625428909	947.00074382677	912.927396077826	965.538559054025	1260.98019507993	1335.72244427788	1225.83963586623	887.845796270165	832.897227999474	911.428004999326
ENSMUSG00000056394.17	2768.63338442001	-0.369939086558891	0.0368079100472238	-10.050532238431	9.13725739718431e-24	2.66576125277044e-22	11.2376448571368	0.0639428905042234	11.6072158430192	0.0538418181900847	-0.369570985882406	ENSMUSG00000056394.17	Lig1	lncRNA,protein_coding,retained_intron	chr7:13277283-13311433	2423.58497432196	2455.8969578619	2283.16734919337	3098.97059448029	2952.09331104585	3311.7972575553	2555.9912196405	2480.21556020231	2298.3391591223	3081.72562618412	3123.63967013277	3158.17893329944
ENSMUSG00000031066.10	182.88589516382	0.826092428122914	0.082306847915733	10.0367399437855	1.05090031484836e-23	3.06033741228593e-22	7.87068271221677	0.0733157207738351	7.04721625633496	0.0897705108428325	0.823466455881819	ENSMUSG00000031066.10	Usp11	protein_coding,lncRNA,retained_intron	chrX:20703906-20720539	223.581521193439	238.222961631326	244.384537166084	135.126285380942	140.365350244412	131.664348961912	227.178780586975	220.057870316284	249.39799924525	137.251524061088	129.830743598333	117.568819579795
ENSMUSG00000037035.5	783.929553678127	1.66596755364351	0.166080168140703	10.0311046905499	1.11264705779762e-23	3.23421638357255e-22	10.2161334006538	0.122128833217972	8.51064200040231	0.38819757940313	1.70549140025146	ENSMUSG00000037035.5	Inhbb	protein_coding	chr1:119415465-119422248	1295.99851462344	1018.90543830266	1255.59772047929	436.647748627673	300.625002098267	536.31278143819	1231.54812633992	1165.63404669717	1187.06397520619	386.019911421811	251.959663423883	340.841715479038
ENSMUSG00000038564.11	322.791029281376	0.704372403790202	0.070234247362304	10.028902284048	1.13774413932821e-23	3.30112198085522e-22	8.64501407029703	0.0847995014339932	7.93549616662567	0.1331670469742	0.709517903671359	ENSMUSG00000038564.11	Ift172	retained_intron,protein_coding	chr5:31253277-31291116	386.186263879577	365.466551578982	435.851162741086	269.135824601712	227.679229530305	277.372895146429	402.851440878928	408.404344473452	403.619376870404	219.816894004087	237.656276417287	239.452091254261
ENSMUSG00000031586.17	2227.82893715337	0.316111554847265	0.0315342624826372	10.0243839544786	1.19099993791982e-23	3.44933576911049e-22	11.2710875634169	0.0375586209841112	10.9541619126837	0.040233854172808	0.316925650733223	ENSMUSG00000031586.17	Rbpms	nonsense_mediated_decay,lncRNA,protein_coding,retained_intron	chr8:33782643-33929863	2423.58497432196	2474.07461356871	2389.00317237553	1985.57467278773	1933.06297305099	2090.82986151517	2451.13947475421	2556.13072070443	2535.39944815754	1960.12332799742	1985.9702728389	1949.05373376779
ENSMUSG00000030739.18	27.3323288204267	3.19990516090846	0.319306841336595	10.0214112153498	1.22737735610766e-23	3.54821603256551e-22	5.6185967639788	0.296920563312011	2.22674824077412	1.03772351278756	3.39184852320469	ENSMUSG00000030739.18	Myh14	protein_coding,lncRNA	chr7:44605803-44670843	58.0731223879063	35.398592692205	58.6907746737445	5.58373080086539	1.10523897830245	11.4109102433657	49.6666159987719	40.3599587479647	54.6384309300547	2.1445550634545	6.60156323381353	4.31445209467137
ENSMUSG00000030717.9	813.249066704868	0.528403978491711	0.0527306698807561	10.0208091360613	1.23487790780281e-23	3.56008814183078e-22	9.90752679277504	0.0740268532798509	9.37631882745467	0.103156484591011	0.531207965320368	ENSMUSG00000030717.9	Nupr1	protein_coding,retained_intron,nonsense_mediated_decay,lncRNA	chr7:126623249-126630861	953.367092534795	966.285908625056	1054.50965643318	715.834288670943	643.249085372028	720.642869984868	958.381738346673	918.669537215578	914.753085570916	677.679400051624	633.750070446099	601.866067206655
ENSMUSG00000032254.10	4452.16742582201	-0.23904791832289	0.0238553593640618	-10.0207217453625	1.23597036491006e-23	3.56008814183078e-22	11.996008604426	0.0189565450862547	12.2346831153282	0.0289161914379697	-0.238674510902198	ENSMUSG00000032254.10	Kif23	protein_coding,retained_intron,lncRNA	chr9:61915905-61946774	4142.54939700398	4142.5920637094	4011.17769860395	4844.44484283081	4812.21051152888	4891.76944509825	4056.10697323304	4103.26247270974	4051.17527395906	4731.96074751236	4947.87164374324	4690.88803993144
ENSMUSG00000025403.5	5245.33015209394	0.423751734535143	0.0423114130814625	10.0150693081153	1.30870149442843e-23	3.7627538800858e-22	12.552160003649	0.0630510946550179	12.127315199859	0.0882454635235857	0.424844803789979	ENSMUSG00000025403.5	Shmt2	protein_coding,lncRNA,retained_intron	chr10:127517123-127522444	5867.3211319248	6061.76981885976	5838.28886426691	4413.380825004	4245.22291565972	4414.26673952972	6310.41948828841	6309.60688426515	5673.58416657568	4231.20714019574	4591.38722911731	4987.5066214401
ENSMUSG00000039840.8	603.793341945586	0.628637097184857	0.0628351949315282	10.0045380279298	1.4556951315206e-23	4.1778187038632e-22	9.51526853517338	0.0984538507524778	8.88847693246481	0.123910462954717	0.626791602708568	ENSMUSG00000039840.8	Epg5	lncRNA,retained_intron,protein_coding	chr18:77938465-78035013	698.813239401139	706.058416401279	734.115755345361	473.500371913385	528.304231628573	408.159481781929	832.375694053493	734.166868653453	690.911771760692	490.030831999354	488.515679302201	460.567761106168
ENSMUSG00000028982.9	388.927624739196	0.72344414817754	0.0723333733223979	10.0015264731685	1.50065780174913e-23	4.29908663746579e-22	8.9167110303968	0.124855002214199	8.19501365212672	0.131323790434714	0.721697378270083	ENSMUSG00000028982.9	Slc25a33	protein_coding	chr4:149744036-149774277	428.773220297375	489.839985362405	450.283320447744	282.536778523789	258.625920922774	276.495132820016	478.271117025211	543.898491698762	514.658768760515	331.333757303721	316.87503522305	295.539968484989
ENSMUSG00000048307.8	937.133534781965	0.428041677671638	0.042962217571454	9.96321190729334	2.20811339484507e-23	6.31440859271823e-22	10.0700388112687	0.0670743728415988	9.64230392910824	0.0370702685746316	0.427734882160426	ENSMUSG00000048307.8	Ankrd46	lncRNA,protein_coding,retained_intron	chr15:36477668-36496820	1096.6141277583	1011.25168853137	1110.31399956559	786.189296761847	784.719674594742	834.751972418525	1028.2829016042	1064.73414982726	1141.23819442614	791.340818414712	813.092538298033	783.073055182853
ENSMUSG00000037949.8	1007.58948826245	0.433034237776216	0.0434890498011289	9.95731660628222	2.34301309739802e-23	6.68812245841798e-22	10.1761779333965	0.0478606774188241	9.74422576611754	0.0760595522444813	0.431952167278993	ENSMUSG00000037949.8	Ano10	protein_coding,nonsense_mediated_decay,lncRNA	chr9:122175874-122294423	1154.6872501462	1116.49074788657	1163.23191115667	933.599789904693	848.823535336284	798.763717035602	1229.70862204367	1137.7664561331	1140.35692941114	834.231919683802	881.308691714107	852.104288697595
ENSMUSG00000014353.15	756.920948920589	0.495563358653139	0.0497733090561339	9.95640772234466	2.36452441528869e-23	6.73740879623822e-22	9.78879631390788	0.0907368568662594	9.29591926182961	0.0458142396142319	0.492877052078267	ENSMUSG00000014353.15	Tmem87b	protein_coding,retained_intron,lncRNA	chr2:128818118-128854261	973.692685370562	871.570755205372	849.573016998629	629.844834337616	641.038607415423	604.778242898385	812.141146794734	918.669537215578	887.433870105889	645.511074099806	645.852936374757	602.944680230323
ENSMUSG00000031565.18	1776.41740789792	-0.348381706184719	0.0350079018502005	-9.95151630838808	2.48369608730705e-23	7.06429043040327e-22	10.6099423626423	0.0416296448371588	10.958080607742	0.0528198021269341	-0.348138245099642	ENSMUSG00000031565.18	Fgfr1	retained_intron,nonsense_mediated_decay,protein_coding,lncRNA	chr8:25513654-25575718	1546.68082626457	1538.4037040288	1521.1494222818	1894.00148765354	2032.53448109821	1965.30984883815	1648.19584944073	1578.84314816443	1543.97630628155	2026.60453496451	1930.95724589046	2090.35203986828
ENSMUSG00000024423.6	1091.56033912994	0.429129365157933	0.043137002315478	9.94805716956269	2.57154392781021e-23	7.30106863654308e-22	10.2914844899016	0.0504344071023545	9.85983333183405	0.0732069215602586	0.431651158067535	ENSMUSG00000024423.6	Impact	protein_coding,retained_intron,lncRNA,nonsense_mediated_decay	chr18:12955852-12992950	1287.28754626526	1195.89840176368	1270.99202203306	906.797882060539	911.822157099524	1023.47087259727	1226.94936559929	1227.13493621788	1312.20360733631	929.664620007528	923.118592194926	883.384066383962
ENSMUSG00000036825.12	1374.4309418992	0.374708273392864	0.0376790727769221	9.94473180407899	2.65889268878358e-23	7.53558676137216e-22	10.5995348633284	0.0522288051617317	10.2250308436358	0.0486191510813071	0.37450401969256	ENSMUSG00000036825.12	Ssx2ip	protein_coding,retained_intron	chr3:146404642-146440144	1595.07509492116	1531.70667297893	1503.83083303381	1173.7002143419	1250.02528446007	1195.51228857417	1488.15897566691	1637.46118348885	1555.43275147656	1208.45677825661	1220.18893771653	1133.6222878749
ENSMUSG00000018572.10	1331.07922470235	-0.384914364070042	0.0387199761102996	-9.94097627988089	2.76107697595433e-23	7.81123933785581e-22	10.173392386993	0.0568772246749363	10.5573554562037	0.0498992734344312	-0.383963069210733	ENSMUSG00000018572.10	Phf23	protein_coding,retained_intron,lncRNA	chr11:69995777-70000009	1196.30632119087	1141.36543464326	1126.67044496647	1504.25707775314	1462.23116829415	1574.70561358447	1204.87531404428	1174.28260928602	1086.59976349609	1471.16477352979	1568.97152856968	1461.52064706992
ENSMUSG00000035086.13	1852.67336401153	0.327346465657183	0.0329520862445118	9.93401338016051	2.96092506324443e-23	8.36171560120148e-22	11.0101255159677	0.0312712167046182	10.6818418090215	0.050184176907621	0.328283706946136	ENSMUSG00000035086.13	Becn1	nonsense_mediated_decay,retained_intron,lncRNA,protein_coding	chr11:101285952-101302286	2038.36659581551	2134.43946746782	2049.3663943455	1594.71351672715	1568.33411021118	1662.48184622575	2021.61522157964	2100.63975769169	2029.55332954703	1731.72821373951	1659.19289276513	1641.64902202245
ENSMUSG00000025366.8	865.588078111344	0.478093330895536	0.0481626345923455	9.92664406634265	3.18804925553975e-23	8.98712783919564e-22	9.97570302927495	0.0827487596541415	9.49847119279613	0.06416677160599	0.477231836478811	ENSMUSG00000025366.8	Esyt1	nonsense_mediated_decay,retained_intron,protein_coding	chr10:128509965-128525871	987.243080594407	919.40669127592	1097.80612955315	709.133811709904	740.510115462644	733.809304881059	1023.68414086358	1014.76467709168	1003.76085208601	666.956624734351	733.873779492271	756.107729591157
ENSMUSG00000040613.14	154.839230451162	1.04625967578466	0.10541669818657	9.92499000426813	3.24135206925981e-23	9.12118771120965e-22	7.70332938315167	0.133021677396761	6.64799885753212	0.247026918578528	1.05533052561955	ENSMUSG00000040613.14	Apobec1	protein_coding,retained_intron	chr6:122577792-122602444	229.38883343223	208.564681267586	214.558077905656	99.3904082554039	100.576747025523	100.064905211053	175.672660291953	220.057870316284	203.572218465204	95.4327003237255	133.13152521524	77.6601377040846
ENSMUSG00000028266.17	1355.87764680084	0.39543318108812	0.0398915542983865	9.91270428147028	3.66586891213465e-23	1.02975230981396e-21	10.5883932511777	0.0699917499629726	10.1938027609434	0.0394477723962315	0.394590490234348	ENSMUSG00000028266.17	Lmo4	protein_coding,retained_intron	chr3:144188530-144205220	1474.08942327969	1592.93667114923	1454.76149683117	1185.98442210381	1204.71048634967	1187.61242763645	1587.49220766445	1637.46118348885	1497.2692604865	1170.92706464616	1113.46366543655	1163.8234525376
ENSMUSG00000032400.18	1281.3333047353	0.41397876721489	0.0417751714768536	9.90968445082897	3.77837604247736e-23	1.05948067438442e-21	10.5153460196464	0.0532157309546809	10.100595582557	0.0756023064792269	0.414750437089372	ENSMUSG00000032400.18	Zwilch	protein_coding,nonsense_mediated_decay,retained_intron	chr9:64137144-64173104	1511.83695283183	1531.70667297893	1425.89718141786	1111.16242937221	1093.08134954113	1100.71395732159	1390.66524796561	1441.4270981416	1482.28775523148	1181.64983996343	1102.46106004686	1003.11011201109
ENSMUSG00000031600.11	2630.23370901385	0.355299689454236	0.0359778734545143	9.87550556325766	5.31641892172995e-23	1.48812847807365e-21	11.5275747275688	0.0296489116784904	11.1711856114323	0.0769635230860058	0.356389116136434	ENSMUSG00000031600.11	Vps37a	retained_intron,protein_coding,lncRNA	chr8:40511783-40550757	2895.91303641026	2914.16522541774	2981.68378219564	2207.80715866217	2427.10479635219	2247.07155561664	2891.70075370628	3042.37212847753	2987.48840085299	2451.2264375285	2363.35963770524	2152.91159524101
ENSMUSG00000041959.14	7175.92587174681	-0.230280917667882	0.0233203539351978	-9.87467507173273	5.36064110803931e-23	1.49786505326922e-21	12.689022641087	0.0259939404933242	12.9194207057712	0.0303737620680097	-0.230398064684236	ENSMUSG00000041959.14	S100a10	protein_coding,retained_intron	chr3:93555080-93564643	6427.7267629681	6706.59823709074	6490.62239260787	7621.79254318125	7910.19536771066	7633.89895281168	6616.69695361417	6704.55790915595	6677.34501866169	7582.0744268434	7973.58812590778	7766.01377040846
ENSMUSG00000026478.14	6288.63562393881	0.505464571794649	0.0511915429229663	9.87398587605142	5.39761590442313e-23	1.50554590543233e-21	12.84678490262	0.0920982647921488	12.3407026571039	0.106865153417724	0.50608224551611	ENSMUSG00000026478.14	Lamc1	protein_coding,retained_intron,nonsense_mediated_decay	chr1:153218922-153332786	7023.94415281727	7051.01697679868	7345.96827268916	4852.26206595202	5780.39985652183	4771.51600637971	8081.86212557794	7839.44151109276	6930.26807796694	5516.86790073671	5074.40160572467	5195.67893500799
ENSMUSG00000047989.11	747.588766542436	-0.505553438585329	0.0512746110386815	-9.85972254775254	6.22210852486502e-23	1.73247516487952e-21	9.26948324806807	0.102254130332383	9.77670013232269	0.056534318438313	-0.507216884254612	ENSMUSG00000047989.11	Ino80c	protein_coding	chr18:24104757-24121953	608.799899699884	566.37748307528	607.112767526766	888.92994349777	831.139711683445	907.606245510783	584.042614059633	660.173610948851	681.217856595682	921.08639975371	856.002699317821	858.575966839602
ENSMUSG00000020128.15	1788.41575628825	0.486270567028002	0.0493293377889496	9.85763419546518	6.3528587761166e-23	1.76578321603759e-21	11.0252755565634	0.082747492804797	10.5390604543798	0.0980784052419194	0.486215102183611	ENSMUSG00000020128.15	Vps54	protein_coding,lncRNA	chr11:21239281-21321136	2051.91699103936	1989.97494053477	1968.54631118822	1483.03890070985	1620.2803421914	1423.73049344148	2034.4917516534	2214.99297414425	2259.56349846226	1574.10341657561	1498.55485407567	1341.79460144279
ENSMUSG00000030738.11	13021.5986116294	0.240204397756192	0.0243881887272883	9.84921022394024	6.90846880508404e-23	1.9168585385575e-21	13.7836152922777	0.0270368780319499	13.543077092938	0.0395523302312763	0.240538199339786	ENSMUSG00000030738.11	Eif3c	protein_coding,nonsense_mediated_decay	chr7:126546455-126566411	14108.8650841418	14455.063161798	14059.8080378267	12189.2843382891	11781.8475087042	12162.2747947751	14191.775645575	14159.6188607443	13646.3887572887	11544.1399065756	12325.1185575299	11634.998686305
ENSMUSG00000014496.8	1992.7364394511	-0.469692146571534	0.0476985733268783	-9.84709004507817	7.05572202396715e-23	1.95429955047788e-21	10.7066683545418	0.0178497218197257	11.1727575554718	0.120993384419181	-0.466089200930014	ENSMUSG00000014496.8	Ankrd28	protein_coding,nonsense_mediated_decay,lncRNA,retained_intron	chr14:31698768-31830651	1692.83151760747	1635.03229489131	1685.67602013771	2426.6894060561	2467.99863854938	2152.27322436406	1661.07237951448	1674.93828804054	1675.28479351668	2469.45515556786	2355.65781393246	2015.9277412352
ENSMUSG00000042428.6	580.642913297906	-0.547959485590754	0.0556829941383525	-9.8406972195006	7.51879493786607e-23	2.07893370137408e-21	8.88078561034138	0.100138120782455	9.42864083427605	0.0773887055562814	-0.547855223934668	ENSMUSG00000042428.6	Mgat3	protein_coding	chr15:80173721-80215519	493.621540297204	436.263736963392	500.314800497494	708.017065549731	709.563424070175	726.787206269757	504.024177172723	431.467178043718	465.307927920466	646.583351631533	640.351633679913	705.412917478768
ENSMUSG00000028189.12	562.296425449718	0.529614548908342	0.053830444810572	9.83856906202508	7.67952884807443e-23	2.11968351909199e-21	9.37466414994196	0.0893328011549208	8.84702378271961	0.0471040982916096	0.52764036722235	ENSMUSG00000028189.12	Ctbs	protein_coding,nonsense_mediated_decay,retained_intron	chr3:146449795-146465849	662.033595222132	617.083575310061	665.803542200511	442.231479428539	474.147521691752	474.869418589298	629.110469317778	676.509784727789	735.856287525737	456.79022851581	469.81125013973	443.309952727483
ENSMUSG00000091993.2	28.453445769345	2.63629589611288	0.268208670332893	9.82927171161465	8.42256510031017e-23	2.32073838033026e-21	5.61788181362547	0.20910014561506	2.93759551515453	0.686632642734997	2.68028629847095	ENSMUSG00000091993.2	B930036N10Rik	lncRNA	chr1:171500568-171504111	57.1052370147745	45.9224986277254	59.652918520855	8.93396928138462	3.31571693490736	7.89986093771475	42.3085988137687	46.1256671405311	43.1819857350433	9.65049778554527	4.40104215587569	12.9433562840141
ENSMUSG00000022358.7	200.515674018856	-1.30192384471928	0.132482812417835	-9.82711508730025	8.60484360166638e-23	2.36685394804241e-21	6.80890026850596	0.432882265380536	8.1544669535124	0.12823909643097	-1.34556668500645	ENSMUSG00000022358.7	Fbxo32	protein_coding	chr15:58175879-58214932	137.439722984712	72.7106228272319	127.002987818595	280.303286203442	329.361215534131	290.53933004262	151.759104440692	80.7199174959294	124.258367115124	261.63571774145	292.669303365733	257.788512656614
ENSMUSG00000032038.7	504.258490430561	-0.488971990299766	0.0497953505155919	-9.81963145628745	9.26817552931897e-23	2.5448998931803e-21	8.71415988339009	0.0322180177429676	9.20272428690451	0.0421968237784011	-0.488564403514426	ENSMUSG00000032038.7	St3gal4	protein_coding	chr9:35046576-35119268	428.773220297375	406.605456599652	414.683998104653	610.860149614673	600.144765218232	593.367332655019	424.925492433938	413.209101467258	429.17606230543	566.162536751989	571.035219724871	592.158549993645
ENSMUSG00000033577.18	385.556838328963	0.574043521273957	0.0585192019046857	9.80948992108507	1.02485287097751e-22	2.80922969175889e-21	8.85069901203686	0.0550314193113413	8.27532613843485	0.0749562742180017	0.575372873602014	ENSMUSG00000033577.18	Myo6	protein_coding,retained_intron,lncRNA	chr9:80165031-80311729	474.263832834568	469.748892212775	434.889018893975	308.221940207769	310.572152902989	326.527585425543	445.160039692697	466.061428399116	478.526903145479	308.815929137449	322.376337917894	281.517999177307
ENSMUSG00000026389.16	213.807989904626	-0.822925592806473	0.083916621310616	-9.80646718080352	1.05601049929105e-22	2.88964528176694e-21	7.26687619455971	0.152398679825103	8.09390917107173	0.109849152363766	-0.827032976512018	ENSMUSG00000026389.16	Steap3	protein_coding	chr1:120190757-120272705	150.990118208556	137.767495883176	144.321577066585	283.653524683962	249.784009096354	268.595271882301	174.752908143827	142.220807016638	175.371737985176	250.912942424177	302.571648216454	284.75383824831
ENSMUSG00000038742.7	33.9792035413926	2.19491400753722	0.224537633287009	9.7752611684992	1.43786006639733e-22	3.92775853937901e-21	5.80829353336163	0.185147932994689	3.5966221574075	0.428300378886084	2.21167137595413	ENSMUSG00000038742.7	Angptl6	protein_coding	chr9:20873808-20879727	44.5227271640615	65.0568730559444	55.8043431324128	14.51770008225	7.73667284811717	17.555246528255	52.4258724431482	58.6180353244249	59.0447560050591	10.7227753172725	8.80208431175138	12.9433562840141
ENSMUSG00000003573.15	856.792776293987	-0.541059217388635	0.0553677584624673	-9.77209900515313	1.48346269009664e-22	4.04536707122402e-21	9.44630223612695	0.0715602681381543	9.98512589648989	0.114925213187504	-0.538823660362938	ENSMUSG00000003573.15	Homer3	protein_coding,retained_intron	chr8:70282827-70294361	696.877468654876	652.482168002266	742.775049969356	974.919397831097	931.716458708968	971.682895338914	684.295598205302	676.509784727789	734.093757495735	1034.7478181168	1010.03917477347	1171.37374370328
ENSMUSG00000045216.7	363.115794292006	-0.603547812128379	0.0617966336762012	-9.76667783055655	1.56499780747624e-22	4.26039111534398e-21	8.17251975779706	0.0732255260163078	8.77398677119596	0.0863851507382114	-0.601467013398898	ENSMUSG00000045216.7	Hs6st1	protein_coding,retained_intron	chr1:36068400-36106446	274.879445969423	309.976865737147	287.681010286059	458.982671831135	395.675554232278	441.514450185613	270.407131548869	298.855885014691	288.173659905289	447.139730730264	420.299525886128	463.803600177172
ENSMUSG00000032024.10	167.141671018946	-0.880386951959724	0.0902025405751266	-9.76011259047055	1.66969749629912e-22	4.53763167187728e-21	6.88062102617377	0.120132522133062	7.7577125987912	0.1248752333767	-0.877091572617426	ENSMUSG00000032024.10	Clmp	retained_intron,protein_coding,lncRNA	chr9:40685962-40785319	118.082015522076	114.806246569314	110.646542417715	230.049708995654	206.679688942559	217.685056950362	104.851744886296	131.650341630266	126.020897145126	246.623832297268	194.746115397499	203.857861473222
ENSMUSG00000054150.12	579.431516888169	-0.600407685169234	0.0615245464491442	-9.75883155295631	1.69092101386393e-22	4.58745425829649e-21	8.84294135928996	0.13833265605103	9.44737452477831	0.0739259208742126	-0.60443316548835	ENSMUSG00000054150.12	Syne3	protein_coding	chr12:104929933-105009809	409.415512834739	467.835454769953	418.532573493096	662.230472982635	673.090537786194	669.732655052928	505.863681468973	516.030901134692	445.038832575446	715.209113662077	715.169350329799	755.029116567489
ENSMUSG00000021770.11	1153.50405511031	0.491567178715654	0.0504514161167647	9.74337722409954	1.96899508917196e-22	5.33275103417204e-21	10.3950295698915	0.0837439772738422	9.90364317701258	0.0958634455225382	0.491386392878885	ENSMUSG00000021770.11	Samd8	protein_coding,nonsense_mediated_decay,retained_intron	chr14:21750531-21798726	1285.35177551899	1443.68855060912	1229.6198366073	1017.35575191767	1043.34559551752	940.961213914468	1376.86896574373	1388.57477120974	1363.31697820637	967.194333617982	911.015726266268	874.755162194619
ENSMUSG00000059832.4	74.0376396115192	1.34345120225846	0.137984180211406	9.73626976802817	2.11163762764384e-22	5.70933573906905e-21	6.73004468117034	0.153811715743618	5.39364409741291	0.212299463551963	1.33640058375743	ENSMUSG00000059832.4	Kprp	protein_coding	chr3:92823074-92827247	107.435276417627	91.8449972554509	107.760110876383	45.7865925670962	40.8938421971908	40.3770670149865	100.252984145669	102.821799667434	126.902162160127	49.3247664594536	31.9075556300987	43.1445209467137
ENSMUSG00000016526.8	155.814355758637	-0.94821981083216	0.0976648092617165	-9.7089199067719	2.7624882757164e-22	7.45636928977805e-21	6.73161270211312	0.161265594774514	7.67907114444163	0.143925047968471	-0.94745844232851	ENSMUSG00000016526.8	Dyrk3	protein_coding	chr1:131127455-131138340	108.403161790758	91.8449972554509	105.835823182162	217.76550123375	181.259192441602	193.107711810805	97.4937277012931	127.806536035222	106.633066815107	220.889171535814	231.054713183474	187.678666118204
ENSMUSG00000037541.21	117.475457719311	-1.0516298509467	0.108347302136065	-9.70610093849897	2.83993600273007e-22	7.6523980134684e-21	6.2597051549251	0.160685135607198	7.30567265624636	0.153306553531086	-1.04596750132125	ENSMUSG00000037541.21	Shank2	protein_coding,lncRNA	chr7:144001928-144424494	77.4308298505417	62.1867168917115	78.8957954630663	179.796131787865	135.944394331202	167.652604344835	81.8579411831612	85.5246744897347	73.1449962450733	141.540634187997	163.938820306369	161.791953550176
ENSMUSG00000033596.5	1970.56516239341	-0.29317466221098	0.0302106105753283	-9.70436070730734	2.88881548694145e-22	7.7709136598725e-21	10.7906755644568	0.0319533541831772	11.0834807449083	0.0289051537447767	-0.292805180451554	ENSMUSG00000033596.5	Rfwd3	protein_coding,retained_intron	chr8:111270944-111300222	1834.14278208471	1756.5355725105	1772.26896637766	2151.96985065352	2116.5326434492	2203.183439296	1755.8068507714	1717.22014958602	1791.61177549679	2236.77093118305	2168.61352230775	2142.12546500433
ENSMUSG00000031834.15	1528.03255191534	-0.419084094915065	0.0432281873706872	-9.69469506832119	3.17584917843722e-22	8.52857907123133e-21	10.3523067973804	0.064818333690302	10.7703645486755	0.0766101287422791	-0.418057751295017	ENSMUSG00000031834.15	Pik3r2	protein_coding,retained_intron,lncRNA	chr8:70768176-70776713	1254.37944357878	1242.77761911282	1409.54073601698	1680.70297106048	1717.54137228201	1805.55710543103	1319.84433255996	1303.05009672	1317.49119742632	1655.59650898688	1718.60696186946	1911.30227793941
ENSMUSG00000028517.8	77.1197148275385	-1.2282278847049	0.126702317865818	-9.69380754348654	3.20357906526866e-22	8.58851407852683e-21	5.53924781460402	0.0861713015253358	6.75950757288732	0.120371822735574	-1.2202597582833	ENSMUSG00000028517.8	Plpp3	protein_coding	chr4:105157347-105232764	47.4263832834568	44.9657799063145	41.3721854257543	109.441123696962	106.102941917036	98.309380558228	47.8271117025211	49.0085213368143	45.8257807800459	101.866365514089	125.429701442457	107.861302366784
ENSMUSG00000021266.16	1479.73416521347	0.375477250148217	0.0387970128538218	9.67799380748535	3.73982377418506e-22	1.00092315548214e-20	10.7060509787852	0.0573828728409759	10.3310164789201	0.0554278104067004	0.375034499865098	ENSMUSG00000021266.16	Wars	nonsense_mediated_decay,retained_intron,protein_coding	chr12:108860030-108894174	1647.34090507028	1679.99807479762	1626.98524546397	1306.5930074025	1226.81526591572	1262.22222538153	1757.64635506765	1733.55632336496	1580.98943691158	1251.3478795257	1356.62124454868	1326.69401911144
ENSMUSG00000041842.15	1599.87026125783	-0.41765134483367	0.0431594061275984	-9.67694837132159	3.77825213498062e-22	1.00780906948365e-20	10.4188831025687	0.0601615783008943	10.8363888335544	0.0803160189857055	-0.417505730985683	ENSMUSG00000041842.15	Fhdc1	protein_coding,retained_intron,lncRNA	chr3:84442198-84480429	1334.71392954871	1349.93011591085	1347.9635298019	1748.82448683104	1875.59054617926	1665.9928955314	1387.90599152124	1478.90420269328	1317.49119742632	1906.50945141105	1906.75151403314	1877.86527420571
ENSMUSG00000024269.11	442.145681114958	-0.571770287827913	0.0590855352654469	-9.67699260502906	3.77661829408902e-22	1.00780906948365e-20	8.47380418688755	0.0798933989520815	9.04571610478944	0.0881342116093453	-0.571911917901886	ENSMUSG00000024269.11	Tpgs2	protein_coding	chr18:25127223-25169007	343.599307461779	380.774051121557	338.674634182919	517.053472160135	534.935665498387	502.080050708093	380.777389323918	349.786309149027	339.28703077534	488.958554467627	574.336001341777	555.485707188938
ENSMUSG00000033326.15	1787.50749507406	0.352318479611064	0.036471558523401	9.66008840518862	4.45479365135433e-22	1.1862756718229e-20	10.9682705837152	0.0592432823398494	10.6170690399948	0.0434130724407799	0.351201543720357	ENSMUSG00000033326.15	Kdm4a	protein_coding,lncRNA	chr4:118136957-118180043	1881.56916536816	1939.26884829999	2021.4642227793	1558.97763960162	1568.33411021118	1540.47288285438	2113.59043639218	2036.2560139747	2033.95965462204	1517.27270739406	1582.17465503731	1656.7496043538
ENSMUSG00000030061.16	7922.13736807176	0.358813735402961	0.0372686582210601	9.62776103380613	6.10450539753396e-22	1.62285770794408e-20	13.1197437044667	0.0304890458230248	12.7590532423991	0.0889013249758372	0.360690462067597	ENSMUSG00000030061.16	Uba3	protein_coding,retained_intron,nonsense_mediated_decay	chr6:97183670-97205647	8849.37596654379	9098.3950406181	8696.8182340324	7213.06344855791	7264.73580438203	6922.91146841736	8684.29978260008	9099.24879486852	8984.496827934	7126.35647585932	6977.8523381409	6148.0942349067
ENSMUSG00000001056.3	1772.14940676593	-0.449157376352859	0.046704623444424	-9.61697886050472	6.77930567414261e-22	1.7992367952227e-20	10.5485316875614	0.0667453978286447	10.9960761954111	0.0971900968061977	-0.447544507849686	ENSMUSG00000001056.3	Nhp2	retained_intron,protein_coding	chr11:51619735-51623714	1446.02074745887	1438.90495700206	1433.59433219474	1901.81871077475	1855.69624456982	2063.61922939637	1568.17741255382	1592.29646774708	1512.25076574151	2130.61545554205	2178.51586715847	2144.28269105167
ENSMUSG00000037722.8	930.892643807712	0.585294148060203	0.0608825450040646	9.61349674231141	7.01261582596112e-22	1.8580505137534e-20	10.122647076931	0.107170129503369	9.53732758668359	0.123768661225271	0.585319490247453	ENSMUSG00000037722.8	Gnpnat1	protein_coding,retained_intron	chr14:45376334-45404913	1114.03606447467	1137.53855975762	996.781025606545	734.818973393885	763.720134006995	693.432237866072	1072.43100471422	1249.23681838938	1131.54427926113	851.388360191438	760.280032427525	665.504235603058
ENSMUSG00000031284.16	1490.07050403801	0.570434852850848	0.0595061560980878	9.58614856436977	9.14345710473312e-22	2.41859679515366e-20	10.7962034095917	0.0907736747909629	10.2230996238017	0.140508988618898	0.573103785790028	ENSMUSG00000031284.16	Pak3	protein_coding	chrX:143518591-143797796	1811.88141850268	1631.20542000566	1828.07330951007	1230.65426851073	1369.39109411674	1152.50193457994	1959.99182765524	1721.06395518107	1731.68575447673	1280.29937288234	1116.76444705346	1047.33324598147
ENSMUSG00000056612.7	1178.15078688639	-0.444596598824637	0.0463907463496037	-9.58373455503664	9.35979454129062e-22	2.47170214916512e-20	9.96267917346553	0.0520881591225516	10.4057170354534	0.0920407420441551	-0.443037861987921	ENSMUSG00000056612.7	Ppp1r14b	protein_coding,retained_intron	chr19:6974968-6977324	993.050392833198	1022.7323131883	949.635977098128	1323.3441998051	1299.76103848369	1292.06614447957	987.813807086686	1054.16368444089	979.966696680982	1334.98552700043	1365.42332886043	1534.86633267934
ENSMUSG00000033909.17	1240.95594778991	0.357643503813134	0.0373272378048377	9.58130107786284	9.58300172662711e-22	2.52644219939035e-20	10.4449188193297	0.0405981756713521	10.0874414924813	0.0508521054642161	0.357477326848471	ENSMUSG00000033909.17	Usp36	protein_coding,retained_intron	chr11:118259651-118290244	1375.36511522025	1326.96886659698	1430.70790065341	1102.22846009083	1053.29274632224	1077.01437450844	1418.25781240938	1421.24711876761	1390.63619367139	1041.18148330716	1110.16288381964	1144.40841811158
ENSMUSG00000030774.13	1318.07832458303	-0.35583845534041	0.0371470476145991	-9.57918537785929	9.78133586992702e-22	2.57445408941313e-20	10.1754101979995	0.0453699402178732	10.5309668962494	0.0490870372610791	-0.355556698249849	ENSMUSG00000030774.13	Pak1	nonsense_mediated_decay,retained_intron,protein_coding	chr7:97788541-97912381	1151.78359402681	1187.28793327098	1182.47478809888	1478.57191606915	1439.02114974979	1479.9072823319	1090.82604767673	1149.29787291823	1176.48879502618	1473.30932859324	1575.5730918035	1432.39809543089
ENSMUSG00000015217.11	259.636817332001	-0.773876310220074	0.0808124631392063	-9.57620000874132	1.00681226805646e-21	2.64554925601392e-20	7.58261135951666	0.11744046324307	8.35170757192894	0.144368233277856	-0.769096212412283	ENSMUSG00000015217.11	Hmgb3	protein_coding,retained_intron	chrX:71555918-71560676	182.930335521905	177.949682182436	199.163776351887	297.054478606039	322.729781664316	356.371504523576	221.660267698223	184.502668562124	184.184388135184	328.116924708539	372.988322710465	287.989677319314
ENSMUSG00000048644.8	241.676800277702	-0.704420465393848	0.0736933042305457	-9.55881233375158	1.1911575045308e-21	3.12477037262949e-20	7.52482141487892	0.0645422975414397	8.22575051378996	0.105906942604479	-0.700929098911041	ENSMUSG00000048644.8	Ctxn1	protein_coding	chr8:4257660-4259274	195.512845372618	184.646713232313	191.466625575002	276.953047722923	278.520222532218	287.028280736969	176.592412440078	174.893154574514	179.77806306018	305.599096542267	319.075556300987	330.055585242359
ENSMUSG00000033970.15	850.645738715859	-0.482086439066231	0.0504542815539066	-9.55491633650867	1.23683813874503e-21	3.23925051155486e-20	9.47075619032799	0.0942793997322889	9.95211214487044	0.0661255347684995	-0.481355954542456	ENSMUSG00000033970.15	Rfc3	protein_coding,retained_intron	chr5:151642756-151651242	679.455531938504	799.816851099551	699.478576849381	965.985428549712	964.873628058042	1079.64766148768	667.740059539045	725.518306064604	690.030506745691	965.049778554527	962.727971597807	1007.42456410576
ENSMUSG00000085148.1	331.217047694875	0.750689461531979	0.0785704577841303	9.5543475589066	1.24365047559066e-21	3.25172597991752e-20	8.69262754238655	0.17448514786492	7.94833521762209	0.0705713008877424	0.74429232476446	ENSMUSG00000085148.1	Mir22hg	lncRNA	chr11:75461539-75466676	408.447627461608	436.263736963392	474.336916625509	235.633439796519	237.626380335027	262.450935597412	331.110773325146	411.287198669736	432.701122365433	239.117889575177	261.862008274603	243.766543348932
ENSMUSG00000067931.6	1312.86876274079	0.423635199331526	0.0444310169511919	9.5346725868754	1.50359272123451e-21	3.92492106557777e-20	10.554290283012	0.0598300623750848	10.1296313246689	0.087871229854512	0.424658958343123	ENSMUSG00000067931.6	Zfp948	protein_coding	chr17:21567008-21588699	1473.12153790656	1569.01870311395	1434.55647604185	1162.53275274017	1194.76333554495	1140.21326201016	1440.33186396439	1566.35077998053	1542.21377625154	1131.25279597225	1096.95975735202	1003.11011201109
ENSMUSG00000029669.14	77.2500631165161	-1.42940050998283	0.149976572028844	-9.53082531922335	1.56037719400215e-21	4.06646082857278e-20	5.38649813216588	0.257964607963355	6.80281962597307	0.255094111598224	-1.41632149380719	ENSMUSG00000029669.14	Tspan12	protein_coding	chr6:21771395-21852515	37.7475295521391	41.1389050206707	44.258616967086	91.5731851341924	92.8400741774061	135.175398267563	52.4258724431482	30.7504447603541	44.944515765045	138.323801592816	106.725272279985	111.097141437788
ENSMUSG00000021822.3	3236.1862503348	0.363210667306341	0.0381217809244934	9.52764163945386	1.6089675883189e-21	4.18621714659168e-20	11.8297720896969	0.0458450051856155	11.4656210375274	0.0798838820411762	0.364151052169454	ENSMUSG00000021822.3	Plau	protein_coding,nonsense_mediated_decay	chr14:20836660-20843385	3494.0661970057	3512.11442629959	3633.05516668949	2614.30276096517	2827.20130649768	2755.29594260962	3747.99000361103	3748.67140656691	3711.00697816872	2994.87114611422	3029.01726378144	2766.64240570801
ENSMUSG00000029108.14	953.223305155408	-0.495292487920237	0.0520127769183387	-9.52251575988451	1.69036421618788e-21	4.39079713177051e-20	9.62611850219817	0.0906720210475027	10.1217557583016	0.0869504716917497	-0.495637256103441	ENSMUSG00000029108.14	Pcdh7	protein_coding,nonsense_mediated_decay	chr5:57717967-58133230	764.6294447741	788.33622644262	782.222947700889	1082.12702920771	1174.86903393551	1087.5475224254	893.999087977895	761.073507818763	756.125382870757	1225.61321876425	1067.25272279985	1054.88353714715
ENSMUSG00000005609.16	2709.87858705418	0.383704962052606	0.0402977186387396	9.52175396062587	1.7028039964332e-21	4.41588271689401e-20	11.58302608013	0.0514958947642422	11.1972478975546	0.0820120107874267	0.385778182575351	ENSMUSG00000005609.16	Ctr9	protein_coding,retained_intron,lncRNA	chr7:111028951-111056377	3147.56323342452	2933.29959984596	3129.85393465067	2359.68463644571	2180.63650419074	2590.27662524402	3210.85474910579	2974.14457916549	3018.33267637802	2313.97491346741	2373.26198255597	2286.65961017582
ENSMUSG00000026825.17	739.395887868171	-0.54090792678384	0.0569162419218777	-9.5035776874777	2.02800345436658e-21	5.25064320134616e-20	9.23314552328271	0.093608074075566	9.7730927466372	0.105460084863106	-0.539947223354494	ENSMUSG00000026825.17	Dnm1	nonsense_mediated_decay,protein_coding,lncRNA,retained_intron	chr2:32308471-32353338	638.804346266969	555.85357713976	656.182103729405	871.062004935	822.297799857025	860.207079884495	573.005588282128	581.375596250444	608.95412536561	799.91903866853	945.123802974304	959.965591064379
ENSMUSG00000034765.6	885.773130169651	-0.677428315875	0.0713068030915075	-9.50019193828759	2.09503785673444e-21	5.41536576941895e-20	9.40952858649004	0.105832014205925	10.0831153657388	0.170135784753549	-0.673586779248803	ENSMUSG00000034765.6	Dusp5	protein_coding	chr19:53529109-53542431	645.579543878892	639.088105902512	655.219959882295	972.685905510751	1107.44945625906	911.117294816434	664.980803094669	707.260229488143	774.631948185776	1128.03596337707	1184.98060046953	1238.24775117068
ENSMUSG00000024127.15	1662.66299103963	0.360365345604048	0.0379462474862396	9.49673207435666	2.16580388935459e-21	5.58918268747101e-20	10.8680492135773	0.0417236846950365	10.5070288875901	0.0701167660516479	0.361020325987218	ENSMUSG00000024127.15	Prepl	protein_coding,lncRNA,retained_intron	chr17:85063470-85090241	1854.46837492047	1924.91806747882	1923.32555037402	1417.15087725964	1477.70451399038	1436.01916601126	1779.72040662266	1873.85522758408	1858.58791663686	1441.14100264143	1587.67595773215	1377.38883122383
ENSMUSG00000054580.14	173.085203728382	0.877589488707533	0.0924261222903885	9.49503740890789	2.2013232565852e-21	5.67162360475059e-20	7.80716474694709	0.100290551378456	6.92953159694689	0.186542815855983	0.877633150000199	ENSMUSG00000054580.14	Pla2r1	protein_coding,lncRNA,retained_intron	chr2:60417543-60553308	213.902667462122	198.997494053477	237.64953023631	112.791362177481	131.523438417992	102.698192190292	227.178780586975	239.276898291505	226.485108855227	127.601026275543	112.22657497483	146.691371218826
ENSMUSG00000031490.6	4120.33339953682	0.376100123345774	0.0396399830410783	9.48789818996713	2.35739373217225e-21	6.06388912857469e-20	12.1840904890928	0.0308341864341954	11.8061319111737	0.0933439329681637	0.377958577919166	ENSMUSG00000031490.6	Eif4ebp1	lncRNA,protein_coding	chr8:27260329-27276674	4539.38239998801	4718.53673399879	4522.07608141966	3422.82698093048	3504.71280019708	3350.41879991747	4687.9766989952	4761.51418086107	4693.6174698947	3523.50396925575	3717.78036117599	4001.65431780769
ENSMUSG00000029810.15	795.149700638502	-0.470681114588424	0.04961828451991	-9.48604167077878	2.39974136323418e-21	6.16283093460998e-20	9.38068270319463	0.0617574561762723	9.84970239964985	0.0893660213354862	-0.469019696455222	ENSMUSG00000029810.15	Tmem176b	protein_coding,retained_intron	chr6:48833818-48841496	710.42786387872	685.010604530238	662.917110659179	962.635190069193	873.138792858938	919.894918080562	649.345016576537	627.501263390975	664.473821310666	878.19529848462	886.809994408951	1021.44653341345
ENSMUSG00000054675.5	168.518028807764	-0.873007216560406	0.0920464742412368	-9.48441777652901	2.43739919859481e-21	6.2494285429561e-20	6.89453156794227	0.16820861735866	7.76733132506144	0.107955668137856	-0.872799757119176	ENSMUSG00000054675.5	Tmem119	protein_coding	chr5:113793729-113800516	122.921442387735	107.152496798026	131.813707054147	223.349232034616	203.363972007651	237.873590457855	138.882574366936	106.665605262478	107.514331830108	196.226788306087	214.55080509894	231.901800088586
ENSMUSG00000015533.9	24.9649529860223	2.82718780078452	0.298902864219429	9.4585503828061	3.12241740734729e-21	7.99288494709821e-20	5.44546558883548	0.269816814748669	2.66526259824313	0.534527935261253	2.78020299059234	ENSMUSG00000015533.9	Itga2	protein_coding	chr13:114833081-114932100	48.3942686565886	52.6195296776021	33.6750346488698	4.46698464069231	5.52619489151227	3.511049305651	45.0678552581449	48.0475699380532	34.3693355850344	7.50594272209077	11.0026053896892	5.39306511833921
ENSMUSG00000057897.14	58.9772952268365	-1.39087152754342	0.147142564339133	-9.45254375435346	3.30694646020876e-21	8.45161791787008e-20	5.03466388612844	0.225479379143163	6.42159424622755	0.0807570480031985	-1.38693036009911	ENSMUSG00000057897.14	Camk2b	protein_coding,lncRNA	chr11:5969644-6066362	30.0044465670849	28.7015616423284	41.3721854257543	83.7559620129808	87.3138792858938	93.9205689261642	26.6728122956368	34.5942503553983	34.3693355850344	81.4930924112712	80.3190193447313	85.2104288697595
ENSMUSG00000003032.8	140.169894773504	0.901666569574608	0.0954245017397116	9.44900474339467	3.42067587074229e-21	8.7282229492847e-20	7.51426680128084	0.100521436079999	6.61309822683204	0.117142348971711	0.901168574448804	ENSMUSG00000003032.8	Klf4	protein_coding	chr4:55527143-55532466	191.641303880091	178.906400903847	194.353057116334	96.0401697748847	107.208180895338	100.942667537466	192.22819895821	176.815057372036	162.152762760162	85.7822025381802	92.4218852733895	103.546850272113
ENSMUSG00000026526.14	1802.32269937549	-0.330309903436124	0.0350495350579285	-9.42408801971842	4.33859342419295e-21	1.10526189783895e-19	10.6407377638747	0.0379631224813948	10.9711024876121	0.0555582315627693	-0.330364723737434	ENSMUSG00000026526.14	Fh1	protein_coding,retained_intron,nonsense_mediated_decay	chr1:175600374-175625635	1611.5291462644	1613.02776429886	1578.87805310844	2010.14308831154	1924.22106122457	1947.75460230989	1541.50460025818	1571.15553697434	1662.94708330667	1989.07482135405	2146.60831152837	2031.02832356655
ENSMUSG00000016262.14	955.243787185356	-0.378743318606386	0.0401968203467128	-9.42222084581769	4.41646138846305e-21	1.12329581244066e-19	9.69780661788733	0.0503019931602315	10.0771129232643	0.0408167060670299	-0.379306305376968	ENSMUSG00000016262.14	Sertad4	protein_coding,lncRNA	chr1:192844488-192855756	813.023713430688	833.302006348935	791.844386171995	1040.80742128131	1099.71278341094	1062.97017728584	877.443549311638	843.715328112214	823.101524010825	1110.87952286943	1110.16288381964	1055.96215017082
ENSMUSG00000048482.14	1016.74157491146	-0.672233746329121	0.0714014809958945	-9.41484317906198	4.73789123204967e-21	1.20312114790176e-19	9.6079897589832	0.160786039513636	10.2829344564858	0.126480053138652	-0.674944697502589	ENSMUSG00000048482.14	Bdnf	protein_coding	chr2:109674700-109727007	697.845354028007	773.028726900045	691.781426072496	1163.64949890035	1183.71094576193	1203.41214951188	778.110317314094	930.20095400071	832.795439175834	1478.67071625188	1252.09649334663	1215.59687767366
ENSMUSG00000074746.3	4031.75222689388	0.407857274462923	0.0433606652148679	9.40615814913912	5.14603122667319e-21	1.30467510540783e-19	12.1661755877375	0.0473763305218567	11.7561954299913	0.102352985988731	0.409980157746242	ENSMUSG00000074746.3	Pdzd8	protein_coding	chr19:59297178-59345780	4520.99257789851	4549.19752030905	4520.15179372543	3484.24801974	3765.54919907646	3339.0078896741	4798.34695677024	4773.04559764621	4423.95037530443	3728.30897781566	3348.09282008243	3130.13499468408
ENSMUSG00000036644.15	871.794404072361	0.417057938024206	0.04436125219194	9.40140139010731	5.38411143104517e-21	1.36285857292054e-19	9.96152209855325	0.0450285702859542	9.54349763277877	0.0775392635572209	0.418024465774479	ENSMUSG00000036644.15	Tbc1d9b	lncRNA,protein_coding	chr11:50131396-50172785	1011.4402149227	965.329189903645	1024.68319717275	693.499365467481	767.035850941903	735.564829533884	1011.72736293795	1017.64753128797	950.884951185952	710.920003535168	776.783940512059	796.016411466867
ENSMUSG00000022433.19	3028.79575703394	0.311258434822093	0.0331376192112889	9.39290275615386	5.83690223902856e-21	1.47511903559908e-19	11.7108666788326	0.0607113866632182	11.4005810806313	0.0312865761069323	0.310285598201286	ENSMUSG00000022433.19	Csnk1e	protein_coding,retained_intron	chr15:79417856-79455566	3369.2089838717	3237.53615325464	3366.54132103987	2646.68839961019	2671.36261055703	2641.18684017596	3577.83585620783	3403.68985441169	3169.91025895818	2723.58493058722	2761.65395281199	2776.34992292102
ENSMUSG00000031446.14	4933.65845031973	0.257594401688308	0.0274420898864997	9.38683616130246	6.18295889637192e-21	1.56009126620538e-19	12.391128825551	0.0370451210332269	12.1337809175056	0.0376706549838855	0.257347908045341	ENSMUSG00000031446.14	Cul4a	retained_intron,lncRNA,protein_coding,nonsense_mediated_decay	chr8:13105621-13147940	5320.46589610535	5459.99374309227	5192.69034285572	4582.00949519014	4680.68707311089	4415.14450185613	5518.51288875244	5495.68104951453	5247.93316433026	4464.96364211228	4471.4588303697	4354.36077654708
ENSMUSG00000033885.15	866.45830928119	0.443824554795128	0.0473032185130617	9.38254454446003	6.43994434381568e-21	1.6223548679476e-19	9.96253538550158	0.0863591855307877	9.52041055216468	0.0446126368737993	0.442124833336903	ENSMUSG00000033885.15	Pxk	protein_coding,retained_intron,lncRNA	chr14:8098211-8165117	1047.25197372858	1068.65481181603	972.727429428781	740.40270419475	763.720134006995	725.031681616931	1024.6038930117	970.560912748675	908.58423046591	700.197228217896	723.971434641551	751.793277496485
ENSMUSG00000032637.15	2643.7941265456	0.379495775028345	0.040531626206531	9.36295457514102	7.75375150317346e-21	1.95023439155097e-19	11.5443438814144	0.0756474724296182	11.1653607258155	0.0610778623749152	0.378983155598851	ENSMUSG00000032637.15	Atxn2l	protein_coding	chr7:126491708-126503437	2997.5410005891	3148.56131216343	3165.45325699376	2304.96407459723	2251.3717988021	2305.00386915988	2862.26868496626	2768.50097983063	2995.419785988	2208.89171535814	2232.42863356794	2485.12440653071
ENSMUSG00000000628.10	2084.74766077614	0.609531088161028	0.0651114219614266	9.36135427240595	7.87211139810699e-21	1.97687151897715e-19	11.2960402151157	0.0955358418131864	10.6816422355709	0.161758730406913	0.614397979544744	ENSMUSG00000000628.10	Hk2	protein_coding,lncRNA	chr6:82725025-82774454	2495.20849193371	2674.98554506501	2460.20181706171	1558.97763960162	2041.37639292463	1541.35064518079	2643.36767371242	2602.25638784496	2234.88807804224	1502.26082194988	1663.59393492101	1598.50450107574
ENSMUSG00000029861.17	354.953610288116	-0.567350134382705	0.0606544436456574	-9.35380988237496	8.4546141806844e-21	2.11979749860414e-19	8.16041748334546	0.080198147713816	8.72839810493432	0.0579198597315344	-0.56798062158887	ENSMUSG00000029861.17	Fam131b	protein_coding	chr6:42315312-42324643	271.975789850028	289.885772587517	285.756722591838	406.495602303	449.832264169098	423.081441330945	314.555234658889	269.066391653098	284.648599845285	429.983290222628	403.795617801594	430.366596443469
ENSMUSG00000052609.9	1076.54269867982	0.463664904367418	0.0496929455674754	9.33059811755035	1.05275126376912e-20	2.63536519042266e-19	10.2853704448924	0.0566692544232897	9.81863968885008	0.111904199965837	0.466730756042271	ENSMUSG00000052609.9	Plekhg3	protein_coding,retained_intron	chr12:76530891-76580488	1201.14574805653	1189.20137071381	1242.12770661974	820.808427727212	838.876384531562	927.794779018276	1299.6097853012	1308.81580511257	1248.75252625625	888.918073801892	940.722760818428	1011.73901620044
ENSMUSG00000030002.15	3776.56774992289	0.276946314528095	0.0297295337506123	9.31552835141223	1.21347063825196e-20	3.03291220467667e-19	12.0141914416094	0.0521413372111868	11.7376498558138	0.0255854659040762	0.276541585795622	ENSMUSG00000030002.15	Dusp11	protein_coding,nonsense_mediated_decay,lncRNA,retained_intron	chr6:85942268-85961667	4230.62696595897	4295.66705913515	3937.09262237643	3353.58871899975	3410.76748704137	3439.95055721157	3989.88481856801	4257.97564791028	4118.15141509913	3523.50396925575	3387.70219948531	3373.90153803301
ENSMUSG00000022043.19	2258.32900436844	0.396440279193603	0.0425619870719919	9.31442130563688	1.2261913544682e-20	3.05988726206993e-19	11.3235079450089	0.0864884713001827	10.929146799722	0.0533400985398168	0.39436114528692	ENSMUSG00000022043.19	Trim35	protein_coding,retained_intron	chr14:66297031-66311424	2467.13981611289	2479.81492589717	2404.3974739293	1938.67133406046	1999.37731174914	1835.40102452906	2616.69486141678	2844.41614033275	2584.75028899759	2049.12236313078	1938.65906966324	1941.50344260211
ENSMUSG00000053012.17	2072.19972540617	0.50735159754832	0.0545047597788413	9.3083906727954	1.29783837566993e-20	3.23359385561341e-19	11.2470259256708	0.0810796549396356	10.7365785245265	0.127879912536723	0.510447401144351	ENSMUSG00000053012.17	Krcc1	protein_coding	chr6:71271677-71285319	2442.94268178459	2316.2160245359	2287.01592458181	1706.38813274446	1808.17096850281	1855.58955803655	2360.08401208979	2620.51446442142	2572.41257878758	1820.72724887287	1596.47804204391	1479.85706847228
ENSMUSG00000030551.14	3409.68542904944	-0.430025197747869	0.0462082594972502	-9.30624097134539	1.32436614439324e-20	3.29451646985346e-19	11.5020622057553	0.0938496216784945	11.9330252054378	0.0757284975909439	-0.430962999682521	ENSMUSG00000030551.14	Nr2f2	retained_intron,protein_coding	chr7:70351944-70366735	2771.05582327626	2911.29506925351	2678.60847035581	3849.4240141166	3939.07171866994	3848.98780131991	2821.79959044875	3195.16340088054	3052.70201196306	4311.62795507528	3848.71136531329	3687.77792792035
ENSMUSG00000021608.15	717.741440801792	-0.454898603707511	0.0489548165480855	-9.29221342828832	1.51112545963872e-20	3.75321943191332e-19	9.24187089552592	0.0720444026566606	9.69624400656974	0.0698782550118044	-0.454373111043815	ENSMUSG00000021608.15	Lpcat1	protein_coding,retained_intron,nonsense_mediated_decay	chr13:73467197-73516422	616.542982684939	580.728263896445	590.756322125887	812.991204606	799.087781312674	825.096586827985	644.74625583591	632.30602038478	568.415934675569	889.99035133362	867.005304707511	785.230281230189
ENSMUSG00000020889.11	160.009132648924	-0.821042563945485	0.0883878709301567	-9.28908633396392	1.55618397130671e-20	3.85909309509511e-19	6.85556661032654	0.119599948964141	7.67639144352892	0.0881493817524195	-0.82082483320238	ENSMUSG00000020889.11	Nr1d1	protein_coding,lncRNA	chr11:98767932-98775333	114.210474029549	106.195778076615	129.889419359926	204.364547311673	184.57490937651	201.00757274852	104.851744886296	115.314167851328	123.377102100124	205.877286091632	223.352889410691	207.093700544226
ENSMUSG00000034780.6	360.064215011846	0.638059824542987	0.0688027366189452	9.27375647972837	1.7970292191555e-20	4.44939949098549e-19	8.77595570258095	0.0823289382559763	8.1342234460049	0.147619577470557	0.641732256576054	ENSMUSG00000034780.6	B3galt1	protein_coding,lncRNA	chr2:67565871-68122689	446.195157013747	441.047330570446	404.100415786437	320.506147969673	277.414983553916	285.272756084144	456.197065470201	468.944282595399	414.194557050415	304.52681901054	260.761747735635	241.609317301596
ENSMUSG00000053198.14	264.856071021087	-0.743708215602854	0.0803480818774721	-9.2560792768766	2.12076867619481e-20	5.24279122428159e-19	7.6278168765802	0.145887086141421	8.37042872738542	0.132812745773222	-0.742611850805225	ENSMUSG00000053198.14	Prx	protein_coding	chr7:27497388-27520214	193.577074626354	195.170619167833	166.450885550128	318.272655649327	284.04641742373	343.205069627385	221.660267698223	216.214064721239	195.640833330196	353.851585469993	322.376337917894	367.807041070734
ENSMUSG00000006736.9	1296.35869755319	0.407356435546551	0.0440653080601008	9.24437961470633	2.36609281318707e-20	5.84016470265817e-19	10.5299282884207	0.0487698446011046	10.1197786125377	0.0914100209006942	0.410149675882991	ENSMUSG00000006736.9	Tspan31	lncRNA,protein_coding,retained_intron	chr10:127067280-127070264	1467.31422566777	1452.29901910182	1582.72662849688	1129.03036793498	1043.34559551752	1195.51228857417	1455.04789833439	1463.5289803131	1451.44347970645	1015.44682254571	1147.57174214459	1153.03732230092
ENSMUSG00000058056.16	5216.30432632905	0.269158273555032	0.0291292011237539	9.24015294520186	2.46145142846053e-20	6.06610180451819e-19	12.4765753066189	0.0497978270056671	12.2077590118649	0.0329707211470861	0.26881629475397	ENSMUSG00000058056.16	Palld	protein_coding,retained_intron	chr8:61511433-61902690	5934.10522267089	5381.54280793657	5667.98940332834	4638.96354935896	4584.53128199858	4789.94901523438	5708.9015834144	5643.66756492373	5873.63132498088	4834.89939055818	4843.3468925412	4694.12387900245
ENSMUSG00000054640.15	671.162698049557	-0.488492653287574	0.052916229586104	-9.23143347718511	2.67033930929782e-20	6.57069072525048e-19	9.12478048707573	0.0777849030482651	9.61322631090787	0.087219374367033	-0.488445823832135	ENSMUSG00000054640.15	Slc8a1	protein_coding	chr17:81373105-81738377	588.474306864117	514.714672119089	586.907746737445	762.737627398212	859.875925119309	727.66496859617	553.690793171495	572.727033661594	534.046599090535	821.364589303075	773.483158895152	758.264955638492
ENSMUSG00000032316.8	994.231940243237	0.450624554660839	0.0488853689233396	9.21798412460574	3.02737972182083e-20	7.43770024226291e-19	10.1643466583293	0.0664034855073913	9.71303978378985	0.0978420098295978	0.451306874539451	ENSMUSG00000032316.8	Clk3	nonsense_mediated_decay,protein_coding,retained_intron	chr9:57750624-57765860	1116.93972059406	1240.86418167	1162.26976730956	837.559620129808	899.664528338197	816.318963563857	1165.32597167489	1104.13315717646	1098.9374737061	747.377439613895	848.300875545039	893.091583596973
ENSMUSG00000066894.14	263.661110917247	-0.641568884235987	0.0696434639710384	-9.21219088847716	3.19535218068451e-20	7.83824334770385e-19	7.68916460728898	0.0634868985991583	8.32763257469076	0.0882217208905051	-0.638467967401786	ENSMUSG00000066894.14	Vsig10	protein_coding,retained_intron,lncRNA	chr5:117319083-117355005	201.320157611409	207.607962546175	207.823070975882	310.455432528116	306.15119698978	336.182971016083	210.623241920718	191.229328353452	217.672458705218	354.923863001721	315.774774684081	304.168872674331
ENSMUSG00000024912.6	1389.63306347404	-0.528979681475803	0.0574602463575556	-9.20601137322214	3.38468603112016e-20	8.28986913578828e-19	10.1493154553343	0.0988284095414025	10.6774217781284	0.119099264592952	-0.528106322794194	ENSMUSG00000024912.6	Fosl1	retained_intron,protein_coding	chr19:5447547-5455946	1139.2010841761	1018.90543830266	1115.12471880114	1551.1604164804	1552.86076451495	1523.79539865253	1111.06059493549	1197.34544285629	1242.58367115124	1589.11530201979	1784.62259420759	1849.82133559035
ENSMUSG00000009687.14	474.180446980564	-0.508054851667225	0.0552177788503793	-9.20092879947009	3.54868949731767e-20	8.67815886162231e-19	8.61459779708437	0.051369272688773	9.11986910606801	0.0865614993952298	-0.505271308983639	ENSMUSG00000009687.14	Fxyd5	protein_coding,retained_intron	chr7:31032722-31042481	407.479742088476	407.562175321063	388.706114232668	574.007526328962	515.041363888943	565.278938209811	374.33912428704	393.029122093275	378.94395645038	515.765492760808	588.639388348373	581.372419756966
ENSMUSG00000035967.15	333.460421307348	0.712937962172174	0.0775731516403885	9.19052464797605	3.90929958342982e-20	9.54530672132534e-19	8.68972884716578	0.139870741921223	7.97984361683058	0.139414690841348	0.709885230335198	ENSMUSG00000035967.15	Ints6l	protein_coding,nonsense_mediated_decay,lncRNA	chrX:56454857-56507843	388.12203462584	433.393580799159	441.624025823749	282.536778523789	245.363053183145	236.995828131442	348.586064139529	422.818615454868	449.44515765045	217.672338940632	272.864613664293	262.102964751285
ENSMUSG00000028862.6	174.456287164341	0.793677398047335	0.0863692766672291	9.18934867435886	3.95227137166209e-20	9.6354069031719e-19	7.79292317641658	0.0820995787377192	6.9932162235916	0.131346922646889	0.799706952824978	ENSMUSG00000028862.6	Map3k6	protein_coding,lncRNA	chr4:133240818-133252929	220.677865074044	241.093117795559	221.29308483543	112.791362177481	128.207721483085	143.953021531691	229.938037031352	207.56550213239	208.859808555209	124.384193680361	117.727877669675	136.983854005816
ENSMUSG00000000278.10	2641.27824870439	0.327510116465493	0.035674098868307	9.18061357834198	4.28641980868117e-20	1.04340136171133e-18	11.5214953522467	0.0341862953012612	11.1926393399699	0.0732345473717183	0.32885601227686	ENSMUSG00000000278.10	Scpep1	protein_coding	chr11:88924020-88955465	3056.58200835013	2851.97850852603	2921.06871982768	2296.03010531585	2229.26701923605	2379.61366690496	2936.76860896442	2899.19037006213	2974.26942562798	2205.67488276296	2439.2776148941	2505.6180539804
ENSMUSG00000020737.12	2063.37217142409	-0.323424258747719	0.0352337940114257	-9.1793764430489	4.33594889397719e-20	1.05384142260815e-18	10.8393477361696	0.0622548747916908	11.1633222291293	0.0383114603622296	-0.323974492959694	ENSMUSG00000020737.12	Jpt1	lncRNA,protein_coding	chr11:115497353-115514387	1798.33102327883	1822.54916428785	1925.24983806824	2302.73058227689	2287.84468508608	2252.33812957512	1883.65239936083	1866.16761639399	1702.60400898171	2203.5303276995	2345.75546908174	2369.71281299825
ENSMUSG00000018906.14	1527.45125429927	0.379083532401933	0.0413409032790984	9.16969641042155	4.74353049562197e-20	1.15114025223267e-18	10.752197085165	0.0815965857183484	10.3755175133723	0.0386929427972002	0.376679571792677	ENSMUSG00000018906.14	P4ha2	retained_intron,protein_coding,nonsense_mediated_decay,lncRNA	chr11:54100095-54131665	1780.90908656246	1581.45604649229	1833.84617259274	1384.76523861462	1331.81296885446	1281.53299656261	1704.30073047638	1656.68021146408	1802.18695567681	1304.96175611207	1347.81916023693	1319.14372794577
ENSMUSG00000025492.6	518.781380634609	-0.507580413812641	0.0553868981611459	-9.16426863869243	4.98840768454179e-20	1.20871783757806e-18	8.74408070746496	0.0510026314515096	9.24877250019671	0.100061658794183	-0.504691792731755	ENSMUSG00000025492.6	Ifitm3	protein_coding	chr7:141009586-141010770	417.158595819794	419.042799977995	431.040443505533	642.12904209952	551.514250172924	614.433628488925	438.721774655819	452.608108816461	412.432027020413	564.017981688535	648.053457452695	634.224457916691
ENSMUSG00000100733.2	70.8343029600787	-1.25612280961403	0.137111347981514	-9.16133367592142	5.12598313899105e-20	1.24015973169096e-18	5.39467039016579	0.19160896873313	6.6404729418044	0.162879510805104	-1.24580255163861	ENSMUSG00000100733.2	4932411K12Rik	lncRNA	chr13:101254294-101464160	47.4263832834568	37.3120301350269	50.0314800497494	110.557869857135	101.681986003826	111.475815454419	39.5493423693925	35.5552017541594	41.4194557050415	99.7218104506345	82.5195404226692	92.7607200354344
ENSMUSG00000002068.16	658.426283537136	-0.435385376097588	0.0475829417653024	-9.15003066109443	5.69173913109633e-20	1.374940513693e-18	9.13025707466785	0.0211090139332701	9.56314691439012	0.0795635240481333	-0.432889839722268	ENSMUSG00000002068.16	Ccne1	protein_coding,retained_intron,lncRNA,nonsense_mediated_decay	chr7:38097984-38107534	572.988140894009	561.593889468226	548.421992853022	742.636196515097	688.563883482428	758.386650020616	557.369801763996	563.117519673984	556.078224465557	782.762598160894	758.079511349587	811.116993798217
ENSMUSG00000056536.14	2094.12534260781	0.411941241800806	0.0450291130457703	9.1483312447679	5.78197700795712e-20	1.3946163691989e-18	11.2226117964259	0.0564689803941891	10.8093096202942	0.100263476919702	0.413302176131751	ENSMUSG00000056536.14	Pign	retained_intron,protein_coding,lncRNA	chr1:105518422-105663677	2522.3092823814	2450.15664553343	2242.75730761473	1801.31155635917	1929.74725611608	1701.10338858791	2377.55930290418	2377.39376053487	2374.12795041238	1942.96688748978	1783.52233366862	1626.5484396911
ENSMUSG00000010755.17	3820.08838251277	0.300888440928703	0.0328960382906807	9.14664672596588	5.87281911019996e-20	1.41437802880096e-18	12.0413520335419	0.0510714862733989	11.7406775843793	0.0507601843628722	0.300674449162639	ENSMUSG00000010755.17	Cars	protein_coding,retained_intron,lncRNA,nonsense_mediated_decay	chr7:143557230-143600090	4122.22380416822	4331.06565182736	4133.36996718699	3445.16190413394	3449.45085128196	3357.44089852877	4358.7054299663	4348.30507939382	4007.11202320901	3224.33853790385	3565.94440679828	3497.94203575481
ENSMUSG00000027962.14	2281.78378920564	-0.347520775843905	0.0380148754028642	-9.14170498156417	6.14753486237991e-20	1.47829584546715e-18	10.9713850377193	0.0474068519101377	11.3181101558047	0.0719763581954117	-0.346725118085461	ENSMUSG00000027962.14	Vcam1	protein_coding,retained_intron	chr3:116109949-116129688	2123.54050865111	2013.89290857004	2016.65350354374	2612.06926864483	2747.6241000599	2499.86710562351	1926.88075032273	2006.4665206131	1961.69592339196	2534.86408500322	2574.60966118728	2363.24113485624
ENSMUSG00000068250.13	288.921223566258	0.636469785006917	0.0696334228979266	9.14029152264851	6.22842020990044e-20	1.49548044101861e-18	8.45829027249152	0.0779817398777187	7.82073755448387	0.115726589640163	0.637552718007643	ENSMUSG00000068250.13	Amn1	protein_coding,lncRNA,nonsense_mediated_decay,retained_intron	chr6:149157147-149188712	360.053358805019	336.764989936653	371.387524984678	237.866932116866	251.994487052959	234.362541152204	348.586064139529	323.840621382479	369.25004128537	211.238673750269	217.851586715847	203.857861473222
ENSMUSG00000044949.4	415.150674132317	-0.59385512627774	0.0651341802668143	-9.11741153178076	7.69399590705578e-20	1.84458321814021e-18	8.37338836846569	0.0489838990822291	8.95912806828599	0.135943541401745	-0.585739699820298	ENSMUSG00000044949.4	Ubtd2	protein_coding	chr11:32455370-32516687	346.502963581174	324.327646558311	331.939627253145	435.5310024675	520.567558780456	557.379077272096	322.833003992018	343.0596493577	319.01793543032	507.18727250699	521.523495471269	451.938856916826
ENSMUSG00000028152.10	860.7187301576	-0.416108200983106	0.0456964402395435	-9.10592157292432	8.55371137474193e-20	2.0476011045027e-18	9.52571183678545	0.0676122499898528	9.94231577284616	0.063578474338225	-0.416603936060712	ENSMUSG00000028152.10	Tspan5	protein_coding,nonsense_mediated_decay	chr3:138742195-138907905	727.849800595092	782.595914114154	745.661481510688	983.853367112481	1034.5036836911	942.716738567293	767.993043684714	702.455472494338	697.080626865698	943.604227919982	960.527450519869	1039.7829548158
ENSMUSG00000040054.17	881.808616396312	0.457254832799682	0.0502328809697351	9.10269974511665	8.81137590718295e-20	2.10610462383887e-18	9.99398284201804	0.0557071764276168	9.5364595133129	0.105598878456784	0.457523328705134	ENSMUSG00000040054.17	Baz2a	protein_coding,retained_intron	chr10:128091577-128129303	981.435768355616	1023.68903190971	1063.16895105717	732.585481073539	760.404417072088	658.321744809562	1055.87546604797	1029.1789480731	965.866456440967	791.340818414712	716.269610868768	803.566702632542
ENSMUSG00000025980.14	16249.4753347295	0.258155973860034	0.0283732531258248	9.09856803219598	9.15306190823147e-20	2.18448489542168e-18	14.1110037811957	0.0406132835594035	13.8526398370808	0.0473829733754184	0.258363944114866	ENSMUSG00000025980.14	Hspd1	protein_coding	chr1:55077835-55088243	17533.243534282	18350.8217953834	16926.0345583691	14945.4138615963	14331.6338316479	15035.190889124	17740.1794330428	18097.5976928671	17550.3927737426	15115.8963647591	15290.3207100511	14076.978571889
ENSMUSG00000035274.13	561.845913946425	-0.525012921880808	0.0577416480236876	-9.09244782319739	9.68339329659984e-20	2.30758460976481e-18	8.84616746902896	0.0845647466054067	9.37185535742149	0.0983963140265704	-0.525687888392531	ENSMUSG00000035274.13	Tpbg	protein_coding,lncRNA	chr9:85842380-85847040	463.617093730119	465.922017327131	473.374772778398	641.012295939346	675.301015742799	599.511668939908	420.326731693311	441.076692031329	497.914733475499	728.076444042804	693.164139550421	642.853362106034
ENSMUSG00000089682.10	615.176912958036	0.429382834436834	0.047275231334881	9.08261730958518	1.05994754967868e-19	2.52210308260125e-18	9.46547352612538	0.0299250627707431	9.0330576247678	0.0617042102483614	0.432415901357585	ENSMUSG00000089682.10	Bcl2l2	protein_coding,retained_intron	chr14:54883377-54888234	711.395749251852	719.452478501032	717.759309944481	520.403710640654	529.409470606875	567.034462862636	714.647419093441	687.080250114161	689.14924173069	505.042717443536	512.721411159518	508.026734147553
ENSMUSG00000031901.12	330.949882084601	0.590548689377057	0.0650208610197742	9.08244954180872	1.06158304262735e-19	2.52221324394291e-18	8.63567362101185	0.0481809382629824	8.04539946953501	0.121380936780373	0.590274151476841	ENSMUSG00000031901.12	Dus2	protein_coding,nonsense_mediated_decay,retained_intron	chr8:105991337-106053840	382.31472238705	397.038269385543	383.895394997115	276.953047722923	243.15257522654	245.77345139557	401.011936582677	401.677684682125	418.600882125419	250.912942424177	302.571648216454	267.496029869625
ENSMUSG00000031616.7	103.773825460349	1.14815398031202	0.126423827489725	9.08178468497428	1.06808899648857e-19	2.53387749824666e-18	7.15227984685087	0.224213477199689	6.0114569090218	0.174124972470823	1.14082293782907	ENSMUSG00000031616.7	Ednra	retained_intron,protein_coding	chr8:77663031-77724464	166.476284178665	126.286871226245	147.208008607916	65.8880234502116	65.2090997198447	76.3653223979092	146.24059155194	110.509410857522	162.152762760162	57.9029867132716	67.1158928771043	53.9306511833921
ENSMUSG00000025742.5	1553.50449344119	-0.378131290515109	0.0416520214588505	-9.07834187324325	1.10241418911667e-19	2.61140531275682e-18	10.3988120715819	0.0701223584884607	10.7773718707811	0.0649186266683601	-0.378559799199165	ENSMUSG00000025742.5	Prps2	protein_coding,lncRNA	chrX:167346322-167382749	1356.00740775761	1384.37198988164	1253.67343278507	1763.34218691329	1861.22243946133	1715.14758581051	1295.9307767087	1430.85663275522	1384.46733856639	1831.45002419015	1715.30618025255	1650.2779262118
ENSMUSG00000032702.16	106.508297761382	1.01584019891573	0.111965550304088	9.07279244514761	1.16005120882566e-19	2.74384094415381e-18	7.15231555471003	0.138521718910386	6.14958613861091	0.125027147722536	1.00272941609913	ENSMUSG00000032702.16	Kank1	protein_coding,lncRNA,retained_intron	chr19:25236975-25434496	133.568181492184	137.767495883176	161.640166314575	73.7052465714231	75.1562505245668	59.687838196067	130.604805033808	131.650341630266	158.627702700159	71.8425946257259	74.8177166498867	69.0312335147418
ENSMUSG00000049470.13	5118.3378300312	0.358466384529299	0.0395274727438098	9.06879088507972	1.20345007119903e-19	2.84225536904759e-18	12.4887555936642	0.0548940046849153	12.1294335988973	0.0823435688184434	0.359321994766924	ENSMUSG00000049470.13	Aff4	protein_coding,retained_intron,lncRNA	chr11:53350833-53421830	5704.71638923866	5411.20108830031	5951.82183822595	4565.25830278754	4719.37043735148	4329.12379386768	6021.61731377703	5676.33991248161	5737.91651267075	4831.682557963	4254.70750419282	4216.29830951759
ENSMUSG00000048807.2	487.119933235218	-0.584756407596527	0.0645177992270427	-9.06348968195161	1.26342367130866e-19	2.97946464893606e-18	8.60411472015184	0.111129761715956	9.18894720080647	0.112773736937581	-0.584832480654637	ENSMUSG00000048807.2	Slc35e4	protein_coding	chr11:3907021-3914664	353.278161193097	354.942645643461	407.94899117488	572.890780168789	539.356621411597	567.034462862636	387.215654360796	419.935761258585	414.194557050415	546.861541180899	622.74746505641	659.032557461051
ENSMUSG00000038766.16	2029.30978588528	-0.310639561117152	0.0343067754622151	-9.05475833656489	1.36870525120815e-19	3.22295564420245e-18	10.8228519455361	0.0544547523273405	11.1334171503243	0.0413206897334617	-0.310565204788221	ENSMUSG00000038766.16	Gabpb2	protein_coding,lncRNA,retained_intron	chr3:95181766-95217916	1827.36758447278	1902.91353688637	1840.58117952251	2339.5832055626	2266.84514449833	2242.68274398458	1751.20809003077	1835.41717163363	1714.06045417672	2273.22836726178	2149.90909314527	2207.92085944807
ENSMUSG00000034667.8	4692.25543481931	0.308859236673073	0.0341268773041014	9.05032224076226	1.4254704598667e-19	3.35165061756214e-18	12.341719923172	0.0415342437504612	12.0324872138131	0.0665019743715821	0.309232709358918	ENSMUSG00000034667.8	Xpot	protein_coding,retained_intron	chr10:121587380-121626332	5290.46144953826	5255.25593671033	4968.51082647896	4157.64595432437	4350.22061859846	3935.00850930836	5168.08732031666	5381.32783306196	5088.4241966151	4473.5418623661	4173.28822430912	4065.29248620409
ENSMUSG00000028073.15	546.24460049471	-0.563579695839573	0.0623608455407412	-9.03739663810971	1.60447318420085e-19	3.76695176130941e-18	8.78427586232822	0.0586985421374502	9.34407206294808	0.133897552586489	-0.559796200619861	ENSMUSG00000028073.15	Pear1	protein_coding,nonsense_mediated_decay,retained_intron	chr3:87747890-87824306	446.195157013747	467.835454769953	437.775450435307	663.347219142808	624.460022740886	598.633906613495	412.968714508307	434.350032240001	445.038832575446	597.25858517208	661.256583920322	765.815246804167
ENSMUSG00000048537.16	1061.84010997535	-0.356431644384147	0.0394876611793585	-9.02640555907285	1.77403137449576e-19	4.15888507306089e-18	9.86303389995811	0.0370985022080165	10.2196945615746	0.055422592719721	-0.356660661616504	ENSMUSG00000048537.16	Phldb1	protein_coding,retained_intron,lncRNA,nonsense_mediated_decay	chr9:44686304-44735198	910.780136116997	914.623097668865	962.143847110565	1159.18251425965	1169.342839044	1132.31340107245	905.0361137554	952.302836172215	941.191036020943	1213.81816591525	1233.39206418416	1247.95526838369
ENSMUSG00000020122.16	1634.4532596643	-0.39849142786855	0.0441493254306171	-9.02599131429085	1.7807568233099e-19	4.16849432783944e-18	10.4611346145534	0.0424505275307023	10.8582942704976	0.0949339965921017	-0.397159655944238	ENSMUSG00000020122.16	Egfr	protein_coding,lncRNA	chr11:16752203-16918158	1400.53013492167	1395.85261453857	1397.99500985165	1808.01203332021	2007.11398459726	1672.13723181629	1427.45533389063	1480.8261054908	1355.38559307136	1975.1352134416	1855.0392687016	1837.95659233
ENSMUSG00000040212.12	1174.0062940894	-0.430800558367772	0.0477340667533399	-9.02501269363625	1.79674539534223e-19	4.19972697635884e-18	9.96479364645784	0.084384490379536	10.3951466709962	0.0783595314463097	-0.43035302453837	ENSMUSG00000040212.12	Emp3	protein_coding,retained_intron	chr7:45918023-45921404	991.114622086934	1005.5113762029	996.781025606545	1423.85135422067	1297.55056052708	1364.92041757183	1057.71497034422	1051.2808302446	898.8903153009	1257.78154471607	1303.80873867817	1438.8697735729
ENSMUSG00000031628.9	3027.68768608414	-0.340065685447046	0.0376893085126789	-9.02286878870823	1.83226967748861e-19	4.27646353697379e-18	11.3825579444214	0.0730485183145893	11.7236730004428	0.0479016489432702	-0.341115056021408	ENSMUSG00000031628.9	Casp3	protein_coding,retained_intron	chr8:46617291-46639689	2613.29050745578	2655.85117063679	2563.15120870254	3354.70546515993	3415.18844295458	3420.63978603049	2580.82452763989	2677.21059694833	2943.42515010295	3557.81685027102	3330.48865145893	3219.65987564851
ENSMUSG00000026479.13	530.6418956608	0.453642899349524	0.0503117835561667	9.01663322754379	1.93958485057516e-19	4.51986123801397e-18	9.26173022716049	0.0530499125036626	8.80701349885625	0.047302734809692	0.454716728304245	ENSMUSG00000026479.13	Lamc2	protein_coding,retained_intron	chr1:153122756-153186447	581.699109252195	627.607481245581	607.112767526766	426.597033186116	453.147981104006	467.847319977996	630.949973614029	639.032680176108	595.735150140597	454.645673452355	435.703173431693	447.624404822154
ENSMUSG00000024420.9	268.154187345584	-0.753754991283265	0.0835974529958253	-9.01648273089021	1.94225024530624e-19	4.51986123801397e-18	7.63805857533789	0.166590076285576	8.39154207147457	0.131434815801313	-0.753483496136679	ENSMUSG00000024420.9	Zfp521	protein_coding,nonsense_mediated_decay,retained_intron,lncRNA	chr18:13687013-13972787	204.223813730804	171.252651132559	206.860927128771	337.257340372269	331.571693490736	353.738217544338	191.308446810084	240.237849690266	185.065653150185	383.875356358356	319.075556300987	293.382742437653
ENSMUSG00000034595.17	1379.70554667618	-0.338094676260555	0.037504883267633	-9.01468413720763	1.97438599085635e-19	4.58791801769855e-18	10.2519916563887	0.0371298768437415	10.5883229097344	0.0584072015059221	-0.336331253345731	ENSMUSG00000034595.17	Ppp1r18	protein_coding	chr17:35865593-35875596	1227.27865313109	1204.50887025638	1221.92268583042	1505.37382391331	1515.28263925266	1622.10477921076	1276.61598159806	1197.34544285629	1187.94524022119	1491.53804663261	1487.55224868598	1618.99814852543
ENSMUSG00000026042.16	19063.8375063486	0.231328595544949	0.0256958656905168	9.00256089174387	2.20512820742239e-19	5.11660669298256e-18	14.3289412499308	0.047481245039671	14.098168789768	0.0234786216192371	0.230772460162783	ENSMUSG00000026042.16	Col5a2	protein_coding,retained_intron	chr1:45374321-45503282	21273.1526160632	19963.8495596822	20642.7962397572	17950.577778622	17605.3516853798	17126.8985129656	21389.7559568044	20558.5942250942	19703.3232053897	17332.2940228393	17682.2871217696	17537.1691518154
ENSMUSG00000018672.15	212.916406091868	0.753753077635762	0.083753642712349	8.99964530766164	2.26448077737662e-19	5.24665319967072e-18	8.05859977247719	0.138770612995861	7.31204541789496	0.0925295847319925	0.746554354582229	ENSMUSG00000018672.15	Copz2	protein_coding,nonsense_mediated_decay,retained_intron	chr11:96849870-96861203	306.819663282772	257.357336059545	259.778838719853	169.745416346308	155.838695940646	148.341833163755	289.721926659503	235.433092696461	253.804324320254	146.902021846634	170.540383540183	160.713340526508
ENSMUSG00000029038.9	855.069562214975	0.439892955251909	0.0488928697843482	8.99707783961434	2.31805200317085e-19	5.36294509363332e-18	9.94195157679288	0.0817644511630882	9.5027636456111	0.0718655794736952	0.439187931181785	ENSMUSG00000029038.9	Ssu72	protein_coding,retained_intron	chr4:155704800-155733879	1013.37598566896	1042.82340633793	906.339503978152	744.869688835443	781.403957659835	727.66496859617	1027.36314945608	986.897086527613	929.734590825931	705.558615876532	720.670653024644	674.133139792401
ENSMUSG00000022754.6	618.673935817067	0.573771715943357	0.0638209453239009	8.99033558702992	2.46476680507428e-19	5.69407772392051e-18	9.53052003662061	0.0883412669400164	8.95267231786069	0.148657269737218	0.577847718759923	ENSMUSG00000022754.6	Tmem45a	protein_coding,lncRNA	chr16:56805161-56886166	815.927369550084	703.188260237046	768.752933841341	517.053472160135	553.724728129529	524.024108868412	702.69064116781	704.37737529186	746.431467705748	462.151616174446	509.420629542611	416.344627135787
ENSMUSG00000037972.7	316.198655715823	-0.652240739807434	0.0726060683624465	-8.98328134986562	2.62809408152796e-19	6.06256993719917e-18	7.94272151031713	0.117763282118771	8.59113713223648	0.114620469410517	-0.648415621919355	ENSMUSG00000037972.7	Snn	protein_coding	chr16:11060945-11074985	227.453062685966	253.530461173901	278.059571814953	372.993217497808	350.360756121878	438.003400879962	254.771345030738	222.940724512567	240.585349095241	395.670409207356	363.085977859744	396.929592709766
ENSMUSG00000046561.9	238.05058800728	-0.633708063381528	0.0706344926651875	-8.97165166012233	2.92100917542981e-19	6.72849588145813e-18	7.54699586923775	0.0547997005200013	8.1786370063139	0.063024318897263	-0.631641137076151	ENSMUSG00000046561.9	Arsj	protein_coding	chr3:126363684-126440375	183.898220895037	185.603431953724	186.65590633945	272.486063082231	310.572152902989	287.028280736969	193.147951106335	195.073133948496	175.371737985176	295.948598756722	286.06774013192	284.75383824831
ENSMUSG00000039485.8	103.471919653446	1.01198450751093	0.112802755261915	8.97127472783102	2.93102393796637e-19	6.74177984340062e-18	7.11568463863794	0.119217129243555	6.098641593619	0.152859986150663	1.01704304501893	ENSMUSG00000039485.8	Tspyl4	protein_coding,lncRNA	chr10:34297442-34301320	154.861659701083	151.16155798293	134.700138595479	68.1215157705577	65.2090997198447	81.6318963563857	135.203565774435	127.806536035222	127.783427175128	63.2643743719079	71.5169350329799	60.4023293253991
ENSMUSG00000022894.6	199.15222319774	-0.975026934753415	0.108879118328761	-8.95513253339654	3.39327751131059e-19	7.79373478755576e-18	7.06744770549164	0.144779735671022	8.02972435022451	0.248826891863271	-0.962276644732872	ENSMUSG00000022894.6	Adamts5	protein_coding	chr16:85856173-85901828	113.242588656417	132.983902276122	143.359433219474	214.415262753231	339.308366338853	218.562819276775	147.160343700065	143.181758415399	125.139632130125	288.442656034631	265.16278989151	258.867125680282
ENSMUSG00000000555.8	2947.87638507639	-0.346195606854699	0.0386696471598275	-8.95264457479584	3.47065905119156e-19	7.95994650310134e-18	11.3411311737111	0.0587186059563865	11.6871025641317	0.0700051802979985	-0.345971390420628	ENSMUSG00000000555.8	Itga5	protein_coding,retained_intron,nonsense_mediated_decay	chr15:103344286-103366763	2444.87845253086	2529.56429941054	2730.56423809978	3138.05671008635	3260.45498599224	3209.09906536501	2643.36767371242	2552.28691510939	2672.87679049768	3237.20586828457	3353.59412277727	3602.56749905059
ENSMUSG00000038975.14	2753.83471071329	0.26018460742442	0.0290736004407692	8.94917050106974	3.58163574514623e-19	8.20261773610618e-18	11.5515509426126	0.0333772909102058	11.2909573519341	0.0375888143981977	0.260593590678491	ENSMUSG00000038975.14	Rabggtb	nonsense_mediated_decay,protein_coding,lncRNA	chr3:153907287-153913009	2942.37153432059	3067.2402208435	3025.94239916273	2531.66354511237	2379.57952028518	2561.3104684724	2897.21926659503	3009.69978091965	3068.56478223307	2510.2017017735	2521.79715531677	2530.42615352476
ENSMUSG00000052459.13	2177.32761672572	0.310422411971512	0.034700910225719	8.94565617882376	3.69746417549373e-19	8.45568500421628e-18	11.2346094822582	0.0438681166227229	10.9246677908748	0.0572612736599401	0.309941691383404	ENSMUSG00000052459.13	Atp6v1a	protein_coding,retained_intron	chr16:44085402-44139705	2371.31916417284	2371.70571037774	2303.37236998269	1943.13831870115	2044.69210985954	1881.92242782894	2459.41724408734	2457.15272663204	2497.5050525125	1989.07482135405	1976.06792798818	1832.56352721166
ENSMUSG00000028145.9	226.480468265401	0.727827358039356	0.0814436501419517	8.93657586283023	4.01415556137639e-19	9.16671408843234e-18	8.1410380112062	0.103584653462109	7.41145062327057	0.15784387262774	0.729587387935637	ENSMUSG00000028145.9	Them4	retained_intron,protein_coding	chr3:94310089-94332540	272.94367522316	289.885772587517	269.400277190958	174.212400987	188.99586528972	172.041415976899	257.530601475114	288.285419628319	316.374140385317	180.142625330178	137.532567371115	170.420857739519
ENSMUSG00000014177.10	844.73742124247	0.429647591637254	0.0481073429308371	8.93101895598243	4.22102758736218e-19	9.62527713204385e-18	9.92100986209929	0.0416932768579427	9.49021207287573	0.102317182252605	0.430797789223565	ENSMUSG00000014177.10	Tvp23b	lncRNA,protein_coding	chr11:62879455-62916780	954.334977907927	964.372471182234	937.12810708569	766.087865878731	732.773442614527	695.187762518898	962.060746939175	977.287572540002	1020.50488737102	789.196263351258	679.961013082794	657.953944437383
ENSMUSG00000026245.16	2401.18961991319	0.33565510759606	0.0375889957008059	8.92961094964459	4.27509567314018e-19	9.73458298829381e-18	11.3868021819319	0.0612583146928576	11.0512921671947	0.0594990211472818	0.335510014737233	ENSMUSG00000026245.16	Farsb	nonsense_mediated_decay,protein_coding,lncRNA,retained_intron	chr1:78417975-78488897	2780.73467700758	2810.83960350536	2642.04700416561	2269.22819747169	2074.5335622737	2113.6516820019	2497.12708216048	2697.39057632231	2647.32010506265	2012.66492705205	2171.91430392465	2096.82371801028
ENSMUSG00000022475.19	1376.16046438599	-0.449250512174303	0.0503185705683553	-8.92812548329485	4.33288000142576e-19	9.85202557344245e-18	10.1831549725961	0.0714132374987502	10.6312030529705	0.103928255578942	-0.448048080374397	ENSMUSG00000022475.19	Hdac7	protein_coding,nonsense_mediated_decay,retained_intron	chr15:97792664-97844502	1170.17341611631	1165.28340267853	1245.97628200818	1556.74414728127	1540.70313575362	1465.86308510929	1150.60993730488	1068.5779554223	1179.13259007118	1529.06776024306	1641.58872414163	1800.20513650163
ENSMUSG00000029128.12	1263.84644739455	0.365000623401251	0.0408859746422577	8.92728194924831	4.3660360748583e-19	9.91321295337283e-18	10.4738652930103	0.041194428746073	10.109535502873	0.0764435203626122	0.364329790137297	ENSMUSG00000029128.12	Rab28	protein_coding,retained_intron	chr5:41624976-41708157	1458.60325730958	1424.5541761809	1380.67642060366	1168.11648354104	1143.92234254304	1016.44877398596	1364.9121878181	1449.11470933169	1454.96853976646	1138.75873869434	1107.9623627417	1058.11937621815
ENSMUSG00000001768.16	342.746203047827	-0.64601599913141	0.0723753977591501	-8.92590602791868	4.42065689149103e-19	1.00228922178363e-17	8.06353684486071	0.0933810887465795	8.703516422634	0.138061483466526	-0.639979577773287	ENSMUSG00000001768.16	Rin2	protein_coding,nonsense_mediated_decay,lncRNA	chr2:145675215-145887616	273.911560596291	264.054367109421	274.210996426511	463.449656471827	412.254138906815	473.113893936472	292.481183103879	241.198801089027	259.09191441026	394.598131675629	376.289104327371	388.300688520423
ENSMUSG00000001911.16	1918.36297525173	-0.376511464542966	0.0421922514709327	-8.92371114166198	4.50918917672599e-19	1.02090358664505e-17	10.7052340222158	0.0285767910239958	11.0794808331085	0.0936380712957794	-0.374246810892723	ENSMUSG00000001911.16	Nfix	protein_coding,lncRNA,retained_intron	chr8:84699876-84800344	1665.73072715978	1704.87276155431	1677.01672551371	2087.19857336348	2071.2178453388	2099.6074847793	1642.67733655198	1622.08596110868	1703.48527399671	2168.1451691525	2118.00153751518	2460.31630698635
ENSMUSG00000041688.16	675.59339904896	-0.489886517513414	0.0549290927182024	-8.91852556215761	4.72537076466169e-19	1.0683242080619e-17	9.13282615126916	0.0962425377762839	9.62301676597136	0.0895533165843095	-0.490190614702197	ENSMUSG00000041688.16	Amot	protein_coding,retained_intron	chrX:145446425-145505181	603.960472834225	496.537016412281	554.194855935685	763.854373558385	859.875925119309	783.841757486586	584.042614059633	566.000373870267	566.653404645568	798.846761136803	814.192798837002	715.120434691779
ENSMUSG00000028906.17	999.780151674859	-0.324412514336267	0.0363965423766412	-8.91327838175284	4.95453807283486e-19	1.11854158967229e-17	9.79477185853408	0.0191201695629619	10.1192576888447	0.0119894122225322	-0.32448583031058	ENSMUSG00000028906.17	Epb41	protein_coding,lncRNA,retained_intron	chr4:131923413-132075321	886.583001788703	898.358879404879	878.437332411946	1112.27917553239	1100.81802238924	1100.71395732159	905.0361137554	884.075286860179	874.214894880876	1121.60229818671	1114.56392597552	1120.67893159089
ENSMUSG00000028864.7	384.409233682491	-0.619567777120576	0.0695134753839338	-8.91291614609407	4.9707575714575e-19	1.12060928148582e-17	8.24330674241862	0.0805553000457981	8.85945357087662	0.145805224721633	-0.616146828458	ENSMUSG00000028864.7	Hgf	protein_coding,retained_intron	chr5:16553495-16620152	291.333497312663	290.842491308928	304.037455686939	519.286964480481	466.410848843635	464.336270672345	302.598456733259	292.129225223364	336.643235730337	476.0912240869	485.214897685295	383.986236425752
ENSMUSG00000033991.9	1800.95562963951	0.328155675419253	0.0368558169906176	8.9037688542569	5.39818024718517e-19	1.21524140004363e-17	10.9687232186556	0.0430339018299499	10.6409200496907	0.064635665169382	0.327803168964854	ENSMUSG00000033991.9	Ttc37	protein_coding,nonsense_mediated_decay,retained_intron,lncRNA	chr13:76098734-76190316	1933.83497551728	2065.55571952623	1940.64413962201	1638.2666169739	1544.01885268853	1516.77330004123	1994.94240928401	2073.73311852638	2017.21561933702	1619.13907290815	1710.90513809667	1556.4385931527
ENSMUSG00000033323.14	1282.09478523805	-0.35460603910262	0.0398613293650555	-8.89599129660453	5.79001186751695e-19	1.30160450919776e-17	10.1356038367272	0.0404637967413391	10.4904106161462	0.0683574974546212	-0.354806779418956	ENSMUSG00000033323.14	Ctdp1	protein_coding	chr18:80407959-80469695	1098.54989850456	1127.0146538221	1096.84398570604	1421.61786190033	1364.97013820353	1357.02055663411	1167.16547597114	1100.28935158142	1158.86349472616	1490.46576910088	1508.45719892639	1493.87903777996
ENSMUSG00000061111.8	590.581719891328	0.428695967703024	0.048236515119871	8.88737436022659	6.25699108924076e-19	1.4045927238662e-17	9.40528610980028	0.0301760333899547	8.97571446158788	0.0716754371737097	0.429571648212399	ENSMUSG00000061111.8	Mcrip1	protein_coding,lncRNA	chr11:120542888-120549727	693.97381253548	663.006073937786	660.992822964958	518.170218320308	478.568477604962	504.713337687331	691.653615390306	683.236444519117	673.286471460674	472.874391491718	506.119847925704	540.385124857588
ENSMUSG00000035245.12	1002.00268162465	0.350004241974118	0.0394493689037813	8.87223932093293	7.1689510843781e-19	1.60703986808142e-17	10.1329080190138	0.0384113798319371	9.78367664300403	0.0501320686137046	0.34923137600973	ENSMUSG00000035245.12	Eogt	protein_coding,lncRNA	chr6:97110024-97149182	1078.22430566879	1159.54309035007	1110.31399956559	842.026604770501	890.822616511777	847.040644988304	1112.90009923174	1152.18072711452	1122.73162911112	897.49629405571	919.817810578019	890.934357549637
ENSMUSG00000027423.15	7012.3343197098	0.254537064599728	0.028703176359411	8.86790581685123	7.45343279828389e-19	1.66845461130555e-17	12.8968249691159	0.0446237377052619	12.6424810240693	0.0409221694293564	0.254343945046591	ENSMUSG00000027423.15	Snx5	protein_coding,lncRNA	chr2:144250123-144270906	7889.23367639707	7681.49461420849	7592.27709754947	6531.84829085233	6346.28221341269	6372.55448975656	7346.98015922574	7381.06769388374	7883.7968241979	6504.43550745751	6545.44994632612	6072.59132324995
ENSMUSG00000027677.17	2073.6848132934	0.41079980595109	0.0463834736117091	8.85659856762835	8.2492945835898e-19	1.84400780755146e-17	11.2073374956447	0.0795713842799359	10.7961323961291	0.0880507774843143	0.411205099515584	ENSMUSG00000027677.17	Ttc14	nonsense_mediated_decay,protein_coding,retained_intron	chr3:33799832-33814860	2418.7455474563	2360.22508572081	2317.80452768935	1713.0886097055	1800.4342956547	1812.57920404233	2164.17680453908	2379.3156633324	2561.83739860757	1925.81044698215	1819.8309314546	1610.36924433609
ENSMUSG00000054555.11	301.134828569478	-0.619293008913823	0.0699516133480117	-8.85316262589712	8.50735644933389e-19	1.89901904651727e-17	7.89172446484206	0.0645566355154154	8.50997650584134	0.120080454935233	-0.618252040999273	ENSMUSG00000054555.11	Adam12	protein_coding,retained_intron,lncRNA	chr7:133883199-134232146	243.907114029206	229.612493138627	247.270968707415	358.475517415558	383.517925470951	315.116675182177	219.820763401972	239.276898291505	243.229144140244	397.814964270811	381.790407022216	353.785071763052
ENSMUSG00000041361.13	98.3683021810897	-1.04724354468249	0.118332796775183	-8.84998557645956	8.75306076080104e-19	1.95112117043081e-17	5.9952109767342	0.240500560607733	7.05348730278861	0.126590312264955	-1.05827632605441	ENSMUSG00000041361.13	Myzap	retained_intron,protein_coding	chr9:71504347-71592360	46.458497910325	59.3165607274787	74.0850762275135	142.943508502154	131.523438417992	112.353577780832	66.2221546650293	68.2275493120356	69.6199361850697	138.323801592816	140.833348988022	130.512175863809
ENSMUSG00000038871.5	304.887803557872	-0.569809548935184	0.0644280955666558	-8.84411597027064	9.22557608736296e-19	2.05356406847879e-17	7.94147813021415	0.0885003846570543	8.50941317427673	0.0456636528140802	-0.567935044062586	ENSMUSG00000038871.5	Bpgm	protein_coding,retained_intron	chr6:34476207-34505613	271.975789850028	237.266242909915	238.61167408342	359.592263575731	359.202667948297	386.21542362161	250.17258429011	248.886412279116	227.366373870228	351.707030406539	363.085977859744	364.57120199973
ENSMUSG00000025743.14	91.0025596249902	-1.07217089019481	0.121235471705366	-8.84370617867079	9.2594904250768e-19	2.05822650611196e-17	5.87838863390557	0.179588151834528	6.94470378713434	0.159350745827525	-1.06631515322877	ENSMUSG00000025743.14	Sdc3	protein_coding,retained_intron	chr4:130792537-130826319	64.8483199998287	62.1867168917115	67.3500692977396	118.375092978346	128.207721483085	125.520012677023	52.4258724431482	49.0085213368143	56.4009609600565	124.384193680361	141.933609526991	101.389624224777
ENSMUSG00000071456.6	424.128541752418	0.625202769132966	0.0708088530598151	8.82944352459476	1.05197785654458e-18	2.33509658198867e-17	9.00738595733663	0.058913127209987	8.37484982199925	0.186038869397806	0.632536135337386	ENSMUSG00000071456.6	1110002L01Rik	lncRNA	chr12:3403878-3427011	524.59387223742	530.978890383075	540.724842076138	362.94250205625	401.201749123791	323.894298446305	508.62293791335	492.007116165665	489.983348340491	325.972369645085	313.574253606143	275.0463210353
ENSMUSG00000027189.16	2767.69123585916	0.319411884938243	0.0361996404905722	8.82362036223621	1.10817463211209e-18	2.4564021768507e-17	11.5842192338688	0.070195083724307	11.265733742494	0.0383554832911789	0.318485491374766	ENSMUSG00000027189.16	Trim44	protein_coding	chr2:102300119-102407828	3276.29198805105	3163.868811706	3159.6803939111	2581.91712232016	2484.57722322392	2454.22346465005	3003.91051577758	2943.39413440514	2890.5492492029	2424.41949923532	2438.17735435513	2391.2850734716
ENSMUSG00000025747.12	1533.26348752787	-0.311926390546073	0.0353573085974869	-8.82211918608091	1.1231361422886e-18	2.48609396293758e-17	10.4181589439434	0.0500913111230881	10.7296561021112	0.0386234103601834	-0.311497158167782	ENSMUSG00000025747.12	Tyms	lncRNA,nonsense_mediated_decay,protein_coding,retained_intron	chr5:30058202-30073617	1360.84683462327	1377.67495883176	1335.45565978946	1739.89051754965	1660.06894541028	1750.25807886702	1443.09112040876	1389.5357226085	1304.27222220131	1696.34305519251	1708.70461701874	1633.02011783311
ENSMUSG00000013033.16	1082.55172518039	-0.523149137002287	0.05931939903877	-8.81919145304164	1.15289170318067e-18	2.54840448762957e-17	9.79275566099984	0.0983435839835156	10.3145244873531	0.123847172931234	-0.521768826353224	ENSMUSG00000013033.16	Adgrl1	retained_intron,protein_coding,nonsense_mediated_decay,lncRNA	chr8:83900105-83941954	858.514325967882	808.42731959225	924.620237073253	1168.11648354104	1320.76057907143	1161.27955784407	962.9804990873	932.122856798232	842.489354340844	1286.7330380727	1260.89857765838	1463.67787311726
ENSMUSG00000035834.11	450.84531552513	-0.526733719532359	0.0597464406459287	-8.81615229020763	1.18460332825646e-18	2.61485944683703e-17	8.52912783481755	0.0673179943478289	9.05453385944447	0.107158863917973	-0.525406024626918	ENSMUSG00000035834.11	Polr3g	protein_coding,lncRNA,retained_intron	chr13:81673843-81711013	391.025690745236	347.288895872174	361.766086513572	562.840064727231	579.145224630486	516.124247930697	385.376150064545	355.552017541594	374.537631375375	545.789263649172	520.4232349323	470.275278319179
ENSMUSG00000026674.9	7278.42337131717	0.327980435038929	0.0372195871473811	8.81203850381793	1.22890398179409e-18	2.70887987431306e-17	12.9838679040127	0.027781847852878	12.6541276634119	0.087542507336089	0.329740240600822	ENSMUSG00000026674.9	Ddr2	protein_coding,retained_intron,lncRNA	chr1:169972307-170110762	8167.01677848589	7977.12069912447	8302.33925671706	6611.13726822462	7076.84517807061	6100.44816856861	8163.72006676111	8134.45359051241	7865.29025888288	6637.39792139169	6274.78585373976	6030.5254153269
ENSMUSG00000062098.11	2560.52335774341	0.417396609746347	0.0474015413011819	8.8055493194678	1.30213261172839e-18	2.86631715405564e-17	11.5133563419756	0.0960474484846405	11.0972356623992	0.0759079332163692	0.41612067957649	ENSMUSG00000062098.11	Btbd3	protein_coding,lncRNA	chr2:138256565-138589292	2809.77123820153	2777.35444825598	2741.147820418	2126.28468896954	2371.84284743706	2179.48385648286	2895.37976229878	3215.34338025452	3130.25333328314	2292.52936283287	2123.50284021002	2063.38671427658
ENSMUSG00000030268.17	4692.45308973637	0.300756924159558	0.0341604217537371	8.80425090555726	1.31729406369706e-18	2.89567508101607e-17	12.3379172160613	0.0578206439590929	12.0372232419559	0.0526964524602616	0.300693974105444	ENSMUSG00000030268.17	Bcat1	protein_coding,lncRNA	chr6:144993835-145076184	5183.99405849377	5481.99827368472	5170.56103437218	4133.07753880056	3973.33412699732	4191.31510862088	5292.25386031359	5091.12051063612	4860.17655772987	4189.38831645837	4333.92626299858	4408.29142773047
ENSMUSG00000001552.14	221.786095322066	-0.871347921268859	0.0990453899924936	-8.79746065248364	1.39946849417052e-18	3.07205594342742e-17	7.27876408421628	0.258083602186564	8.16184839501373	0.12129737821862	-0.883084310797446	ENSMUSG00000001552.14	Jup	protein_coding,lncRNA	chr11:100368958-100397763	193.577074626354	123.416715062012	162.602310161685	308.221940207769	248.678770118052	310.727863550113	180.27142103258	128.767487433983	152.458847595153	276.647603185631	278.365916359137	297.697194532324
ENSMUSG00000072889.9	1251.26386749325	0.317125350316494	0.0360624586549894	8.79378062795003	1.4460979110782e-18	3.17003037938151e-17	10.4394144590353	0.0211221736301756	10.1217001962476	0.0549898437979864	0.317714262787678	ENSMUSG00000072889.9	Nfxl1	retained_intron,protein_coding,nonsense_mediated_decay	chr5:72513301-72559684	1418.91995701118	1364.28089673201	1390.29785907477	1060.90885216442	1142.81710356474	1112.12486756495	1403.54177803937	1372.2385974308	1380.06101349138	1116.24091052807	1177.27877669675	1076.45579762051
ENSMUSG00000031885.14	3429.95602981836	-0.440022249490752	0.0500819653419468	-8.78604197112459	1.54921740170666e-18	3.39139715620502e-17	11.5052511077032	0.0879752756489966	11.9444259333186	0.101534275827645	-0.439174825615385	ENSMUSG00000031885.14	Cbfb	protein_coding,lncRNA,retained_intron	chr8:105170674-105217989	2828.16106029104	2785.00819802727	2739.22353272378	3852.77425259712	3844.02116653593	4013.12935635909	2856.75017207751	3214.38242885576	3042.12683178305	4451.02403419983	3938.93272950874	3593.93859486125
ENSMUSG00000011884.13	553.262568305452	-0.46178147650085	0.0525979860362312	-8.77945167297393	1.6427355782994e-18	3.59116478831816e-17	8.86304903986303	0.0539984375454697	9.32355766428666	0.0827094346632189	-0.460508624423637	ENSMUSG00000011884.13	Gltp	protein_coding	chr5:114669398-114690984	440.387844774956	472.619048377008	455.094039683297	603.042926493462	635.512412523911	640.766498281307	461.715578358954	470.866185392922	491.745878370493	626.210078528715	627.148507212286	714.041821668111
ENSMUSG00000038903.13	160.527931420889	0.795782103510799	0.0906783668415696	8.77587600249973	1.69578597341053e-18	3.70203840220062e-17	7.67075820682617	0.113257945613585	6.87612744041998	0.113183928416277	0.794630766406184	ENSMUSG00000038903.13	Ccdc68	protein_coding,lncRNA	chr18:69925426-69969484	203.255928357672	207.607962546175	193.390913269224	106.090885216442	121.57628761327	120.253438718547	225.339276290725	213.331210524956	179.77806306018	113.661418363089	132.031264676271	110.01852841412
ENSMUSG00000039910.10	2353.0715204286	-0.503837110359961	0.0574156646817077	-8.77525520523113	1.70516724200061e-18	3.71740512332303e-17	10.9225334817723	0.11543031861557	11.42749351265	0.108990100229184	-0.50496003087766	ENSMUSG00000039910.10	Cited2	protein_coding	chr10:17723218-17725674	1925.12400715909	1887.6060373438	1835.77046028696	2608.71903016431	2755.36077290802	2456.85675162929	1818.34999684393	1943.04372829487	2264.85108855227	3015.24441921703	2938.79589958599	2787.1360531577
ENSMUSG00000037855.15	635.805663191035	-0.441540298255609	0.0504071335754104	-8.75948039368382	1.96152455127396e-18	4.27041922541413e-17	9.07411432509283	0.0833042020239174	9.5164535731329	0.0577649361861401	-0.44233924804008	ENSMUSG00000037855.15	Zfp365	retained_intron,lncRNA,protein_coding	chr10:67886103-67912662	510.075591640444	508.974359790624	516.671245898373	706.900319389558	744.931071375854	754.875600714965	551.851288875244	568.88322806655	578.99111485558	767.750712716713	728.372476797426	691.390948171086
ENSMUSG00000021000.17	1656.23182422013	0.304912215013468	0.0348294871766179	8.75442734678462	2.05142399055621e-18	4.46002056905721e-17	10.838110678358	0.0235382696913933	10.5328296625224	0.062799049162255	0.305281015835668	ENSMUSG00000021000.17	Mia2	retained_intron,nonsense_mediated_decay,protein_coding	chr12:59095799-59191583	1797.3631379057	1850.29400720877	1791.51184331987	1484.15564687002	1531.8612239272	1451.81888788669	1832.14627906581	1865.20666499523	1845.36894141185	1561.23608619488	1485.35172760804	1378.4674442475
ENSMUSG00000030103.11	1451.98894125267	0.685247018990753	0.0782802766286782	8.75376338079663	2.06353511659748e-18	4.48021420458531e-17	10.80309285098	0.110174191609009	10.1082079802337	0.213906196247468	0.694884870746295	ENSMUSG00000030103.11	Bhlhe40	protein_coding,retained_intron	chr6:108660629-108666925	1901.89475820393	1860.81791314429	1968.54631118822	1345.67912300856	1226.81526591572	1180.59032902515	1704.30073047638	1663.4068712554	1644.44051799165	917.869567158528	1044.14725148151	965.358656182718
ENSMUSG00000027944.13	682.799448803375	0.442014493158843	0.0505498963073092	8.74412264808011	2.24755209685839e-18	4.87307367885786e-17	9.61944326012834	0.0763641534134696	9.17625934679337	0.0704349497305502	0.443183913334979	ENSMUSG00000027944.13	Hax1	protein_coding,retained_intron,nonsense_mediated_decay	chr3:89995446-89998780	769.468871639759	841.912474841633	762.980070758678	555.02284160602	603.46048215314	611.800341509687	806.622633905981	813.925834750622	727.043637375728	584.391254791353	578.737043497653	538.227898810253
ENSMUSG00000027639.16	1970.34280799314	-0.276675488240626	0.0316513478657214	-8.74134932308105	2.30342587585623e-18	4.98740410309881e-17	10.7993013112429	0.038053717164898	11.0758532977988	0.0367641033477102	-0.276551986555937	ENSMUSG00000027639.16	Samhd1	protein_coding,retained_intron,nonsense_mediated_decay	chr2:157097533-157135265	1771.23023283114	1819.67900812362	1854.05119338206	2183.23874313837	2234.79321412756	2151.39546203765	1768.68338084516	1756.61915693523	1721.99183931172	2117.74812516132	2185.11743039228	2079.5659096316
ENSMUSG00000017781.17	4787.38072609094	-0.216139431604491	0.0247324064111358	-8.73911854801048	2.34936239477423e-18	5.07993604461333e-17	12.1127929293857	0.0236035238661691	12.3289712540609	0.032880461581444	-0.216178324675194	ENSMUSG00000017781.17	Pitpna	nonsense_mediated_decay,lncRNA,protein_coding,retained_intron	chr11:75588097-75628804	4389.36016715258	4427.69424268986	4438.36956672104	5087.89550574854	5176.93937436869	5082.24386992982	4567.48916759077	4364.64125317275	4386.93724467439	5035.41528899118	5368.17116962937	5123.41186242225
ENSMUSG00000032826.18	1392.22819887223	0.496834937517233	0.0568827065568715	8.73437583390121	2.4500522197048e-18	5.29044609237209e-17	10.6676513499852	0.0967612067117043	10.1705200421501	0.118493321948889	0.497131307835133	ENSMUSG00000032826.18	Ank2	protein_coding,nonsense_mediated_decay,retained_intron	chr3:126921612-127499350	1558.29545074215	1652.2532318767	1628.90953315819	1117.86290633325	1308.6029503101	1041.90388145193	1824.78826188081	1616.32025271611	1494.6254654415	1230.97460642289	1124.46627082624	1107.73557530687
ENSMUSG00000054136.6	74.8023412279247	1.14439545579854	0.131112841225609	8.72832473997985	2.58472597899238e-18	5.57366657779729e-17	6.6890420090066	0.0951463434252965	5.54886771421427	0.212757913518712	1.14017429479233	ENSMUSG00000054136.6	Adm2	protein_coding	chr15:89322720-89324731	91.9491104475183	109.065934240848	107.760110876383	52.4870695281346	39.7886032188883	38.621542362161	102.09248844192	107.626556661239	98.7016816800989	45.0356563325446	48.4114637146326	56.0878772307277
ENSMUSG00000018340.13	7569.78044379533	0.241381358205384	0.027657635253102	8.727476373032	2.60418238742669e-18	5.60800253335807e-17	13.0014034901473	0.0381314463317274	12.7598243049646	0.0426783354621861	0.241579185182676	ENSMUSG00000018340.13	Anxa6	protein_coding,lncRNA	chr11:54979108-55033445	8299.61707460494	8119.6717886147	8324.46856520061	6921.59270075273	6766.27302516762	6986.11035591908	8447.00372838373	8191.14972303931	7829.15839326784	6647.04841917724	7162.69610868768	7142.57544272845
ENSMUSG00000024659.15	22842.1642659017	-0.267516271140725	0.0306732979204536	-8.72147076700023	2.74611140246049e-18	5.90562792255426e-17	14.3391808520722	0.0327641356805227	14.6058843197635	0.0628929630558608	-0.266703467691331	ENSMUSG00000024659.15	Anxa1	retained_intron,lncRNA,protein_coding,nonsense_mediated_decay	chr19:20373428-20390944	20907.2919450194	21120.5224938681	20270.4465709254	25215.0115505479	26094.6922777209	24685.3099057058	20609.8061351941	21327.3553441031	20146.5995079352	24972.271436396	25717.4898378596	23039.1741855451
ENSMUSG00000019790.17	841.76317958027	0.404105817805196	0.0463499541069364	8.71858075356153	2.81710594137421e-18	6.05010668410691e-17	9.90402306620186	0.0720842044493457	9.5017242679119	0.058834416567644	0.402298798289959	ENSMUSG00000019790.17	Stxbp5	protein_coding,retained_intron,lncRNA	chr10:9755547-9901079	981.435768355616	883.051379862304	986.197443288329	711.36730403025	731.668203636224	679.388040643468	928.029917458535	1015.72562849045	957.053806290959	765.606157653258	718.470131946706	743.164373307143
ENSMUSG00000029221.15	2800.66535922249	0.296640363261548	0.0340729918707698	8.7060262975036	3.1471385591622e-18	6.74976163141396e-17	11.591657859258	0.0387885093215114	11.2952912963215	0.0621082723091468	0.296366562936466	ENSMUSG00000029221.15	Slc30a9	nonsense_mediated_decay,lncRNA,protein_coding,retained_intron	chr5:67306955-67358443	3111.75147461865	3102.6388135357	3019.20739223295	2457.95829854094	2597.31159901077	2362.05842037671	3013.10803725883	3038.52832288249	3235.12387006824	2568.10468848677	2649.42737783716	2452.76601582067
ENSMUSG00000030748.9	199.113493950719	-0.686716988461062	0.0788832535858591	-8.70548509657525	3.16219318695402e-18	6.77289717545848e-17	7.25777185572554	0.0703591612408753	7.9400720445334	0.0957534941920088	-0.682300188807855	ENSMUSG00000030748.9	Il4ra	protein_coding,nonsense_mediated_decay,retained_intron	chr7:125552120-125579474	157.765315820479	145.421245654464	146.245864760806	266.902332281366	244.257814204842	260.695410944587	161.876378070071	158.556980795576	146.289992490147	223.033726599269	244.257839651101	234.059026135922
ENSMUSG00000005683.8	6145.12673889859	0.192161059039357	0.0220772566980958	8.70402793549668	3.20308148909125e-18	6.85122726595246e-17	12.678071052547	0.0187359348283081	12.485930532443	0.026311744228376	0.192140520104084	ENSMUSG00000005683.8	Cs	protein_coding,retained_intron	chr10:128337734-128362479	6601.94613013181	6525.77839874407	6515.63813263275	5657.43604743681	5783.71557345674	5665.9558169943	6644.28951805793	6618.07228326745	6415.60930920643	5613.37287859217	5865.48893324332	5834.21784501935
ENSMUSG00000031634.13	2549.59920026056	0.334572299045547	0.0384899839313936	8.69245099301431	3.54702854064699e-18	7.57670120708053e-17	11.4728448325927	0.0529082591711176	11.1381866061693	0.0732743082789718	0.33465822642335	ENSMUSG00000031634.13	Ufsp2	nonsense_mediated_decay,retained_intron,protein_coding	chr8:45975528-45996958	2815.57855044032	2966.78475509535	2763.27712890154	2325.06550548035	2407.21049474274	2191.77252905264	2737.18239282121	2795.40761899594	2982.20081076299	2133.83228813723	2334.75286369205	2142.12546500433
ENSMUSG00000021706.14	1032.80061065001	0.411990210691327	0.0474569522098692	8.68134575666341	3.91113196994661e-18	8.34322251277186e-17	10.2036171822924	0.0401541101740344	9.78934055263359	0.11035675669119	0.414276629658856	ENSMUSG00000021706.14	Zfyve16	protein_coding,retained_intron,lncRNA	chr13:92487108-92530868	1212.76037253411	1163.36996523571	1179.58835655755	951.467728467462	948.295043383505	870.740227801448	1136.813655083	1222.33017922407	1159.74475974116	869.617078230802	905.514423571423	773.365537969842
ENSMUSG00000001052.15	2159.29201078933	0.273328057999743	0.0315607754618688	8.66037205993159	4.70226936331882e-18	1.00174116866085e-16	11.2063023347724	0.0379705767904809	10.9332700227715	0.0403100736574539	0.273032312000936	ENSMUSG00000001052.15	Sec24b	protein_coding,retained_intron,lncRNA	chr3:129982759-130061553	2413.90612059064	2429.10883366239	2305.29665767691	1902.93545693492	2004.90350664065	1905.62201064208	2414.34938882919	2319.73667660921	2295.6953640773	2037.32731028178	1954.06271720881	1928.5600863181
ENSMUSG00000020576.10	806.295735580493	0.449601207536973	0.0519637884250539	8.65220225783619	5.05150152366014e-18	1.07469679198405e-16	9.8617841334772	0.0648178346750286	9.41109622744026	0.10621574453624	0.450687906036945	ENSMUSG00000020576.10	Nbas	protein_coding,retained_intron,lncRNA	chr12:13269133-13583811	899.165511639416	917.493253833098	953.48455248657	642.12904209952	736.089159549434	642.522022934133	989.653311382937	950.380933374693	874.214894880876	752.738827272531	638.151112601975	679.52620491074
ENSMUSG00000022912.8	189.188309900217	-0.710396582182737	0.0821176959046641	-8.65095609851845	5.10697473563335e-18	1.08504412355069e-16	7.16828163560062	0.0932584315039183	7.87513162031088	0.104658869271482	-0.706849984710261	ENSMUSG00000022912.8	Pros1	protein_coding,retained_intron,lncRNA	chr16:62854307-62929346	147.118576716029	138.724214604587	157.791590926133	257.968362999981	221.047795660491	235.240303478617	147.160343700065	140.298904219115	130.427222220131	249.84066489245	232.154973722443	212.486765662565
ENSMUSG00000000439.9	779.534692237016	0.362209367711469	0.0418701655001137	8.65077468371807	5.11510046311179e-18	1.08531763970651e-16	9.77653178835101	0.0410613786515988	9.41496416252475	0.0242423125289083	0.361567625826266	ENSMUSG00000000439.9	Mkrn2	lncRNA,protein_coding,retained_intron	chr6:115601902-115622624	883.679345669308	865.830442876907	880.361620106167	668.930949943673	667.564342894682	683.776852275532	843.412719830998	868.700064480002	919.159410645921	688.402175368896	695.364660628359	689.233722123751
ENSMUSG00000028007.13	909.056079570677	-0.389855154948255	0.0451212244902479	-8.64017232139865	5.61282983036027e-18	1.18933541038248e-16	9.61918287972566	0.069376165527366	10.0099573009829	0.0636219671430444	-0.390774421257259	ENSMUSG00000028007.13	Snx7	protein_coding,retained_intron	chr3:117781647-117868936	783.019266863603	807.470600870839	730.267179956919	1021.82273655837	1095.29182749773	1020.83758561803	802.94362531348	760.112556420002	836.320499235838	1050.83198109271	1041.94673040357	957.808365017043
ENSMUSG00000001521.12	1445.2069036033	0.313272265654662	0.0362592437988344	8.63979037711572	5.63162540355894e-18	1.19172702373179e-16	10.6446749053507	0.0561879508411094	10.3323406287388	0.0297351369304509	0.31233427661196	ENSMUSG00000001521.12	Tulp3	protein_coding,lncRNA,retained_intron	chr6:128321161-128355851	1618.30434387632	1647.46963826965	1656.81170472439	1298.77578428129	1303.07675541859	1269.24432399284	1638.99832795947	1524.06891843505	1522.82594592153	1263.1429323747	1331.3152521524	1268.44891583338
ENSMUSG00000028194.15	3010.13189542156	0.3588958320539	0.0415632977150395	8.63492195721599	5.87671446434842e-18	1.24193522321803e-16	11.7219153977986	0.0866706141138774	11.3645475055842	0.0530151086207791	0.357367892214365	ENSMUSG00000028194.15	Ddah1	protein_coding,lncRNA	chr3:145758675-145894277	3608.27667103524	3633.61770391878	3354.03345102743	2823.13429291754	2674.67832749194	2590.27662524402	3142.79309014451	3195.16340088054	3361.14476721337	2600.27301443859	2560.30627418068	2577.88512656614
ENSMUSG00000001123.15	627.344669817593	-0.442789178890069	0.0513007328236378	-8.63124471169434	6.06878867130552e-18	1.28082107715811e-16	9.05546224502269	0.0677262618464333	9.49635940713025	0.0778116470783227	-0.440897162107568	ENSMUSG00000001123.15	Lgals9	protein_coding,retained_intron	chr11:78962974-78984946	533.304840595606	515.6713908405	546.497705158801	682.33190386575	709.563424070175	763.653223979092	574.845092578379	507.382338545842	514.658768760515	679.823955115078	770.182377278246	730.221017023129
ENSMUSG00000022945.12	762.841080773256	-0.397860721128325	0.0461085935239199	-8.62877591184659	6.20120515454654e-18	1.30658736861468e-16	9.36310186876499	0.0725353943433052	9.75995456790115	0.0488603883029381	-0.396852699136163	ENSMUSG00000022945.12	Chaf1b	protein_coding,retained_intron,nonsense_mediated_decay	chr16:93883901-93906115	691.070156416085	643.871699509567	622.507069080536	863.244781813789	855.454969206099	912.87281946926	659.462290205916	705.338326690621	630.104485725631	834.231919683802	845.000093928132	890.934357549637
ENSMUSG00000025592.17	22.3393872358122	2.46290516021248	0.28543300580357	8.62866280400456	6.20733965052906e-18	1.30658736861468e-16	5.25411904131817	0.10852680417768	2.77134579388768	0.649253432614002	2.48277324743049	ENSMUSG00000025592.17	Dach2	retained_intron,protein_coding,lncRNA	chrX:113297510-113836386	32.9081026864802	39.2254675778488	39.4478977315332	10.0507154415577	5.52619489151227	4.38881163206375	35.8703337768908	39.3990073492036	39.6569256750397	6.43366519036351	3.30078161690677	11.8647432603463
ENSMUSG00000040370.13	469.220917793055	0.47123739081559	0.0546437394191335	8.62381300813001	6.47608349523675e-18	1.36134994904507e-16	9.0911888276737	0.0486863912519848	8.61900999457463	0.0885927946388839	0.472178833099068	ENSMUSG00000040370.13	Etfrf1	protein_coding,lncRNA	chr6:145211134-145216939	568.14871402835	529.065452940254	548.421992853022	416.546317744558	386.833642405859	396.748571538563	524.258724431482	536.210880508674	564.890874615566	410.682294651538	398.29431510675	350.549232692048
ENSMUSG00000029207.16	1600.29110914401	-0.396360072374856	0.0460222294004611	-8.6123614074829	7.15707961298808e-18	1.50251336690124e-16	10.4307146113567	0.0775118928124809	10.8274968404968	0.0826191538037019	-0.396782229140065	ENSMUSG00000029207.16	Apbb2	protein_coding,retained_intron,nonsense_mediated_decay,lncRNA	chr5:66298703-66618784	1253.41155820564	1393.93917709575	1408.57859216987	1833.69719500419	1846.8543327434	1697.59233928226	1471.60343700065	1357.82432644938	1402.97390388141	1991.21937641751	1719.70722240843	1826.09184906966
ENSMUSG00000074656.12	10587.1913175991	0.333626165720698	0.0387584043579071	8.60784057671444	7.4449697181201e-18	1.56088658383466e-16	13.5263299135476	0.0575799134983376	13.1918535774736	0.0803695897331032	0.334476336073971	ENSMUSG00000074656.12	Eif2s2	protein_coding,retained_intron	chr2:154871410-154892935	11845.9490817598	12314.8833820017	11349.4488205162	9662.08777781747	9816.73260528239	9330.61352976753	11989.8890029628	12192.5513474804	11142.7148496712	9580.799745983	9418.23021357397	8402.39545437248
ENSMUSG00000024222.17	1422.47049103927	-0.361742684089873	0.0420416146289623	-8.60439560379467	7.67199427761731e-18	1.60636175699293e-16	10.2807988591008	0.0813668363854464	10.6434029739828	0.0488428985763571	-0.362604114881995	ENSMUSG00000024222.17	Fkbp5	protein_coding,lncRNA,retained_intron	chr17:28399094-28517527	1227.27865313109	1222.68652596319	1240.20341892552	1638.2666169739	1550.65028655834	1572.95008893165	1289.49251167182	1350.1367152593	1141.23819442614	1693.12622259733	1562.36996533587	1581.24669269706
ENSMUSG00000005370.4	2650.92824136722	-0.324948043879344	0.0378027112845487	-8.59589253885504	8.26200916683207e-18	1.72761986148606e-16	11.1998812838757	0.066587785105807	11.5247918938333	0.0575004743735229	-0.324910609957588	ENSMUSG00000005370.4	Msh6	protein_coding,lncRNA	chr17:87975062-87990892	2347.12202984455	2436.76258343368	2513.1197286528	2970.54478606039	3036.09147339684	2972.10323723357	2278.22607090663	2339.91665598319	2208.45012759221	3000.23253377285	2988.30762383959	2720.2620456903
ENSMUSG00000001127.12	813.239893998692	0.380076187763744	0.0442209317153315	8.59493848321543	8.33094153792544e-18	1.73974175195282e-16	9.84534133080894	0.0465305955218921	9.46460255296214	0.0684828762298032	0.380738777846801	ENSMUSG00000001127.12	Araf	lncRNA,protein_coding,retained_intron,nonsense_mediated_decay	chrX:20797814-20860519	935.945155818423	955.762002689536	939.052394779911	729.23524259302	730.562964657922	709.231959741502	917.912643829155	888.880043853985	881.265015000883	715.209113662077	712.968829251862	642.853362106034
ENSMUSG00000031532.6	1250.87757780805	0.390149001154217	0.0453977454161194	8.59401711644665	8.39805076048692e-18	1.7514515587344e-16	10.4690311803569	0.0841305936823341	10.080168809195	0.0627842230158826	0.388862371161856	ENSMUSG00000031532.6	Saraf	retained_intron,protein_coding,lncRNA	chr8:34154575-34170821	1406.33744716046	1318.35839810428	1502.8686891867	1124.56338329429	1063.23989712696	1101.591719648	1461.48616337127	1327.07388168903	1497.2692604865	1000.43493710153	1120.06522867036	1087.24192785718
ENSMUSG00000032388.7	1378.38799567715	-0.315211685668888	0.0366955647834713	-8.58991236485528	8.70356843145685e-18	1.81278654298755e-16	10.2621618498137	0.0453661356042722	10.5779003029953	0.0479168762660823	-0.315738453181623	ENSMUSG00000032388.7	Spg21	protein_coding,retained_intron	chr9:65460947-65488470	1206.95306029532	1259.99855609822	1183.43693194599	1532.17573175746	1489.86214275171	1506.24015212428	1214.07283552554	1214.64256803399	1289.29071694629	1484.03210391052	1625.0848160571	1534.86633267934
ENSMUSG00000062373.8	2393.06077921151	-0.420187026844405	0.0489238681168737	-8.58858963973627	8.80433668176505e-18	1.83137126443372e-16	10.997264508729	0.0876193568067812	11.4172912229156	0.0949764049786599	-0.420026714186585	ENSMUSG00000062373.8	Tmem65	protein_coding,retained_intron	chr15:58782269-58823638	2045.14179342743	1944.05244190704	1891.57480341937	2795.21563891321	2965.35617878548	2685.0749564966	2017.01646083902	2203.46155735912	2179.36838209718	2886.57111540976	2626.32190651882	2477.57411536503
ENSMUSG00000027848.12	197.378476371558	-0.717584766020876	0.0835733208831298	-8.58628995997847	8.98228000132804e-18	1.86593934425494e-16	7.21975765864406	0.145657730725053	7.94022617036946	0.0962269323964981	-0.720468511725405	ENSMUSG00000027848.12	Olfml3	retained_intron,protein_coding,lncRNA	chr3:103722222-103738001	169.37994029806	126.286871226245	150.094440149248	271.369316922058	232.100185443515	226.462680214489	143.481335107563	160.478883593098	145.408727475146	238.04561204345	251.959663423883	253.474060561943
ENSMUSG00000030605.15	2583.80482782573	-0.282437620124956	0.0329189125405108	-8.57979800448697	9.50398887634931e-18	1.97173604518353e-16	11.1872969576983	0.0306845649232886	11.4687628983748	0.0589236766504511	-0.281465940676496	ENSMUSG00000030605.15	Mfge8	protein_coding,nonsense_mediated_decay,retained_intron,lncRNA	chr7:79133768-79149060	2385.83744476982	2283.68758800793	2290.86449997026	2810.85008515564	2789.62318123539	2855.36084782068	2370.20128571917	2374.51090633859	2286.00144891229	2684.98293944504	2830.97036676704	3042.76733976698
ENSMUSG00000046733.7	655.307608040938	-0.499028440410615	0.0581814232251725	-8.57710954369895	9.72869567542956e-18	2.01571970058411e-16	9.08335998801098	0.0825523640054494	9.58210025765211	0.111925707880902	-0.498740269641122	ENSMUSG00000046733.7	Gprc5a	protein_coding	chr6:135065651-135084709	500.396737909126	532.892327825897	533.027691299253	725.8850041125	773.667284811717	692.55447553966	530.696989468359	577.5317906554	581.634909900583	753.811104804258	794.388109135562	867.204871028944
ENSMUSG00000060600.15	2246.91450279163	-0.319635419742595	0.0372878764413123	-8.57210037813959	1.01614457520876e-17	2.1026376210089e-16	10.9646473083741	0.0507451578820772	11.2837867018075	0.0655064195896357	-0.319139393433321	ENSMUSG00000060600.15	Eno3	protein_coding,retained_intron	chr11:70657202-70662513	1996.74752477085	1927.78822364306	1938.71985192779	2442.32385229852	2379.57952028518	2479.67857211602	2097.95464987405	2070.85026433009	1961.69592339196	2409.40761379114	2685.73597562314	2572.4920614478
ENSMUSG00000042099.16	102.074434454215	-1.14969731173134	0.134385392911577	-8.55522528767557	1.17638757390897e-17	2.43104781061319e-16	5.97440082201767	0.286408882677375	7.12854720156294	0.215619260392029	-1.15414637954527	ENSMUSG00000042099.16	Kank3	retained_intron,protein_coding,nonsense_mediated_decay,lncRNA	chr17:33810519-33822918	55.169466268511	64.1001543345334	85.6308023928403	131.776046900423	137.049633309504	150.975120142993	50.5863681468973	53.8132783306196	71.3824662150715	108.300030704452	168.339862462245	147.769984242494
ENSMUSG00000016481.15	852.89252322109	0.419249085450307	0.0490135263072149	8.55374254899495	1.19160521150553e-17	2.45929340855711e-16	9.92975918929227	0.0754050022626465	9.51054978011951	0.0808068751401799	0.419209409172769	ENSMUSG00000016481.15	Cr1l	retained_intron,nonsense_mediated_decay,protein_coding	chr1:195097382-195131586	999.82559044512	1015.07856341701	1021.79676563142	787.30604292202	775.877762768322	718.009583005629	968.499011976053	963.834252957348	886.552605090888	704.486338344805	706.367266018048	687.076496076415
ENSMUSG00000053819.16	1996.97439123532	-0.344893417007945	0.0403376787866294	-8.55015527374038	1.22923032529552e-17	2.53365123282665e-16	10.7803417054617	0.03469466530021	11.1244652888888	0.085432862625954	-0.344123583427153	ENSMUSG00000053819.16	Camk2d	protein_coding,retained_intron,lncRNA,nonsense_mediated_decay	chr3:126596302-126846326	1806.07410626389	1761.31916611755	1774.19325407188	2277.0454205929	2412.73668963426	2024.1199247078	1696.94271329137	1721.06395518107	1792.4930405118	2236.77093118305	2291.84270267226	2169.09079059603
ENSMUSG00000004642.13	2183.05798609037	-0.305630791162028	0.0357523606443811	-8.54854856164752	1.24646018294831e-17	2.56583262821953e-16	10.9313239835639	0.0429571126285847	11.2358361607997	0.0627579688884543	-0.304512177235791	ENSMUSG00000004642.13	Slbp	protein_coding,retained_intron	chr5:33634952-33652574	1943.5138292486	1905.78369305061	1952.18986578734	2470.24250630285	2343.1066340012	2475.28976048395	1946.19554543336	2066.04550733629	1904.41369741691	2538.08091759841	2400.76849603019	2251.06538039478
ENSMUSG00000001228.14	2248.60687701734	-0.30858026709675	0.0361317526172334	-8.54041790791986	1.33737272970359e-17	2.74940966232198e-16	10.9719181234268	0.0559550882275996	11.2801459497585	0.0548140677856224	-0.30822782633175	ENSMUSG00000001228.14	Uhrf1	protein_coding,retained_intron	chr17:56303321-56323486	1983.197129547	2162.18431038874	1996.44848275442	2394.30376741108	2360.79045765404	2485.82290840091	1959.99182765524	2016.07603460071	1937.90176798694	2544.51458278877	2537.20080286233	2604.85045215784
ENSMUSG00000067780.3	1480.10788117663	0.945030966599211	0.110776467964271	8.53097218178158	1.45122933174917e-17	2.97961975733389e-16	10.9161436461041	0.205141045039303	9.97492426572922	0.171198751183948	0.941219380374859	ENSMUSG00000067780.3	Pi15	protein_coding	chr1:17601901-17630939	1848.66106268168	1744.09822913216	1616.40166314575	971.569159350577	1010.18842616844	1076.13661218203	1908.48570736022	2266.88434967735	2305.38927924231	1221.32410863734	906.614684110392	885.541292431298
[truncated: 54,562 more rows]
